# Supplementary material for: Global expression and CpG methylation analysis of primary endothelial cells before and after TNFa stimulation reveals gene modules enriched in inflammatory and infectious diseases and associated DMRs
Source: PLoS One. 2020 Mar 31;15(3):e0230884. doi: 10.1371/journal.pone.0230884 (PMC7108734; doi:10.1371/journal.pone.0230884)
Supplement: S1 File — Gene annotations from the PANTHER database (http://www.pantherdb.org/) have been added if available for each Illumina gene symbol. A value of “0” in the PANTHER Protein Class or Family/Subfamily column indicates that the gene symbol was found in the database but no annotation was available, while an empty cell indicates that the gene symbol was not found in the database. The second sheet shows the MM value of every gene for every module. The third sheet contains the differential expression (DE) test results from limma. (XLSX) [file pone.0230884.s002.xlsx]

## Sheet: WGCNA modules
gene	moduleColor	kTotal	kWithin	kOut	kDiff	GS	GSPvalue	MM	MMPvalue	PANTHER Protein Class	PANTHER Family/Subfamily	PANTHER Gene Name
A1BG	grey	1.1014	0.144155	0.957241	-0.813086	0.0240844	0.714096	0.131881	0.249744	immunoglobulin receptor superfamily(PC00124);protease inhibitor(PC00191)	ALPHA-1B-GLYCOPROTEIN (PTHR11738:SF3)	Alpha-1B-glycoprotein
A2LD1	blue	3.56216	1.64942	1.91275	-0.263329	0.250248	9.59096e-06	0.321666	0.00408203	0	GAMMA-GLUTAMYLAMINECYCLOTRANSFERASE (PTHR12510:SF4)	Gamma-glutamylaminecyclotransferase
A4GALT	blue	68.9884	39.8953	29.093	10.8023	0.901274	1.44725e-16	0.744212	5.81109e-15	0	LACTOSYLCERAMIDE 4-ALPHA-GALACTOSYLTRANSFERASE (PTHR12042:SF17)	Lactosylceramide 4-alpha-galactosyltransferase
AAAS	turquoise	14.7128	11.5084	3.20443	8.30399	-0.137089	0.000626803	0.575429	3.5709e-08	0	ALADIN (PTHR14494:SF0)	Aladin
AACS	black	3.61657	1.08953	2.52704	-1.43751	0.131415	0.00382424	0.435782	6.66784e-05	dehydrogenase(PC00092);ligase(PC00142)	ACETOACETYL-COA SYNTHETASE (PTHR42921:SF1)	Acetoacetyl-CoA synthetase
AACSL	grey	0.883987	0.156582	0.727404	-0.570822	-0.0329031	0.681118	0.155474	0.174076
AADAC	magenta	2.17962	0.490707	1.68891	-1.19821	-0.398323	5.26258e-05	0.341207	0.0022348	lipase(PC00143);serine protease(PC00203)	ARYLACETAMIDE DEACETYLASE (PTHR23024:SF222)	Arylacetamide deacetylase
AADACL1	turquoise	43.9454	24.3622	19.5832	4.77903	0.1231	0.00549447	0.64352	2.09293e-10
AADAT	magenta	15.2202	2.07519	13.145	-11.0698	-0.124946	0.00431685	0.514833	1.41864e-06	transaminase(PC00216)	KYNURENINE/ALPHA-AMINOADIPATE AMINOTRANSFERASE, MITOCHONDRIAL (PTHR42790:SF3)	Kynurenine/alpha-aminoadipate aminotransferase, mitochondrial
AAGAB	turquoise	3.22142	0.953096	2.26832	-1.31523	0.0757389	0.0296347	0.227691	0.0449776	0	ALPHA- AND GAMMA-ADAPTIN-BINDING PROTEIN P34 (PTHR14659:SF1)	Alpha- and gamma-adaptin-binding protein p34
AAK1	purple	10.7665	2.56875	8.19772	-5.62897	-0.379579	1.2505e-05	0.56338	7.87806e-08	non-receptor serine/threonine protein kinase(PC00167)	AP2-ASSOCIATED PROTEIN KINASE 1 (PTHR22967:SF96)	AP2-associated protein kinase 1
AAMP	magenta	6.36421	1.35895	5.00527	-3.64632	-0.147656	0.000676485	0.44705	4.07533e-05	0	ANGIO-ASSOCIATED MIGRATORY CELL PROTEIN (PTHR19857:SF17)	Angio-associated migratory cell protein
AARS	grey	1.6011	0.155726	1.44537	-1.28965	0.0951322	1.72686e-05	0.120066	0.295068	RNA binding protein(PC00031)	ALANINE--TRNA LIGASE, CYTOPLASMIC (PTHR11777:SF33)	Alanine--tRNA ligase, cytoplasmic
AARS2	turquoise	7.42667	3.02513	4.40155	-1.37642	0.0909833	0.000243645	0.332908	0.0029	RNA binding protein(PC00031)	ALANINE--TRNA LIGASE, MITOCHONDRIAL (PTHR11777:SF8)	Alanine--tRNA ligase, mitochondrial
AARSD1	magenta	12.0124	3.17951	8.83292	-5.6534	-0.115018	0.0112319	0.582397	2.22651e-08	RNA binding protein(PC00031)	ALANYL-TRNA EDITING PROTEIN AARSD1 (PTHR43462:SF1)	Alanyl-tRNA editing protein Aarsd1
AASDH	blue	27.2283	11.6523	15.576	-3.92371	-0.00948694	0.797777	0.598355	7.23177e-09	0	BETA-ALANINE-ACTIVATING ENZYME (PTHR44394:SF1)	Beta-alanine-activating enzyme
AASDHPPT	turquoise	10.6183	6.45042	4.16791	2.28252	-0.233189	1.20404e-06	0.450271	3.52904e-05	transferase(PC00220)	L-AMINOADIPATE-SEMIALDEHYDE DEHYDROGENASE-PHOSPHOPANTETHEINYL TRANSFERASE (PTHR12215:SF10)	L-aminoadipate-semialdehyde dehydrogenase-phosphopantetheinyl transferase
AASS	brown	27.5397	18.4499	9.08974	9.3602	-0.537002	3.28535e-13	0.675391	1.18101e-11	0	ALPHA-AMINOADIPIC SEMIALDEHYDE SYNTHASE, MITOCHONDRIAL (PTHR11133:SF18)	Alpha-aminoadipic semialdehyde synthase, mitochondrial
AATF	magenta	11.3714	4.16346	7.20791	-3.04445	-0.0322056	0.414146	0.659991	4.94616e-11	transcription factor(PC00218)	PROTEIN AATF (PTHR15565:SF0)	Protein AATF
AATK	grey	2.69534	0.313561	2.38178	-2.06822	0.0963581	0.0533175	0.375329	0.000709232	0	SERINE/THREONINE-PROTEIN KINASE LMTK1 (PTHR24417:SF0)	Serine/threonine-protein kinase LMTK1
ABCA1	brown	67.7619	41.626	26.1359	15.49	-1.03364	1.11452e-07	0.791879	6.02468e-18	ATP-binding cassette (ABC) transporter(PC00003)	ATP-BINDING CASSETTE SUB-FAMILY A MEMBER 1 (PTHR19229:SF34)	ATP-binding cassette sub-family A member 1
ABCA11	grey	1.03577	0.177625	0.858143	-0.680519	0.119053	0.0830201	-0.0268667	0.81538	0	0	Putative ATP-binding cassette sub-family A member 11
ABCA2	purple	8.38906	1.38316	7.0059	-5.62274	-0.325101	3.5802e-05	0.487699	5.93129e-06	ATP-binding cassette (ABC) transporter(PC00003)	ATP-BINDING CASSETTE SUB-FAMILY A MEMBER 2 (PTHR19229:SF36)	ATP-binding cassette sub-family A member 2
ABCA3	blue	73.1034	39.4783	33.6251	5.85328	0.536281	6.70124e-18	0.722909	7.82892e-14	ATP-binding cassette (ABC) transporter(PC00003)	ATP-BINDING CASSETTE SUB-FAMILY A MEMBER 3 (PTHR19229:SF98)	ATP-binding cassette sub-family A member 3
ABCA4	blue	17.055	10.1466	6.90834	3.23828	-0.0572776	0.554144	0.595979	8.58349e-09	ATP-binding cassette (ABC) transporter(PC00003)	RETINAL-SPECIFIC ATP-BINDING CASSETTE TRANSPORTER (PTHR19229:SF190)	Retinal-specific ATP-binding cassette transporter
ABCA5	green	3.4157	1.01514	2.40056	-1.38542	0.255073	0.00232445	0.307099	0.00624078	ATP-binding cassette (ABC) transporter(PC00003)	ATP-BINDING CASSETTE SUB-FAMILY A MEMBER 5 (PTHR19229:SF100)	ATP-binding cassette sub-family A member 5
ABCA6	blue	80.0085	61.0362	18.9723	42.0639	0.253384	0.00366171	0.856516	1.56463e-23	ATP-binding cassette (ABC) transporter(PC00003)	ATP-BINDING CASSETTE SUB-FAMILY A MEMBER 6 (PTHR19229:SF13)	ATP-binding cassette sub-family A member 6
ABCA7	blue	10.8397	6.29865	4.54109	1.75756	-0.012495	0.890344	0.556214	1.2429e-07	ATP-binding cassette (ABC) transporter(PC00003)	ATP-BINDING CASSETTE SUB-FAMILY A MEMBER 7 (PTHR19229:SF49)	ATP-binding cassette sub-family A member 7
ABCA8	brown	17.7229	9.07833	8.64458	0.433752	-0.733104	8.62976e-12	0.590985	1.22488e-08	ATP-binding cassette (ABC) transporter(PC00003)	ATP-BINDING CASSETTE SUB-FAMILY A MEMBER 8 (PTHR19229:SF148)	ATP-binding cassette sub-family A member 8
ABCA9	blue	6.68767	3.66771	3.01997	0.647738	-0.036753	0.584992	0.482431	7.72201e-06	ATP-binding cassette (ABC) transporter(PC00003)	ATP-BINDING CASSETTE SUB-FAMILY A MEMBER 9 (PTHR19229:SF120)	ATP-binding cassette sub-family A member 9
ABCB10	turquoise	66.4774	46.5044	19.973	26.5313	-0.0646027	0.189475	0.764514	3.79566e-16	cysteine protease(PC00081);serine protease(PC00203)	ATP-BINDING CASSETTE SUB-FAMILY B MEMBER 10, MITOCHONDRIAL (PTHR24221:SF503)	ATP-binding cassette sub-family B member 10, mitochondrial
ABCB6	brown	37.4479	25.1228	12.3251	12.7976	-0.415465	4.80352e-11	0.758475	8.78801e-16	cysteine protease(PC00081);serine protease(PC00203)	ATP-BINDING CASSETTE SUB-FAMILY B MEMBER 6, MITOCHONDRIAL (PTHR24221:SF441)	ATP-binding cassette sub-family B member 6, mitochondrial
ABCB7	brown	24.3722	9.12585	15.2464	-6.12052	-0.121916	0.0022171	0.558754	1.05872e-07	cysteine protease(PC00081);serine protease(PC00203)	ATP-BINDING CASSETTE SUB-FAMILY B MEMBER 7, MITOCHONDRIAL (PTHR24221:SF187)	ATP-binding cassette sub-family B member 7, mitochondrial
ABCB9	brown	87.3301	37.1256	50.2046	-13.079	-0.197623	2.29192e-05	0.760643	6.51951e-16	cysteine protease(PC00081);serine protease(PC00203)	ATP-BINDING CASSETTE SUB-FAMILY B MEMBER 9 (PTHR24221:SF242)	ATP-binding cassette sub-family B member 9
ABCC1	grey	1.72863	0.218436	1.5102	-1.29176	-0.0684143	0.317558	-0.1149	0.316485	ATP-binding cassette (ABC) transporter(PC00003)	MULTIDRUG RESISTANCE-ASSOCIATED PROTEIN 1 (PTHR24223:SF241)	Multidrug resistance-associated protein 1
ABCC10	green	3.80163	1.66054	2.14109	-0.480551	0.240886	1.74802e-05	0.38448	0.000510057	ATP-binding cassette (ABC) transporter(PC00003)	MULTIDRUG RESISTANCE-ASSOCIATED PROTEIN 7 (PTHR24223:SF330)	Multidrug resistance-associated protein 7
ABCC4	grey	3.16542	0.201384	2.96404	-2.76265	-0.173169	0.000274799	-0.255231	0.0241182	ATP-binding cassette (ABC) transporter(PC00003)	MULTIDRUG RESISTANCE-ASSOCIATED PROTEIN 4 (PTHR24223:SF357)	Multidrug resistance-associated protein 4
ABCC5	red	22.9706	6.4917	16.4789	-9.98721	-0.237488	8.72785e-06	0.642293	2.32238e-10	ATP-binding cassette (ABC) transporter(PC00003)	MULTIDRUG RESISTANCE-ASSOCIATED PROTEIN 5 (PTHR24223:SF196)	Multidrug resistance-associated protein 5
ABCC6P2	blue	3.53103	1.73775	1.79328	-0.0555288	0.037035	0.561596	0.378948	0.000623235
ABCD1	blue	40.3418	28.4944	11.8474	16.647	0.184088	0.0131543	0.767901	2.34415e-16	transporter(PC00227)	ATP-BINDING CASSETTE SUB-FAMILY D MEMBER 1 (PTHR11384:SF21)	ATP-binding cassette sub-family D member 1
ABCD3	turquoise	28.2047	20.4964	7.70831	12.7881	-0.201988	7.28523e-07	0.665162	3.08666e-11	transporter(PC00227)	ATP-BINDING CASSETTE SUB-FAMILY D MEMBER 3 (PTHR11384:SF34)	ATP-binding cassette sub-family D member 3
ABCD4	brown	2.29755	0.850739	1.44681	-0.596072	-0.135327	0.0562255	0.31244	0.0053539	transporter(PC00227)	ATP-BINDING CASSETTE SUB-FAMILY D MEMBER 4 (PTHR11384:SF28)	ATP-binding cassette sub-family D member 4
ABCE1	greenyellow	97.5824	12.8688	84.7137	-71.8449	-0.0966991	0.00747728	0.824288	1.84271e-20	0	ATP-BINDING CASSETTE SUB-FAMILY E MEMBER 1 (PTHR19248:SF16)	ATP-binding cassette sub-family E member 1
ABCF1	black	41.2929	13.3681	27.9248	-14.5567	0.354313	1.52717e-18	0.749291	3.00903e-15	ATP-binding cassette (ABC) transporter(PC00003);hydrolase(PC00121);translation elongation factor(PC00222)	ATP-BINDING CASSETTE SUB-FAMILY F MEMBER 1 (PTHR19211:SF105)	ATP-binding cassette sub-family F member 1
ABCF2	magenta	27.5071	7.39775	20.1094	-12.7116	0.0110092	0.700002	0.782517	2.65833e-17	ATP-binding cassette (ABC) transporter(PC00003);hydrolase(PC00121);translation elongation factor(PC00222)	ATP-BINDING CASSETTE SUB-FAMILY F MEMBER 2 (PTHR19211:SF15)	ATP-binding cassette sub-family F member 2
ABCF3	blue	9.21197	3.73406	5.47791	-1.74385	-0.0325959	0.560521	0.379831	0.000603771	ATP-binding cassette (ABC) transporter(PC00003);hydrolase(PC00121);translation elongation factor(PC00222)	ATP-BINDING CASSETTE SUB-FAMILY F MEMBER 3 (PTHR19211:SF45)	ATP-binding cassette sub-family F member 3
ABCG1	green	142.438	122.229	20.2092	102.019	2.66397	7.87775e-35	0.950176	3.21517e-40	ATP-binding cassette (ABC) transporter(PC00003)	ATP-BINDING CASSETTE SUB-FAMILY G MEMBER 1 (PTHR19241:SF177)	ATP-binding cassette sub-family G member 1
ABCG4	blue	17.9752	7.60009	10.3751	-2.77498	-0.138322	0.0650864	0.548661	1.98671e-07	ATP-binding cassette (ABC) transporter(PC00003)	ATP-BINDING CASSETTE SUB-FAMILY G MEMBER 4 (PTHR19241:SF211)	ATP-binding cassette sub-family G member 4
ABHD10	purple	28.9075	11.1635	17.744	-6.58054	-0.467947	2.17191e-14	0.808302	3.67611e-19	0	MYCOPHENOLIC ACID ACYL-GLUCURONIDE ESTERASE, MITOCHONDRIAL (PTHR16138:SF7)	Mycophenolic acid acyl-glucuronide esterase, mitochondrial
ABHD11	turquoise	27.0541	15.9779	11.0762	4.90175	-0.0479838	0.348756	0.60092	6.00157e-09	0	PROTEIN ABHD11 (PTHR46118:SF4)	Protein ABHD11
ABHD12	brown	6.61904	3.20058	3.41846	-0.217879	-0.150799	0.000322802	0.420831	0.00012483	cysteine protease(PC00081);serine protease(PC00203)	MONOACYLGLYCEROL LIPASE ABHD12 (PTHR12277:SF61)	Monoacylglycerol lipase ABHD12
ABHD14A	brown	46.8011	22.1444	24.6567	-2.5122	-0.252716	1.2745e-06	0.70633	5.04333e-13	0	PROTEIN ABHD14A (PTHR46197:SF1)	Protein ABHD14A
ABHD14B	tan	49.3738	4.76566	44.6082	-39.8425	-0.125657	0.187449	0.740321	9.52153e-15	0	PROTEIN ABHD14B (PTHR46197:SF2)	Protein ABHD14B
ABHD15	brown	13.0971	5.24653	7.85059	-2.60406	-0.238638	1.54779e-05	0.517697	1.21099e-06	serine protease(PC00203)	PROTEIN ABHD15 (PTHR10794:SF39)	Protein ABHD15
ABHD2	black	20.0022	7.23189	12.7703	-5.5384	0.423051	2.69091e-09	0.677975	9.20924e-12	serine protease(PC00203)	MONOACYLGLYCEROL LIPASE ABHD2 (PTHR10794:SF45)	Monoacylglycerol lipase ABHD2
ABHD3	black	32.9497	12.6863	20.2634	-7.57711	0.595027	7.44702e-10	0.74162	8.08298e-15	serine protease(PC00203)	PHOSPHOLIPASE ABHD3 (PTHR10794:SF50)	Phospholipase ABHD3
ABHD4	blue	23.9211	14.2983	9.62288	4.67539	-0.082495	0.195438	0.649441	1.25874e-10	0	PROTEIN ABHD4 (PTHR42886:SF21)	Protein ABHD4
ABHD5	yellow	7.23437	4.21083	3.02354	1.18728	-0.195585	7.10166e-06	0.516759	1.27561e-06	0	1-ACYLGLYCEROL-3-PHOSPHATE O-ACYLTRANSFERASE ABHD5 (PTHR42886:SF34)	1-acylglycerol-3-phosphate O-acyltransferase ABHD5
ABHD6	brown	85.5037	42.3526	43.1512	-0.798559	-0.340087	1.27168e-05	0.808695	3.4271e-19	serine protease(PC00203)	MONOACYLGLYCEROL LIPASE ABHD6 (PTHR43798:SF15)	Monoacylglycerol lipase ABHD6
ABHD7	brown	22.2454	14.1345	8.11085	6.02368	-0.527314	1.91456e-08	0.610259	3.00042e-09	serine protease(PC00203)	EPOXIDE HYDROLASE 4 (PTHR43329:SF2)	Epoxide hydrolase 4
ABHD8	blue	65.3902	46.2829	19.1073	27.1757	0.142652	0.00986867	0.837622	1.19252e-21	0	PROTEIN ABHD8 (PTHR42886:SF1)	Protein ABHD8
ABI1	grey	2.24059	0.251424	1.98917	-1.73775	0.0937518	0.0154566	-0.391132	0.000398938	G-protein modulator(PC00022)	ABL INTERACTOR 1 (PTHR10460:SF2)	Abl interactor 1
ABI2	brown	24.6204	14.6559	9.96454	4.69132	-0.236987	6.52373e-08	0.668612	2.24167e-11	G-protein modulator(PC00022)	ABL INTERACTOR 2 (PTHR10460:SF26)	Abl interactor 2
ABI3	purple	14.6231	1.84026	12.7828	-10.9426	-0.370932	2.25416e-11	0.494739	4.14025e-06	G-protein modulator(PC00022)	ABI GENE FAMILY MEMBER 3 (PTHR10460:SF7)	ABI gene family member 3
ABI3BP	blue	2.43816	1.07985	1.35831	-0.278462	0.31631	2.25692e-06	0.290827	0.00979068	0	TARGET OF NESH-SH3 (PTHR23197:SF10)	Target of Nesh-SH3
ABL1	turquoise	15.0486	8.6618	6.38679	2.27502	-0.118421	0.000116117	0.513768	1.50411e-06	0	TYROSINE-PROTEIN KINASE ABL1 (PTHR24418:SF88)	Tyrosine-protein kinase ABL1
ABL2	turquoise	72.6404	43.4734	29.167	14.3064	0.0724214	0.247914	0.736794	1.47871e-14	0	TYROSINE-PROTEIN KINASE ABL2 (PTHR24418:SF87)	Tyrosine-protein kinase ABL2
ABLIM1	blue	164.198	79.7044	84.4937	-4.78925	-0.626728	4.13168e-09	0.838776	9.30188e-22	actin family cytoskeletal protein(PC00041);structural protein(PC00211)	ACTIN-BINDING LIM PROTEIN 1 (PTHR24213:SF18)	Actin-binding LIM protein 1
ABLIM3	blue	58.2857	27.0843	31.2015	-4.11722	-0.226507	0.00360825	0.726448	5.16914e-14	actin family cytoskeletal protein(PC00041);structural protein(PC00211)	ACTIN-BINDING LIM PROTEIN 3 (PTHR24213:SF0)	Actin-binding LIM protein 3
ABR	green	100.981	88.3459	12.6352	75.7107	0.570669	2.89379e-26	0.910854	6.16655e-31	guanyl-nucleotide exchange factor(PC00113)	ACTIVE BREAKPOINT CLUSTER REGION-RELATED PROTEIN (PTHR23182:SF5)	Active breakpoint cluster region-related protein
ABT1	black	43.8724	20.4998	23.3726	-2.87285	0.418667	6.87938e-15	0.827937	8.91714e-21	0	ACTIVATOR OF BASAL TRANSCRIPTION 1 (PTHR12311:SF7)	Activator of basal transcription 1
ABTB1	blue	86.7107	43.6788	43.0319	0.646859	-0.390299	5.50155e-06	0.774127	9.46094e-17	0	ANKYRIN REPEAT AND BTB/POZ DOMAIN-CONTAINING PROTEIN 1 (PTHR46231:SF1)	Ankyrin repeat and BTB/POZ domain-containing protein 1
ACAA1	blue	17.0121	6.69686	10.3152	-3.61835	-0.101073	0.0112268	0.435069	6.87484e-05	acetyltransferase(PC00038)	3-KETOACYL-COA THIOLASE, PEROXISOMAL (PTHR43853:SF8)	3-ketoacyl-CoA thiolase, peroxisomal
ACAA2	yellow	5.61599	3.33157	2.28442	1.04715	0.00678424	0.813858	0.53202	5.36704e-07	acetyltransferase(PC00038)	3-KETOACYL-COA THIOLASE, MITOCHONDRIAL (PTHR18919:SF145)	3-ketoacyl-CoA thiolase, mitochondrial
ACACA	red	4.10601	0.781236	3.32477	-2.54353	-0.127308	0.00408435	0.318828	0.00444119	0	ACETYL-COA CARBOXYLASE 1 (PTHR45728:SF5)	Acetyl-CoA carboxylase 1
ACAD10	blue	24.438	14.0035	10.4345	3.56894	-0.0111108	0.86353	0.635014	4.26341e-10	dehydrogenase(PC00092);oxidase(PC00175);transferase(PC00220)	ACYL-COA DEHYDROGENASE FAMILY MEMBER 10 (PTHR45741:SF3)	Acyl-CoA dehydrogenase family member 10
ACAD11	brown	57.1287	28.8579	28.2708	0.587065	-0.213665	0.000153465	0.730888	3.04219e-14	dehydrogenase(PC00092);oxidase(PC00175);transferase(PC00220)	ACYL-COA DEHYDROGENASE FAMILY MEMBER 11 (PTHR45741:SF1)	Acyl-CoA dehydrogenase family member 11
ACAD8	brown	17.2725	11.0218	6.25067	4.77115	-0.244008	1.39339e-11	0.605825	4.18166e-09	dehydrogenase(PC00092);oxidase(PC00175);transferase(PC00220)	ISOBUTYRYL-COA DEHYDROGENASE, MITOCHONDRIAL (PTHR43831:SF1)	Isobutyryl-CoA dehydrogenase, mitochondrial
ACAD9	grey	1.12484	0.181642	0.943194	-0.761552	-0.00278276	0.886912	0.217982	0.0552114	dehydrogenase(PC00092);oxidase(PC00175);transferase(PC00220)	ACYL-COA DEHYDROGENASE FAMILY MEMBER 9, MITOCHONDRIAL (PTHR43884:SF9)	Acyl-CoA dehydrogenase family member 9, mitochondrial
ACADM	greenyellow	10.9267	2.73775	8.18895	-5.45119	-0.125037	1.06416e-05	0.630861	5.98646e-10	dehydrogenase(PC00092);oxidase(PC00175);transferase(PC00220)	MEDIUM-CHAIN SPECIFIC ACYL-COA DEHYDROGENASE, MITOCHONDRIAL (PTHR43516:SF5)	Medium-chain specific acyl-CoA dehydrogenase, mitochondrial
ACADS	blue	15.3952	10.0453	5.34988	4.69541	0.266454	0.00388478	0.602537	5.33122e-09	0	SHORT-CHAIN SPECIFIC ACYL-COA DEHYDROGENASE, MITOCHONDRIAL (PTHR43884:SF12)	Short-chain specific acyl-CoA dehydrogenase, mitochondrial
ACADVL	green	21.2892	15.154	6.13524	9.01877	0.288633	4.73098e-13	0.659793	5.03538e-11	dehydrogenase(PC00092);oxidase(PC00175);transferase(PC00220)	VERY LONG-CHAIN SPECIFIC ACYL-COA DEHYDROGENASE, MITOCHONDRIAL (PTHR43884:SF11)	Very long-chain specific acyl-CoA dehydrogenase, mitochondrial
ACAP2	grey	4.59228	0.318764	4.27352	-3.95475	-0.0416351	0.480635	-0.452968	3.12482e-05	0	ARF-GAP WITH COILED-COIL, ANK REPEAT AND PH DOMAIN-CONTAINING PROTEIN 2 (PTHR23180:SF241)	Arf-GAP with coiled-coil, ANK repeat and PH domain-containing protein 2
ACAT1	purple	6.01413	1.39815	4.61598	-3.21784	-0.188266	8.77985e-09	0.500106	3.13093e-06	acetyltransferase(PC00038)	ACETYL-COA ACETYLTRANSFERASE, MITOCHONDRIAL (PTHR18919:SF81)	Acetyl-CoA acetyltransferase, mitochondrial
ACAT2	cyan	84.8213	8.72432	76.097	-67.3727	0.126207	0.193541	0.961627	1.94538e-44	acetyltransferase(PC00038)	ACETYL-COA ACETYLTRANSFERASE, CYTOSOLIC (PTHR18919:SF101)	Acetyl-CoA acetyltransferase, cytosolic
ACBD3	black	15.6875	5.32132	10.3662	-5.04487	0.148324	3.40588e-05	0.609795	3.10715e-09	0	GOLGI RESIDENT PROTEIN GCP60 (PTHR22973:SF11)	Golgi resident protein GCP60
ACBD5	black	6.13175	1.37047	4.76128	-3.39081	0.271913	0.000184266	0.369077	0.000883539	enzyme modulator(PC00095);transfer/carrier protein(PC00219)	ACYL-COA-BINDING DOMAIN-CONTAINING PROTEIN 5 (PTHR23310:SF6)	Acyl-CoA-binding domain-containing protein 5
ACBD6	blue	12.7507	3.34457	9.40615	-6.06158	-0.0460622	0.0517779	0.384341	0.000512649	0	ACYL-COA-BINDING DOMAIN-CONTAINING PROTEIN 6 (PTHR24119:SF0)	Acyl-CoA-binding domain-containing protein 6
ACCS	brown	24.3712	11.028	13.3432	-2.31515	-0.308797	6.78127e-05	0.624442	1.00181e-09	transaminase(PC00216)	1-AMINOCYCLOPROPANE-1-CARBOXYLATE SYNTHASE-LIKE PROTEIN 1 (PTHR43795:SF17)	1-aminocyclopropane-1-carboxylate synthase-like protein 1
ACD	black	17.2965	3.20661	14.0899	-10.8833	0.0953334	0.00868572	0.505468	2.35701e-06	0	ADRENOCORTICAL DYSPLASIA PROTEIN HOMOLOG (PTHR14487:SF3)	Adrenocortical dysplasia protein homolog
ACER2	yellow	1.39667	0.780834	0.615833	0.165001	0.0190716	0.732022	0.320849	0.0041826	0	ALKALINE CERAMIDASE 2 (PTHR46139:SF1)	Alkaline ceramidase 2
ACER3	red	7.62281	1.93872	5.68409	-3.74537	-0.278243	1.78864e-05	0.482755	7.59843e-06	0	ALKALINE CERAMIDASE 3 (PTHR46187:SF3)	Alkaline ceramidase 3
ACIN1	purple	10.2539	1.27012	8.98377	-7.71365	-0.168165	0.000119931	0.448221	3.86823e-05	0	APOPTOTIC CHROMATIN CONDENSATION INDUCER IN THE NUCLEUS (PTHR46589:SF1)	Apoptotic chromatin condensation inducer in the nucleus
ACLY	cyan	82.5134	4.17456	78.3389	-74.1643	0.0144191	0.634893	0.859668	7.15035e-24	ligase(PC00142);lyase(PC00144);transferase(PC00220)	ATP-CITRATE SYNTHASE (PTHR23118:SF0)	ATP-citrate synthase
ACN9	turquoise	5.15194	3.18336	1.96858	1.21478	-0.0811406	0.0530064	0.355862	0.00138621
ACO1	purple	46.2468	9.41616	36.8306	-27.4145	-0.418564	4.21965e-12	0.739897	1.00425e-14	dehydratase(PC00091);hydratase(PC00120)	CYTOPLASMIC ACONITATE HYDRATASE (PTHR11670:SF32)	Cytoplasmic aconitate hydratase
ACO2	brown	14.5164	6.05801	8.45835	-2.40034	-0.14036	3.02683e-05	0.52031	1.04677e-06	dehydratase(PC00091);hydratase(PC00120)	ACONITATE HYDRATASE, MITOCHONDRIAL (PTHR43160:SF6)	Aconitate hydratase, mitochondrial
ACOT1	green	29.736	19.3732	10.3628	9.01044	0.614629	3.99455e-12	0.688183	3.36161e-12	0	ACYL-COENZYME A THIOESTERASE 1-RELATED (PTHR10824:SF16)	Acyl-coenzyme A thioesterase 1
ACOT11	grey	2.49959	0.163608	2.33598	-2.17238	-0.178824	0.00200033	0.286322	0.0110426	esterase(PC00097)	ACYL-COENZYME A THIOESTERASE 11 (PTHR11049:SF1)	Acyl-coenzyme A thioesterase 11
ACOT2	green	15.2228	9.4991	5.72368	3.77541	0.512711	3.81242e-08	0.607001	3.83108e-09	0	ACYL-COENZYME A THIOESTERASE 1-RELATED (PTHR10824:SF16)	Acyl-coenzyme A thioesterase 2, mitochondrial
ACOT4	green	74.6369	61.02	13.6169	47.403	1.14556	1.22455e-18	0.852451	4.18095e-23	0	ACYL-COENZYME A THIOESTERASE 4 (PTHR10824:SF6)	Acyl-coenzyme A thioesterase 4
ACOT7	magenta	12.5081	2.94196	9.56616	-6.6242	0.17307	1.43548e-07	0.640834	2.62638e-10	esterase(PC00097)	CYTOSOLIC ACYL COENZYME A THIOESTER HYDROLASE (PTHR11049:SF27)	Cytosolic acyl coenzyme A thioester hydrolase
ACOT8	blue	5.18983	1.64136	3.54847	-1.90711	-0.0496757	0.408535	0.289304	0.0101993	esterase(PC00097)	ACYL-COENZYME A THIOESTERASE 8 (PTHR11066:SF34)	Acyl-coenzyme A thioesterase 8
ACOT9	pink	83.6509	35.5664	48.0845	-12.518	0.396327	2.64553e-11	0.830509	5.29142e-21	esterase(PC00097)	ACYL-COENZYME A THIOESTERASE 9, MITOCHONDRIAL (PTHR12655:SF0)	Acyl-coenzyme A thioesterase 9, mitochondrial
ACOX1	black	8.61034	3.00779	5.60255	-2.59477	0.195675	1.05074e-05	0.54223	2.93554e-07	dehydrogenase(PC00092);oxidase(PC00175);transferase(PC00220)	PEROXISOMAL ACYL-COENZYME A OXIDASE 1 (PTHR10909:SF250)	Peroxisomal acyl-coenzyme A oxidase 1
ACOX2	brown	50.2506	24.1769	26.0737	-1.89687	-0.632947	2.21937e-09	0.728083	4.25748e-14	dehydrogenase(PC00092);oxidase(PC00175);transferase(PC00220)	PEROXISOMAL ACYL-COENZYME A OXIDASE 2 (PTHR10909:SF344)	Peroxisomal acyl-coenzyme A oxidase 2
ACOX3	brown	6.10314	2.88466	3.21848	-0.33382	-0.16154	0.000140131	0.449661	3.62694e-05	dehydrogenase(PC00092);oxidase(PC00175);transferase(PC00220)	PEROXISOMAL ACYL-COENZYME A OXIDASE 3 (PTHR10909:SF315)	Peroxisomal acyl-coenzyme A oxidase 3
ACP1	pink	66.1842	49.8112	16.3729	33.4383	0.0347859	0.495952	0.894369	2.85061e-28	0	LOW MOLECULAR WEIGHT PHOSPHOTYROSINE PROTEIN PHOSPHATASE (PTHR11717:SF7)	Low molecular weight phosphotyrosine protein phosphatase
ACP2	blue	40.6097	30.2035	10.4063	19.7972	0.169019	0.000229831	0.747042	4.03483e-15	phosphatase(PC00181)	LYSOSOMAL ACID PHOSPHATASE (PTHR11567:SF180)	Lysosomal acid phosphatase
ACP6	brown	7.49361	3.29945	4.19416	-0.894703	-0.265596	2.9941e-05	0.465903	1.7186e-05	phosphatase(PC00181)	LYSOPHOSPHATIDIC ACID PHOSPHATASE TYPE 6 (PTHR11567:SF123)	Lysophosphatidic acid phosphatase type 6
ACPL2	green	3.03942	1.07885	1.96057	-0.881724	0.146745	0.0159068	0.352664	0.00154145	phosphatase(PC00181)	2-PHOSPHOXYLOSE PHOSPHATASE 1 (PTHR11567:SF125)	2-phosphoxylose phosphatase 1
ACSF2	blue	66.8627	42.3659	24.4968	17.8691	-0.0135159	0.859172	0.809712	2.85571e-19	dehydrogenase(PC00092);ligase(PC00142)	ACYL-COA SYNTHETASE FAMILY MEMBER 2, MITOCHONDRIAL (PTHR43201:SF9)	Acyl-CoA synthetase family member 2, mitochondrial
ACSL1	green	48.3385	35.8027	12.5358	23.267	0.822395	5.6637e-20	0.774067	9.54461e-17	ligase(PC00142)	LONG-CHAIN-FATTY-ACID--COA LIGASE 1 (PTHR43272:SF28)	Long-chain-fatty-acid--CoA ligase 1
ACSL3	black	48.1099	18.3896	29.7203	-11.3307	0.672243	2.38456e-12	0.752256	2.03422e-15	ligase(PC00142)	LONG-CHAIN-FATTY-ACID--COA LIGASE 3 (PTHR43272:SF13)	Long-chain-fatty-acid--CoA ligase 3
ACSL4	turquoise	98.7462	64.5268	34.2194	30.3074	0.0621318	0.154446	0.789212	9.26597e-18	ligase(PC00142)	LONG-CHAIN-FATTY-ACID--COA LIGASE 4 (PTHR43272:SF22)	Long-chain-fatty-acid--CoA ligase 4
ACSL5	green	122.886	86.3037	36.5827	49.7209	1.73846	1.16194e-21	0.879204	3.49416e-26	ligase(PC00142)	LONG-CHAIN-FATTY-ACID--COA LIGASE 5 (PTHR43272:SF50)	Long-chain-fatty-acid--CoA ligase 5
ACSM3	blue	15.1022	7.31208	7.79016	-0.47808	-0.420161	0.000709512	0.492482	4.65016e-06	dehydrogenase(PC00092);ligase(PC00142)	ACYL-COENZYME A SYNTHETASE ACSM3, MITOCHONDRIAL (PTHR43605:SF7)	Acyl-coenzyme A synthetase ACSM3, mitochondrial
ACSS1	blue	28.7688	21.032	7.73678	13.2953	0.123519	0.133908	0.703884	6.56699e-13	dehydrogenase(PC00092);ligase(PC00142)	ACETYL-COENZYME A SYNTHETASE 2-LIKE, MITOCHONDRIAL (PTHR24095:SF110)	Acetyl-coenzyme A synthetase 2-like, mitochondrial
ACSS2	grey	2.6044	0.264152	2.34024	-2.07609	-0.0343559	0.347924	-0.295111	0.00871687	dehydrogenase(PC00092);ligase(PC00142)	ACETYL-COENZYME A SYNTHETASE, CYTOPLASMIC (PTHR24095:SF126)	Acetyl-coenzyme A synthetase, cytoplasmic
ACTA2	grey	3.16712	0.2841	2.88302	-2.59892	0.39445	7.47721e-07	0.323105	0.00390997	actin and actin related protein(PC00039)	ACTIN, AORTIC SMOOTH MUSCLE (PTHR11937:SF201)	Actin, aortic smooth muscle
ACTB	pink	71.2995	30.6277	40.6718	-10.0441	0.0223731	0.32661	0.82211	2.81905e-20	actin and actin related protein(PC00039)	ACTIN, CYTOPLASMIC 1 (PTHR11937:SF192)	Actin, cytoplasmic 1
ACTG1	blue	8.28713	3.08441	5.20272	-2.11831	-0.031825	0.12815	0.436795	6.38369e-05	actin and actin related protein(PC00039)	ACTIN, CYTOPLASMIC 2 (PTHR11937:SF414)	Actin, cytoplasmic 2
ACTL6A	turquoise	166.049	107.521	58.5281	48.9929	-0.0403949	0.255149	0.873575	1.77116e-25	actin and actin related protein(PC00039)	ACTIN-LIKE PROTEIN 6A (PTHR11937:SF274)	Actin-like protein 6A
ACTN1	magenta	3.44938	0.921055	2.52832	-1.60727	-0.0397292	0.168807	0.444482	4.56625e-05	0	ALPHA-ACTININ-1 (PTHR11915:SF434)	Alpha-actinin-1
ACTN4	magenta	3.87656	0.958265	2.9183	-1.96003	-0.0166322	0.63991	0.450515	3.49045e-05	0	ALPHA-ACTININ-4 (PTHR11915:SF425)	Alpha-actinin-4
ACTR10	pink	12.1413	6.5885	5.55281	1.03569	0.0694549	0.0142553	0.628764	7.09206e-10	actin and actin related protein(PC00039)	ACTIN-RELATED PROTEIN 10 (PTHR11937:SF14)	Actin-related protein 10
ACTR1A	green	3.37445	1.21667	2.15777	-0.941101	0.0937323	0.000573986	0.348905	0.0017439	actin and actin related protein(PC00039)	ALPHA-CENTRACTIN (PTHR11937:SF370)	Alpha-centractin
ACTR1B	grey	1.95431	0.211123	1.74318	-1.53206	-0.03954	0.142115	0.206411	0.0698137	actin and actin related protein(PC00039)	BETA-CENTRACTIN (PTHR11937:SF195)	Beta-centractin
ACTR2	turquoise	37.3401	20.2908	17.0494	3.24141	0.0361643	0.266839	0.598234	7.29549e-09	actin and actin related protein(PC00039)	ACTIN-RELATED PROTEIN 2 (PTHR11937:SF409)	Actin-related protein 2
ACTR3	black	24.943	10.7647	14.1783	-3.41359	0.349621	1.36921e-08	0.735958	1.63951e-14	actin and actin related protein(PC00039)	ACTIN-RELATED PROTEIN 3 (PTHR11937:SF175)	Actin-related protein 3
ACTR3B	purple	3.87935	0.697382	3.18197	-2.48458	-0.290845	0.000349608	0.437831	6.10461e-05	actin and actin related protein(PC00039)	ACTIN-RELATED PROTEIN 3B-RELATED (PTHR11937:SF170)	Actin-related protein 3B
ACTR5	grey	1.13053	0.125668	1.00486	-0.879195	0.00282516	0.927613	0.131597	0.250773	actin and actin related protein(PC00039)	ACTIN-RELATED PROTEIN 5 (PTHR11937:SF16)	Actin-related protein 5
ACTR6	yellow	6.44467	3.53776	2.90691	0.630844	-0.0487979	0.155825	0.501422	2.92147e-06	actin and actin related protein(PC00039)	ACTIN-RELATED PROTEIN 6 (PTHR11937:SF47)	Actin-related protein 6
ACTR8	grey	0.785687	0.0994654	0.686222	-0.586757	0.0727581	0.103601	0.0396653	0.730249	actin and actin related protein(PC00039)	ACTIN-RELATED PROTEIN 8 (PTHR11937:SF13)	Actin-related protein 8
ACTRT1	grey	1.33632	0.205915	1.1304	-0.924487	-0.0215982	0.729056	0.157056	0.169682	actin and actin related protein(PC00039)	ACTIN-RELATED PROTEIN T1 (PTHR11937:SF153)	Actin-related protein T1
ACVR1	blue	55.9382	37.4283	18.5099	18.9183	0.0645241	0.0157846	0.80169	1.16949e-18	TGF-beta receptor(PC00035);serine/threonine protein kinase receptor(PC00205)	ACTIVIN RECEPTOR TYPE-1 (PTHR23255:SF69)	Activin receptor type-1
ACVR1B	blue	4.41541	2.53299	1.88241	0.65058	0.00967605	0.803747	0.383915	0.000520686	TGF-beta receptor(PC00035);serine/threonine protein kinase receptor(PC00205)	ACTIVIN RECEPTOR TYPE-1B (PTHR23255:SF22)	Activin receptor type-1B
ACVR2A	brown	69.1654	32.674	36.4914	-3.8174	-0.474317	8.22684e-07	0.776923	6.23453e-17	TGF-beta receptor(PC00035);serine/threonine protein kinase receptor(PC00205)	ACTIVIN RECEPTOR TYPE-2A (PTHR23255:SF64)	Activin receptor type-2A
ACVRL1	blue	5.74139	3.98928	1.75211	2.23717	0.0952977	7.45777e-05	0.48584	6.51341e-06	TGF-beta receptor(PC00035);serine/threonine protein kinase receptor(PC00205)	SERINE/THREONINE-PROTEIN KINASE RECEPTOR R3 (PTHR23255:SF66)	Serine/threonine-protein kinase receptor R3
ACY1	black	4.96572	1.292	3.67371	-2.38171	0.271128	2.49067e-07	0.390869	0.000402881	0	AMINOACYLASE-1 (PTHR45892:SF1)	Aminoacylase-1
ACYP1	turquoise	96.6325	66.0221	30.6104	35.4117	0.0249707	0.461061	0.813574	1.41417e-19	phosphatase(PC00181)	ACYLPHOSPHATASE-1 (PTHR10029:SF3)	Acylphosphatase-1
ACYP2	blue	14.729	9.14694	5.58208	3.56487	-0.0847745	0.119743	0.558953	1.04546e-07	phosphatase(PC00181)	ACYLPHOSPHATASE-2 (PTHR10029:SF20)	Acylphosphatase-2
ADA	blue	65.1752	33.4877	31.6876	1.8001	-0.219721	2.01548e-06	0.731662	2.77096e-14	deaminase(PC00088)	ADENOSINE DEAMINASE (PTHR11409:SF43)	Adenosine deaminase
ADAL	blue	2.47252	0.99964	1.47288	-0.473239	-0.0392072	0.595018	0.311754	0.00546128	deaminase(PC00088)	ADENOSINE DEAMINASE-LIKE PROTEIN (PTHR11409:SF42)	Adenosine deaminase-like protein
ADAM10	green	10.3669	4.03991	6.32695	-2.28704	0.234837	0.00137716	0.418376	0.000137983	0	DISINTEGRIN AND METALLOPROTEINASE DOMAIN-CONTAINING PROTEIN 10 (PTHR45702:SF4)	Disintegrin and metalloproteinase domain-containing protein 10
ADAM15	brown	30.7451	14.2931	16.4519	-2.15881	-0.17205	5.0121e-08	0.667029	2.5975e-11	metalloprotease(PC00153)	DISINTEGRIN AND METALLOPROTEINASE DOMAIN-CONTAINING PROTEIN 15 (PTHR11905:SF130)	Disintegrin and metalloproteinase domain-containing protein 15
ADAM17	blue	29.717	22.1029	7.61406	14.4889	0.120972	0.00872679	0.709198	3.68799e-13	0	DISINTEGRIN AND METALLOPROTEINASE DOMAIN-CONTAINING PROTEIN 17 (PTHR45702:SF6)	Disintegrin and metalloproteinase domain-containing protein 17
ADAM19	blue	36.2005	27.4919	8.70861	18.7833	0.262416	0.000138869	0.740278	9.57386e-15	metalloprotease(PC00153)	DISINTEGRIN AND METALLOPROTEINASE DOMAIN-CONTAINING PROTEIN 19 (PTHR11905:SF19)	Disintegrin and metalloproteinase domain-containing protein 19
ADAM23	purple	14.4104	4.45783	9.95258	-5.49476	-0.55034	2.18582e-15	0.666954	2.61566e-11	metalloprotease(PC00153)	DISINTEGRIN AND METALLOPROTEINASE DOMAIN-CONTAINING PROTEIN 23 (PTHR11905:SF13)	Disintegrin and metalloproteinase domain-containing protein 23
ADAM9	pink	80.8619	39.8114	41.0505	-1.23912	0.263484	0.00205168	0.826377	1.21877e-20	metalloprotease(PC00153)	DISINTEGRIN AND METALLOPROTEINASE DOMAIN-CONTAINING PROTEIN 9 (PTHR11905:SF136)	Disintegrin and metalloproteinase domain-containing protein 9
ADAMTS1	turquoise	40.0392	34.2622	5.77706	28.4851	-0.306211	0.000207918	0.724611	6.41688e-14	extracellular matrix glycoprotein(PC00100);metalloprotease(PC00153);serine protease inhibitor(PC00204)	A DISINTEGRIN AND METALLOPROTEINASE WITH THROMBOSPONDIN MOTIFS 1 (PTHR13723:SF40)	A disintegrin and metalloproteinase with thrombospondin motifs 1
ADAMTS4	yellow	26.8507	15.3755	11.4753	3.90016	0.326842	1.01975e-05	0.692338	2.20428e-12	extracellular matrix glycoprotein(PC00100);metalloprotease(PC00153);serine protease inhibitor(PC00204)	A DISINTEGRIN AND METALLOPROTEINASE WITH THROMBOSPONDIN MOTIFS 4 (PTHR13723:SF38)	A disintegrin and metalloproteinase with thrombospondin motifs 4
ADAMTS6	turquoise	64.9164	31.4755	33.4409	-1.96541	0.318965	6.43367e-09	0.65058	1.14e-10	extracellular matrix glycoprotein(PC00100);metalloprotease(PC00153);serine protease inhibitor(PC00204)	A DISINTEGRIN AND METALLOPROTEINASE WITH THROMBOSPONDIN MOTIFS 6 (PTHR13723:SF27)	A disintegrin and metalloproteinase with thrombospondin motifs 6
ADAMTS7	brown	8.13871	3.77488	4.36383	-0.588944	-0.280323	9.78268e-05	0.447585	3.97954e-05	extracellular matrix glycoprotein(PC00100);metalloprotease(PC00153);serine protease inhibitor(PC00204)	A DISINTEGRIN AND METALLOPROTEINASE WITH THROMBOSPONDIN MOTIFS 7 (PTHR13723:SF142)	A disintegrin and metalloproteinase with thrombospondin motifs 7
ADAMTS9	brown	19.7079	9.09448	10.6135	-1.51899	-0.218612	0.0169409	0.547607	2.11926e-07	extracellular matrix glycoprotein(PC00100);metalloprotease(PC00153);serine protease inhibitor(PC00204)	A DISINTEGRIN AND METALLOPROTEINASE WITH THROMBOSPONDIN MOTIFS 9 (PTHR13723:SF33)	A disintegrin and metalloproteinase with thrombospondin motifs 9
ADAMTSL1	magenta	12.5092	2.75671	9.75252	-6.99581	-0.16558	0.0341742	0.617349	1.74585e-09	extracellular matrix glycoprotein(PC00100);metalloprotease(PC00153);serine protease inhibitor(PC00204)	ADAMTS-LIKE PROTEIN 1 (PTHR13723:SF157)	ADAMTS-like protein 1
ADAMTSL4	grey	1.24021	0.173505	1.0667	-0.893198	-0.00639892	0.9164	0.258936	0.022072	extracellular matrix glycoprotein(PC00100);metalloprotease(PC00153);serine protease inhibitor(PC00204)	ADAMTS-LIKE PROTEIN 4 (PTHR13723:SF144)	ADAMTS-like protein 4
ADAR	green	131.421	112.869	18.552	94.3172	0.696563	4.30788e-21	0.928425	2.04266e-34	DNA binding protein(PC00009);RNA binding protein(PC00031);deaminase(PC00088);defense/immunity protein(PC00090);kinase activator(PC00138)	DOUBLE-STRANDED RNA-SPECIFIC ADENOSINE DEAMINASE (PTHR10910:SF107)	Double-stranded RNA-specific adenosine deaminase
ADARB1	purple	49.7971	16.4322	33.3649	-16.9327	-0.735929	1.73367e-17	0.854905	2.31821e-23	DNA binding protein(PC00009);RNA binding protein(PC00031);deaminase(PC00088);defense/immunity protein(PC00090);kinase activator(PC00138)	DOUBLE-STRANDED RNA-SPECIFIC EDITASE 1 (PTHR10910:SF58)	Double-stranded RNA-specific editase 1
ADAT1	grey	2.66914	0.15964	2.5095	-2.34986	0.0713792	0.0111357	-0.105879	0.356219	0	TRNA-SPECIFIC ADENOSINE DEAMINASE 1 (PTHR46516:SF1)	tRNA-specific adenosine deaminase 1
ADAT2	purple	5.77602	1.49806	4.27797	-2.77991	-0.263697	4.21385e-05	0.53319	5.0135e-07	0	TRNA-SPECIFIC ADENOSINE DEAMINASE 2 (PTHR11079:SF149)	tRNA-specific adenosine deaminase 2
ADAT3	blue	5.29181	2.66243	2.62938	0.0330579	0.204631	0.00600067	0.400147	0.000283588	0	INACTIVE TRNA-SPECIFIC ADENOSINE DEAMINASE-LIKE PROTEIN 3-RELATED (PTHR11079:SF156)	Probable inactive tRNA-specific adenosine deaminase-like protein 3
ADCK1	brown	29.9504	11.5012	18.4492	-6.94801	-0.162741	0.0044449	0.632416	5.2752e-10	serine protease(PC00203)	AARF DOMAIN-CONTAINING KINASE 1 (PTHR43173:SF12)	Uncharacterized aarF domain-containing protein kinase 1
ADCK2	blue	2.58392	0.851721	1.7322	-0.880479	0.0376453	0.381241	0.217836	0.0553792	0	AARF DOMAIN CONTAINING KINASE 2 (PTHR45890:SF1)	Uncharacterized aarF domain-containing protein kinase 2
ADCK4	blue	39.9955	18.7956	21.1998	-2.40423	-0.183723	0.000304482	0.675061	1.21891e-11
ADCK5	blue	9.08134	5.57024	3.5111	2.05915	0.0789494	0.257349	0.503073	2.67732e-06	serine protease(PC00203)	AARF DOMAIN-CONTAINING KINASE 5 (PTHR43173:SF7)	Uncharacterized aarF domain-containing protein kinase 5
ADCY3	black	7.6041	2.12761	5.47648	-3.34887	0.167222	9.59805e-07	0.463773	1.89956e-05	0	ADENYLATE CYCLASE TYPE 3 (PTHR45627:SF13)	Adenylate cyclase type 3
ADCY4	blue	21.7426	14.2642	7.4784	6.78582	0.408224	4.59995e-10	0.602777	5.2378e-09	0	ADENYLATE CYCLASE TYPE 4 (PTHR45627:SF10)	Adenylate cyclase type 4
ADCY6	blue	4.43073	1.93736	2.49337	-0.556013	0.105359	0.0015692	0.302457	0.00711425	0	ADENYLATE CYCLASE TYPE 6 (PTHR45627:SF11)	Adenylate cyclase type 6
ADCY7	black	5.01062	2.20931	2.80131	-0.591993	0.297239	6.64857e-06	0.539451	3.4664e-07	0	ADENYLATE CYCLASE TYPE 7 (PTHR45627:SF9)	Adenylate cyclase type 7
ADCY9	brown	11.0384	4.44136	6.59708	-2.15571	-0.108474	0.0315246	0.496203	3.8383e-06	0	ADENYLATE CYCLASE TYPE 9 (PTHR45627:SF8)	Adenylate cyclase type 9
ADD1	brown	19.4555	11.0968	8.35874	2.73805	-0.134944	4.32366e-07	0.601919	5.57853e-09	non-motor actin binding protein(PC00165)	ALPHA-ADDUCIN (PTHR10672:SF4)	Alpha-adducin
ADD3	green	102.862	82.4499	20.4118	62.038	1.03329	1.40718e-19	0.8858	4.69183e-27	non-motor actin binding protein(PC00165)	GAMMA-ADDUCIN (PTHR10672:SF5)	Gamma-adducin
ADH5	pink	58.3979	20.3638	38.0341	-17.6703	-0.0401764	0.438875	0.76635	2.92576e-16	dehydrogenase(PC00092);reductase(PC00198)	ALCOHOL DEHYDROGENASE CLASS-3 (PTHR43880:SF4)	Alcohol dehydrogenase class-3
ADHFE1	brown	63.3618	27.0354	36.3264	-9.29099	-0.247725	0.0045448	0.72254	8.1716e-14	0	HYDROXYACID-OXOACID TRANSHYDROGENASE, MITOCHONDRIAL (PTHR11496:SF83)	Hydroxyacid-oxoacid transhydrogenase, mitochondrial
ADI1	yellow	49.3062	28.5784	20.7278	7.85051	-0.315912	7.74532e-07	0.811947	1.90519e-19	oxidoreductase(PC00176)	1,2-DIHYDROXY-3-KETO-5-METHYLTHIOPENTENE DIOXYGENASE (PTHR23418:SF0)	1,2-dihydroxy-3-keto-5-methylthiopentene dioxygenase
ADIPOR1	grey	1.98498	0.290674	1.69431	-1.40363	-0.00348012	0.8947	-0.120621	0.292827	receptor(PC00197)	ADIPONECTIN RECEPTOR PROTEIN 1 (PTHR20855:SF40)	Adiponectin receptor protein 1
ADIPOR2	cyan	23.8968	1.60017	22.2966	-20.6964	0.0592465	0.0246867	0.74738	3.86144e-15	receptor(PC00197)	ADIPONECTIN RECEPTOR PROTEIN 2 (PTHR20855:SF33)	Adiponectin receptor protein 2
ADK	turquoise	40.5248	23.1823	17.3425	5.83987	0.0567269	0.102505	0.636706	3.70729e-10	0	ADENOSINE KINASE (PTHR45769:SF3)	Adenosine kinase
ADM	brown	98.7773	68.4661	30.3112	38.1549	-0.836059	2.57557e-11	0.863169	2.92888e-24	peptide hormone(PC00179)	ADM (PTHR23414:SF3)	ADM
ADM2	green	56.0325	43.2856	12.7469	30.5387	1.85446	1.43326e-20	0.809845	2.78784e-19	peptide hormone(PC00179)	ADM2 (PTHR23414:SF2)	ADM2
ADNP	brown	9.73351	3.97917	5.75434	-1.77516	-0.160647	0.000319012	0.410712	0.000187732	0	ACTIVITY-DEPENDENT NEUROPROTECTOR HOMEOBOX PROTEIN (PTHR15740:SF1)	Activity-dependent neuroprotector homeobox protein
ADNP2	turquoise	70.0841	42.6365	27.4476	15.1889	0.100161	0.00173636	0.727657	4.47877e-14	0	ACTIVITY-DEPENDENT NEUROPROTECTOR HOMEOBOX PROTEIN 2 (PTHR15740:SF2)	Activity-dependent neuroprotector homeobox protein 2
ADO	purple	6.69426	2.11271	4.58156	-2.46885	-0.173229	1.04809e-06	0.557611	1.13814e-07	0	2-AMINOETHANETHIOL DIOXYGENASE (PTHR22966:SF29)	2-aminoethanethiol dioxygenase
ADORA1	grey	0.766327	0.0991738	0.667153	-0.567979	-0.0763487	0.324549	-0.0526066	0.647366	G-protein coupled receptor(PC00021)	ADENOSINE RECEPTOR A1 (PTHR24246:SF1)	Adenosine receptor A1
ADORA2A	blue	44.1873	32.6891	11.4982	21.1909	0.0136695	0.859767	0.726985	4.85055e-14	G-protein coupled receptor(PC00021)	ADENOSINE RECEPTOR A2A (PTHR24246:SF47)	Adenosine receptor A2a
ADORA2B	purple	9.19898	3.02271	6.17626	-3.15355	-0.381572	3.15993e-11	0.559873	9.86056e-08	G-protein coupled receptor(PC00021)	ADENOSINE RECEPTOR A2B (PTHR24246:SF18)	Adenosine receptor A2b
ADPGK	turquoise	11.9682	7.88875	4.07949	3.80926	-0.0264316	0.245853	0.493333	4.45134e-06	kinase(PC00137)	ADP-DEPENDENT GLUCOKINASE (PTHR21208:SF0)	ADP-dependent glucokinase
ADPRH	blue	43.4111	24.1633	19.2478	4.91558	0.451958	6.83122e-08	0.672824	1.50832e-11	G-protein modulator(PC00022);cysteine protease(PC00081)	[PROTEIN ADP-RIBOSYLARGININE] HYDROLASE (PTHR22957:SF223)	[Protein ADP-ribosylarginine] hydrolase
ADPRHL2	green	25.536	19.3162	6.21982	13.0964	0.284301	6.13754e-08	0.691886	2.30842e-12	0	POLY(ADP-RIBOSE) GLYCOHYDROLASE ARH3 (PTHR16222:SF24)	Poly(ADP-ribose) glycohydrolase ARH3
ADRA2A	yellow	4.85908	1.9552	2.90388	-0.948688	0.111304	0.181956	0.452566	3.18212e-05	G-protein coupled receptor(PC00021)	ALPHA-2A ADRENERGIC RECEPTOR (PTHR24248:SF24)	Alpha-2A adrenergic receptor
ADRA2B	turquoise	2.13763	1.21542	0.922203	0.293221	-0.01346	0.877844	0.305486	0.00653281	G-protein coupled receptor(PC00021)	ALPHA-2B ADRENERGIC RECEPTOR (PTHR24248:SF130)	Alpha-2B adrenergic receptor
ADRB2	turquoise	6.42718	3.26766	3.15952	0.108145	-0.324412	2.1323e-05	0.371674	0.00080689	G-protein coupled receptor(PC00021)	BETA-2 ADRENERGIC RECEPTOR (PTHR24248:SF21)	Beta-2 adrenergic receptor
ADRBK1	brown	32.9107	22.4236	10.4871	11.9365	-0.261852	3.78847e-10	0.708505	3.97912e-13	non-receptor serine/threonine protein kinase(PC00167)	BETA-ADRENERGIC RECEPTOR KINASE 1 (PTHR24355:SF22)	Beta-adrenergic receptor kinase 1
ADRM1	black	29.5879	8.37828	21.2096	-12.8313	0.0808863	0.000215567	0.650983	1.10068e-10	0	PROTEASOMAL UBIQUITIN RECEPTOR ADRM1 (PTHR12225:SF0)	Proteasomal ubiquitin receptor ADRM1
ADSL	turquoise	10.4787	7.31317	3.16556	4.14762	-0.0758241	0.00077397	0.474985	1.11296e-05	lyase(PC00144)	ADENYLOSUCCINATE LYASE (PTHR43172:SF1)	Adenylosuccinate lyase
ADSS	purple	31.6575	11.2104	20.4471	-9.23674	-0.560775	1.13472e-21	0.786864	1.3468e-17	ligase(PC00142)	ADENYLOSUCCINATE SYNTHETASE ISOZYME 2 (PTHR11846:SF13)	Adenylosuccinate synthetase isozyme 2
ADSSL1	grey	5.30344	0.52034	4.7831	-4.26276	-0.430466	1.28349e-05	-0.429564	8.68551e-05	ligase(PC00142)	ADENYLOSUCCINATE SYNTHETASE ISOZYME 1 (PTHR11846:SF2)	Adenylosuccinate synthetase isozyme 1
AEBP1	red	1.75188	0.42416	1.32773	-0.903564	0.00914474	0.866	0.293948	0.00899772	0	ADIPOCYTE ENHANCER-BINDING PROTEIN 1 (PTHR11532:SF48)	Adipocyte enhancer-binding protein 1
AEBP2	turquoise	76.6936	56.7548	19.9389	36.8159	-0.00472875	0.890516	0.785684	1.62227e-17	0	ZINC FINGER PROTEIN AEBP2 (PTHR46541:SF1)	Zinc finger protein AEBP2
AEN	magenta	29.8232	8.84636	20.9769	-12.1305	-0.00230573	0.942028	0.811496	2.06826e-19	0	APOPTOSIS-ENHANCING NUCLEASE (PTHR12801:SF57)	Apoptosis-enhancing nuclease
AES	blue	12.2273	4.78503	7.44224	-2.65721	-0.0673622	0.0251976	0.434764	6.9651e-05	transcription cofactor(PC00217)	AMINO-TERMINAL ENHANCER OF SPLIT-RELATED (PTHR10814:SF31)	Amino-terminal enhancer of split
AFAP1	purple	6.38962	2.10965	4.27997	-2.17031	-0.261184	2.50925e-09	0.569218	5.39047e-08	0	ACTIN FILAMENT-ASSOCIATED PROTEIN 1 (PTHR14338:SF8)	Actin filament-associated protein 1
AFAP1L1	blue	17.9383	13.074	4.86433	8.20967	0.179131	0.00290363	0.599323	6.74184e-09	0	ACTIN FILAMENT-ASSOCIATED PROTEIN 1-LIKE 1 (PTHR14338:SF1)	Actin filament-associated protein 1-like 1
AFF1	brown	49.6913	26.8536	22.8377	4.0159	-0.251678	3.1387e-07	0.702115	7.93557e-13	transcription factor(PC00218)	AF4/FMR2 FAMILY MEMBER 1 (PTHR10528:SF6)	AF4/FMR2 family member 1
AFF4	pink	93.7937	40.2809	53.5128	-13.232	0.162674	0.0038827	0.854293	2.68847e-23	transcription factor(PC00218)	AF4/FMR2 FAMILY MEMBER 4 (PTHR10528:SF15)	AF4/FMR2 family member 4
AFG3L1	greenyellow	37.472	7.85575	29.6163	-21.7605	0.00807656	0.875475	0.776536	6.60774e-17
AFG3L2	turquoise	15.1583	8.59232	6.56595	2.02637	-0.117946	0.000634315	0.479281	9.02253e-06	metalloprotease(PC00153)	AFG3-LIKE PROTEIN 2 (PTHR43655:SF9)	AFG3-like protein 2
AFMID	brown	7.54074	2.04565	5.49509	-3.44944	-0.224342	0.00555019	0.358009	0.00129008	lipase(PC00143);serine protease(PC00203)	KYNURENINE FORMAMIDASE (PTHR23024:SF238)	Kynurenine formamidase
AFTPH	blue	25.5721	15.7936	9.7785	6.01505	-0.00828256	0.847537	0.674923	1.23516e-11	0	AFTIPHILIN (PTHR16156:SF9)	Aftiphilin
AGA	brown	9.16924	5.19848	3.97076	1.22772	-0.26336	1.15698e-07	0.541249	3.1135e-07	protease(PC00190)	N(4)-(BETA-N-ACETYLGLUCOSAMINYL)-L-ASPARAGINASE (PTHR10188:SF6)	N(4)-(beta-N-acetylglucosaminyl)-L-asparaginase
AGAP3	brown	14.1553	8.48578	5.66956	2.81622	-0.458304	3.86486e-11	0.561525	8.87419e-08	0	ARF-GAP WITH GTPASE, ANK REPEAT AND PH DOMAIN-CONTAINING PROTEIN 3 (PTHR45819:SF2)	Arf-GAP with GTPase, ANK repeat and PH domain-containing protein 3
AGAP6	red	16.1557	9.69294	6.46279	3.23015	-0.225313	0.000583029	0.700296	9.62609e-13	0	ARF-GAP WITH GTPASE, ANK REPEAT AND PH DOMAIN-CONTAINING PROTEIN 4-RELATED (PTHR45819:SF7)	Arf-GAP with GTPase, ANK repeat and PH domain-containing protein 6
AGAP8	red	44.3516	29.5604	14.7913	14.7691	-0.261219	0.000150465	0.842092	4.50529e-22
AGBL5	brown	76.3755	53.3913	22.9842	30.4071	-0.457667	3.47495e-11	0.862348	3.61909e-24	G-protein(PC00020);metalloprotease(PC00153)	CYTOSOLIC CARBOXYPEPTIDASE-LIKE PROTEIN 5 (PTHR12756:SF12)	Cytosolic carboxypeptidase-like protein 5
AGER	blue	11.8948	5.24046	6.65439	-1.41393	-0.123067	0.0172078	0.515818	1.34374e-06	immunoglobulin receptor superfamily(PC00124);immunoglobulin superfamily cell adhesion molecule(PC00125);transmembrane receptor regulatory/adaptor protein(PC00226)	ADVANCED GLYCOSYLATION END PRODUCT-SPECIFIC RECEPTOR (PTHR11973:SF20)	Advanced glycosylation end product-specific receptor
AGFG1	yellow	8.9341	3.02454	5.90956	-2.88501	-0.169899	0.00912242	0.43866	5.88965e-05	0	ARF-GAP DOMAIN AND FG REPEAT-CONTAINING PROTEIN 1 (PTHR46134:SF1)	Arf-GAP domain and FG repeat-containing protein 1
AGFG2	brown	53.984	39.6725	14.3116	25.3609	-0.558411	1.62115e-10	0.793988	4.26729e-18	0	ARF-GAP DOMAIN AND FG REPEAT-CONTAINING PROTEIN 2 (PTHR46134:SF4)	Arf-GAP domain and FG repeat-containing protein 2
AGGF1	salmon	9.27222	2.38373	6.88849	-4.50475	0.0292053	0.383003	0.720381	1.04904e-13	0	ANGIOGENIC FACTOR WITH G PATCH AND FHA DOMAINS 1 (PTHR23106:SF24)	Angiogenic factor with G patch and FHA domains 1
AGK	pink	25.8323	8.73858	17.0938	-8.35518	0.0560337	0.0602995	0.653237	9.03295e-11	0	ACYLGLYCEROL KINASE, MITOCHONDRIAL (PTHR12358:SF86)	Acylglycerol kinase, mitochondrial
AGL	blue	16.3306	8.74343	7.58721	1.15623	0.0858664	0.104695	0.531987	5.37733e-07	glycosidase(PC00110);glycosyltransferase(PC00111)	GLYCOGEN DEBRANCHING ENZYME (PTHR10569:SF2)	Glycogen debranching enzyme
AGPAT1	brown	27.7975	12.1381	15.6593	-3.52118	-0.119743	0.00476031	0.621115	1.30224e-09	0	1-ACYL-SN-GLYCEROL-3-PHOSPHATE ACYLTRANSFERASE ALPHA (PTHR10434:SF46)	1-acyl-sn-glycerol-3-phosphate acyltransferase alpha
AGPAT2	grey	2.15568	0.100319	2.05536	-1.95504	-0.126483	0.0427277	0.0687308	0.549892	0	1-ACYL-SN-GLYCEROL-3-PHOSPHATE ACYLTRANSFERASE BETA (PTHR10434:SF2)	1-acyl-sn-glycerol-3-phosphate acyltransferase beta
AGPAT3	black	11.8722	3.87833	7.99387	-4.11553	0.465152	3.93237e-06	0.558185	1.09757e-07	0	1-ACYL-SN-GLYCEROL-3-PHOSPHATE ACYLTRANSFERASE GAMMA (PTHR10983:SF9)	1-acyl-sn-glycerol-3-phosphate acyltransferase gamma
AGPAT4	red	5.06904	1.02769	4.04135	-3.01366	0.0910621	0.0619524	0.347688	0.00181439	0	1-ACYL-SN-GLYCEROL-3-PHOSPHATE ACYLTRANSFERASE DELTA (PTHR10983:SF8)	1-acyl-sn-glycerol-3-phosphate acyltransferase delta
AGPAT5	turquoise	11.6869	5.01431	6.67261	-1.6583	-0.195922	8.12266e-05	0.364981	0.00101798	0	1-ACYL-SN-GLYCEROL-3-PHOSPHATE ACYLTRANSFERASE EPSILON (PTHR10983:SF16)	1-acyl-sn-glycerol-3-phosphate acyltransferase epsilon
AGPAT6	green	4.29694	2.08928	2.20766	-0.118374	0.310291	3.69974e-05	0.42988	8.5706e-05
AGPAT9	brown	8.79897	4.26476	4.53421	-0.269443	-0.635817	7.88079e-07	0.478826	9.22669e-06	acyltransferase(PC00042);annexin(PC00050);calmodulin(PC00061)	GLYCEROL-3-PHOSPHATE ACYLTRANSFERASE 3 (PTHR23063:SF10)	Glycerol-3-phosphate acyltransferase 3
AGPS	pink	108.557	37.7038	70.8527	-33.1489	0.123159	0.00155548	0.83459	2.2701e-21	0	ALKYLDIHYDROXYACETONEPHOSPHATE SYNTHASE, PEROXISOMAL (PTHR46568:SF1)	Alkyldihydroxyacetonephosphate synthase, peroxisomal
AGRN	green	66.0703	53.6452	12.4251	41.2201	0.75984	5.17526e-17	0.829705	6.23526e-21	extracellular matrix linker protein(PC00101);protease inhibitor(PC00191);receptor(PC00197)	AGRIN (PTHR10574:SF288)	Agrin
AGTPBP1	greenyellow	14.2899	3.25157	11.0383	-7.78672	-0.140386	4.36539e-05	0.674583	1.2759e-11	G-protein(PC00020);metalloprotease(PC00153)	CYTOSOLIC CARBOXYPEPTIDASE 1 (PTHR12756:SF24)	Cytosolic carboxypeptidase 1
AGTRAP	blue	44.368	26.0293	18.3387	7.69058	0.364593	2.46324e-09	0.668369	2.29311e-11	0	TYPE-1 ANGIOTENSIN II RECEPTOR-ASSOCIATED PROTEIN (PTHR16521:SF3)	Type-1 angiotensin II receptor-associated protein
AGXT2L2	blue	17.4814	12.6292	4.85218	7.77703	0.146846	7.12595e-05	0.651126	1.08703e-10	0	5-PHOSPHOHYDROXY-L-LYSINE PHOSPHO-LYASE (PTHR45688:SF6)	5-phosphohydroxy-L-lysine phospho-lyase
AHCTF1	greenyellow	33.9501	8.21555	25.7345	-17.519	0.0843616	0.0236866	0.781844	2.94908e-17	0	PROTEIN ELYS (PTHR21583:SF8)	Protein ELYS
AHCY	magenta	30.2982	6.67785	23.6203	-16.9425	-0.159993	0.000503106	0.750267	2.6468e-15	hydrolase(PC00121)	ADENOSYLHOMOCYSTEINASE (PTHR23420:SF20)	Adenosylhomocysteinase
AHCYL1	red	9.19842	3.76176	5.43666	-1.6749	-0.0825428	0.0133507	0.578412	2.92099e-08	hydrolase(PC00121)	S-ADENOSYLHOMOCYSTEINE HYDROLASE-LIKE PROTEIN 1 (PTHR23420:SF3)	S-adenosylhomocysteine hydrolase-like protein 1
AHCYL2	blue	28.1517	21.2247	6.92692	14.2978	0.116693	0.0713173	0.722547	8.16583e-14	hydrolase(PC00121)	ADENOSYLHOMOCYSTEINASE 3 (PTHR23420:SF2)	Adenosylhomocysteinase 3
AHDC1	blue	9.21538	5.39614	3.81923	1.57691	0.283548	0.000103292	0.509693	1.87797e-06	0	AT-HOOK DNA-BINDING MOTIF-CONTAINING PROTEIN 1 (PTHR15617:SF1)	AT-hook DNA-binding motif-containing protein 1
AHI1	red	15.2675	7.51077	7.75673	-0.245964	-0.069666	0.222348	0.668484	2.26869e-11	0	JOUBERIN (PTHR44499:SF1)	Jouberin
AHNAK	turquoise	15.5419	5.49634	10.0456	-4.54922	-0.34194	1.20457e-07	0.41619	0.000150763	0	NEUROBLAST DIFFERENTIATION-ASSOCIATED PROTEIN AHNAK (PTHR23348:SF41)	Neuroblast differentiation-associated protein AHNAK
AHNAK2	purple	18.1456	6.77644	11.3691	-4.59268	-0.455548	1.36313e-07	0.702522	7.59788e-13	0	PROTEIN AHNAK2 (PTHR23348:SF37)	Protein AHNAK2
AHR	red	64.3882	35.0566	29.3316	5.72504	-0.231339	2.80749e-07	0.825186	1.54356e-20	basic helix-loop-helix transcription factor(PC00055);receptor(PC00197)	ARYL HYDROCARBON RECEPTOR (PTHR10649:SF9)	Aryl hydrocarbon receptor
AHSA1	turquoise	30.3249	21.1197	9.20517	11.9146	-0.0252208	0.357868	0.655334	7.50452e-11	0	ACTIVATOR OF 90 KDA HEAT SHOCK PROTEIN ATPASE HOMOLOG 1 (PTHR13009:SF7)	Activator of 90 kDa heat shock protein ATPase homolog 1
AHSA2	red	31.3475	10.5659	20.7816	-10.2156	-0.246453	3.25129e-06	0.697822	1.24896e-12	0	ACTIVATOR OF 90 KDA HEAT SHOCK PROTEIN ATPASE HOMOLOG 2-RELATED (PTHR13009:SF4)	Putative activator of 90 kDa heat shock protein ATPase homolog 2
AHSP	red	3.33462	0.597368	2.73725	-2.13988	-0.118589	0.17352	0.329836	0.00318802	chaperone(PC00072)	ALPHA-HEMOGLOBIN-STABILIZING PROTEIN (PTHR15914:SF0)	Alpha-hemoglobin-stabilizing protein
AIDA	blue	9.96841	4.52098	5.44743	-0.926451	0.0292644	0.22642	0.360117	0.00120157	0	AXIN INTERACTOR, DORSALIZATION-ASSOCIATED PROTEIN (PTHR28654:SF1)	Axin interactor, dorsalization-associated protein
AIF1	grey	1.47664	0.185067	1.29157	-1.1065	-0.0300331	0.582266	0.463486	1.92522e-05	annexin(PC00050);calmodulin(PC00061)	ALLOGRAFT INFLAMMATORY FACTOR 1 (PTHR10356:SF4)	Allograft inflammatory factor 1
AIF1L	brown	31.6418	22.5328	9.10902	13.4237	-0.924465	1.61043e-18	0.68126	6.68798e-12	annexin(PC00050);calmodulin(PC00061)	ALLOGRAFT INFLAMMATORY FACTOR 1-LIKE (PTHR10356:SF5)	Allograft inflammatory factor 1-like
AIFM1	yellow	3.98964	1.54571	2.44394	-0.898231	-0.0386774	0.226176	0.393164	0.000369708	dehydrogenase(PC00092);oxidase(PC00175);reductase(PC00198)	APOPTOSIS-INDUCING FACTOR 1, MITOCHONDRIAL (PTHR43557:SF4)	Apoptosis-inducing factor 1, mitochondrial
AIG1	brown	29.8054	13.5301	16.2752	-2.74512	-0.261893	4.10671e-06	0.616225	1.90397e-09	0	ANDROGEN-INDUCED GENE 1 PROTEIN (PTHR10989:SF11)	Androgen-induced gene 1 protein
AIM1	blue	12.2392	6.46466	5.77453	0.690133	0.169252	0.0793863	0.498163	3.46614e-06	carbohydrate transporter(PC00067)	MEMBRANE-ASSOCIATED TRANSPORTER PROTEIN (PTHR19432:SF34)	Membrane-associated transporter protein
AIM2	turquoise	2.99754	1.67312	1.32442	0.348693	0.00686871	0.920675	0.345822	0.00192747	0	INTERFERON-INDUCIBLE PROTEIN AIM2 (PTHR12200:SF17)	Interferon-inducible protein AIM2
AIMP2	turquoise	26.6227	17.1366	9.48607	7.65053	-0.0328317	0.233343	0.538768	3.61014e-07	0	AMINOACYL TRNA SYNTHASE COMPLEX-INTERACTING MULTIFUNCTIONAL PROTEIN 2 (PTHR13438:SF2)	Aminoacyl tRNA synthase complex-interacting multifunctional protein 2
AIP	tan	33.7319	6.30411	27.4278	-21.1237	-0.0644789	0.0517755	0.801075	1.29946e-18	chaperone(PC00072)	AH RECEPTOR-INTERACTING PROTEIN (PTHR11242:SF3)	AH receptor-interacting protein
AIRE	red	51.3998	38.49	12.9099	25.5801	-0.0971436	0.054631	0.785175	1.75724e-17	0	AUTOIMMUNE REGULATOR (PTHR47025:SF2)	Autoimmune regulator
AJAP1	grey	1.37848	0.0981255	1.28036	-1.18223	0.0481925	0.495841	-0.0558665	0.6271	0	ADHERENS JUNCTION-ASSOCIATED PROTEIN 1 (PTHR32422:SF0)	Adherens junction-associated protein 1
AK1	yellow	36.3404	16.4821	19.8582	-3.37607	-0.0472187	0.292616	0.727318	4.66253e-14	nucleotide kinase(PC00172)	ADENYLATE KINASE ISOENZYME 1 (PTHR23359:SF59)	Adenylate kinase isoenzyme 1
AK2	green	5.38817	1.63792	3.75025	-2.11232	0.0689401	0.00167546	0.344819	0.00199084	nucleotide kinase(PC00172)	ADENYLATE KINASE 2, MITOCHONDRIAL (PTHR23359:SF170)	Adenylate kinase 2, mitochondrial
AK2P2	red	15.3832	9.69408	5.68909	4.00499	-0.26438	0.00134065	0.700489	9.43144e-13
AK3	brown	26.4915	16.5279	9.96357	6.56435	-0.274504	1.40778e-10	0.685461	4.41566e-12	nucleotide kinase(PC00172)	ADENYLATE KINASE 4, MITOCHONDRIAL (PTHR23359:SF58)	Adenylate kinase 4, mitochondrial
AK3L1	black	49.1967	9.46742	39.7293	-30.2619	0.142055	0.000143357	0.671521	1.7063e-11	nucleotide kinase(PC00172)	GTP:AMP PHOSPHOTRANSFERASE AK3, MITOCHONDRIAL (PTHR23359:SF68)	GTP:AMP phosphotransferase AK3, mitochondrial
AKAP1	yellow	17.8716	14.9459	2.92569	12.0203	-0.107528	0.121764	0.730905	3.03591e-14	nuclease(PC00170);signaling molecule(PC00207)	A-KINASE ANCHOR PROTEIN 1, MITOCHONDRIAL (PTHR22948:SF48)	A-kinase anchor protein 1, mitochondrial
AKAP10	grey	1.07541	0.1959	0.87951	-0.683609	0.0354859	0.498227	-0.00811045	0.943816	0	A-KINASE ANCHOR PROTEIN 10, MITOCHONDRIAL (PTHR13155:SF1)	A-kinase anchor protein 10, mitochondrial
AKAP11	greenyellow	20.6626	7.09811	13.5644	-6.46633	-0.183537	4.76193e-06	0.759953	7.1723e-16	0	A-KINASE ANCHOR PROTEIN 11 (PTHR10226:SF3)	A-kinase anchor protein 11
AKAP12	black	58.6241	17.1811	41.443	-24.2619	0.377693	3.94552e-10	0.777974	5.32186e-17	0	A-KINASE ANCHOR PROTEIN 12 (PTHR23209:SF4)	A-kinase anchor protein 12
AKAP13	blue	84.4646	61.4283	23.0363	38.392	0.0719577	0.033633	0.861912	4.04666e-24	0	A-KINASE ANCHOR PROTEIN 13 (PTHR13944:SF18)	A-kinase anchor protein 13
AKAP2	turquoise	10.7389	3.74814	6.99075	-3.24261	0.197743	0.0016931	0.400182	0.000283208	0	A-KINASE ANCHOR PROTEIN 2 (PTHR10498:SF10)	A-kinase anchor protein 2
AKAP7	grey	3.01733	0.155254	2.86208	-2.70682	-0.0697427	0.126454	-0.348104	0.00178996	0	A-KINASE ANCHOR PROTEIN 7 ISOFORM GAMMA (PTHR15934:SF6)	A-kinase anchor protein 7 isoform gamma
AKAP8	turquoise	49.6281	36.0849	13.5432	22.5416	-0.0793644	0.0266971	0.736683	1.49918e-14	0	A-KINASE ANCHOR PROTEIN 8 (PTHR12190:SF6)	A-kinase anchor protein 8
AKAP8L	blue	11.975	3.12741	8.84759	-5.72017	-0.210328	0.0141643	0.320307	0.00425059	0	A-KINASE ANCHOR PROTEIN 8-LIKE (PTHR12190:SF4)	A-kinase anchor protein 8-like
AKIRIN1	magenta	5.39954	1.4278	3.97174	-2.54395	0.0103137	0.773141	0.565265	6.9755e-08	0	AKIRIN-1 (PTHR13293:SF9)	Akirin-1
AKIRIN2	pink	15.6737	4.48293	11.1907	-6.7078	0.0531649	0.00992795	0.567396	6.07293e-08	0	AKIRIN-2 (PTHR13293:SF8)	Akirin-2
AKNA	blue	13.9669	8.52463	5.44226	3.08237	0.0444312	0.354611	0.5838	2.02185e-08	0	AT-HOOK-CONTAINING TRANSCRIPTION FACTOR (PTHR21510:SF15)	AT-hook-containing transcription factor
AKR1A1	green	14.7603	9.66635	5.0939	4.57245	0.182682	7.9845e-07	0.601733	5.65507e-09	reductase(PC00198)	ALCOHOL DEHYDROGENASE [NADP(+)] (PTHR11732:SF141)	Alcohol dehydrogenase [NADP(+)]
AKR1B1	purple	17.0649	5.99081	11.074	-5.08323	-0.247991	1.71879e-11	0.699372	1.06135e-12	reductase(PC00198)	ALDOSE REDUCTASE (PTHR11732:SF294)	Aldose reductase
AKR1C2	brown	9.19787	4.03842	5.15946	-1.12104	-0.444837	3.52502e-07	0.501635	2.88877e-06	reductase(PC00198)	ALDO-KETO REDUCTASE FAMILY 1 MEMBER C1-RELATED (PTHR11732:SF153)	Aldo-keto reductase family 1 member C2
AKR1C3	brown	10.7287	4.59544	6.1333	-1.53787	-0.863629	3.70278e-12	0.481453	8.10564e-06	reductase(PC00198)	ALDO-KETO REDUCTASE FAMILY 1 MEMBER C3 (PTHR11732:SF165)	Aldo-keto reductase family 1 member C3
AKR1C4	brown	8.32892	3.21507	5.11386	-1.89879	-0.494524	1.07968e-09	0.422036	0.000118805	reductase(PC00198)	ALDO-KETO REDUCTASE FAMILY 1 MEMBER C4 (PTHR11732:SF134)	Aldo-keto reductase family 1 member C4
AKR1D1	red	37.9651	29.8706	8.09455	21.776	-0.0628808	0.150422	0.806967	4.66054e-19	reductase(PC00198)	3-OXO-5-BETA-STEROID 4-DEHYDROGENASE (PTHR11732:SF211)	3-oxo-5-beta-steroid 4-dehydrogenase
AKR7A2	brown	64.757	20.7733	43.9837	-23.2104	-0.109495	0.000210889	0.691059	2.51182e-12	reductase(PC00198)	AFLATOXIN B1 ALDEHYDE REDUCTASE MEMBER 2 (PTHR43625:SF12)	Aflatoxin B1 aldehyde reductase member 2
AKR7A3	tan	29.8803	3.76205	26.1183	-22.3562	-0.168827	3.38699e-05	0.717302	1.49183e-13	reductase(PC00198)	AFLATOXIN B1 ALDEHYDE REDUCTASE MEMBER 3-RELATED (PTHR43625:SF11)	Aflatoxin B1 aldehyde reductase member 3
AKT1	magenta	35.8099	6.44741	29.3625	-22.9151	0.0227912	0.289328	0.655995	7.07648e-11	annexin(PC00050);calmodulin(PC00061);non-receptor serine/threonine protein kinase(PC00167);transfer/carrier protein(PC00219)	RAC-ALPHA SERINE/THREONINE-PROTEIN KINASE (PTHR24356:SF171)	RAC-alpha serine/threonine-protein kinase
AKT1S1	blue	12.0978	5.15379	6.94402	-1.79023	-0.127012	0.0215309	0.487952	5.856e-06	0	PROLINE-RICH AKT1 SUBSTRATE 1 (PTHR21844:SF2)	Proline-rich AKT1 substrate 1
AKT3	grey	1.33257	0.173974	1.1586	-0.984621	-0.146501	0.0507249	-0.251715	0.0262073	annexin(PC00050);calmodulin(PC00061);non-receptor serine/threonine protein kinase(PC00167);transfer/carrier protein(PC00219)	RAC-GAMMA SERINE/THREONINE-PROTEIN KINASE (PTHR24356:SF190)	RAC-gamma serine/threonine-protein kinase
AKTIP	greenyellow	1.98519	0.227724	1.75746	-1.52974	-0.0458539	0.112918	0.348281	0.00177968	0	AKT-INTERACTING PROTEIN (PTHR24068:SF211)	AKT-interacting protein
ALAD	blue	9.49688	3.412	6.08487	-2.67287	-0.097043	0.00608663	0.394325	0.000353907	dehydratase(PC00091);metalloprotease(PC00153)	DELTA-AMINOLEVULINIC ACID DEHYDRATASE (PTHR11458:SF0)	Delta-aminolevulinic acid dehydratase
ALAS1	black	1.6887	0.362866	1.32584	-0.962972	0.190701	0.00128914	0.306358	0.00637339	transferase(PC00220)	5-AMINOLEVULINATE SYNTHASE, NONSPECIFIC, MITOCHONDRIAL (PTHR13693:SF50)	5-aminolevulinate synthase, nonspecific, mitochondrial
ALB	turquoise	6.99176	4.87613	2.11563	2.76051	-0.0986989	0.101757	0.461914	2.07187e-05	0	FAS-BINDING FACTOR 1 (PTHR33689:SF1)	Fas-binding factor 1
ALCAM	turquoise	22.3692	16.2085	6.16076	10.0477	-0.225855	0.000245166	0.60082	6.04523e-09	immunoglobulin superfamily cell adhesion molecule(PC00125);receptor(PC00197)	CD166 ANTIGEN (PTHR11973:SF2)	CD166 antigen
ALDH16A1	grey	3.62262	0.231521	3.39109	-3.15957	-0.16737	0.00146107	0.53554	4.36875e-07	dehydrogenase(PC00092)	ALDEHYDE DEHYDROGENASE FAMILY 16 MEMBER A1 (PTHR11699:SF98)	Aldehyde dehydrogenase family 16 member A1
ALDH18A1	purple	19.587	7.38636	12.2006	-4.81427	-0.320569	7.11724e-18	0.740738	9.03508e-15	amino acid kinase(PC00045);dehydrogenase(PC00092)	DELTA-1-PYRROLINE-5-CARBOXYLATE SYNTHASE (PTHR11063:SF8)	Delta-1-pyrroline-5-carboxylate synthase
ALDH1A1	brown	25.3344	16.2752	9.05918	7.21602	-1.39227	3.09187e-20	0.614564	2.16314e-09	dehydrogenase(PC00092)	RETINAL DEHYDROGENASE 1 (PTHR11699:SF140)	Retinal dehydrogenase 1
ALDH1A2	brown	16.9623	10.211	6.75131	3.45968	-0.644312	2.60218e-15	0.589366	1.37284e-08	dehydrogenase(PC00092)	RETINAL DEHYDROGENASE 2 (PTHR11699:SF102)	Retinal dehydrogenase 2
ALDH1A3	grey	1.32659	0.14817	1.17842	-1.03025	0.333234	2.41177e-09	0.094827	0.4089	dehydrogenase(PC00092)	ALDEHYDE DEHYDROGENASE FAMILY 1 MEMBER A3 (PTHR11699:SF209)	Aldehyde dehydrogenase family 1 member A3
ALDH1B1	turquoise	39.9131	32.5968	7.31635	25.2804	-0.197004	0.000139144	0.687929	3.44864e-12	dehydrogenase(PC00092)	ALDEHYDE DEHYDROGENASE X, MITOCHONDRIAL (PTHR11699:SF207)	Aldehyde dehydrogenase X, mitochondrial
ALDH1L2	magenta	3.08677	0.761425	2.32535	-1.56392	-0.0257369	0.740747	0.407968	0.00020924	dehydrogenase(PC00092)	MITOCHONDRIAL 10-FORMYLTETRAHYDROFOLATE DEHYDROGENASE (PTHR11699:SF131)	Mitochondrial 10-formyltetrahydrofolate dehydrogenase
ALDH2	blue	129.092	79.3785	49.7133	29.6652	-0.0661082	0.0597001	0.904518	7.43427e-30	dehydrogenase(PC00092)	ALDEHYDE DEHYDROGENASE, MITOCHONDRIAL (PTHR11699:SF233)	Aldehyde dehydrogenase, mitochondrial
ALDH3A2	brown	29.7355	19.5314	10.2041	9.32722	-0.366987	3.16525e-12	0.711083	2.99635e-13	0	FATTY ALDEHYDE DEHYDROGENASE (PTHR43570:SF9)	Fatty aldehyde dehydrogenase
ALDH4A1	blue	131.286	71.9107	59.375	12.5357	-0.160545	0.00179204	0.876742	7.17762e-26	0	DELTA-1-PYRROLINE-5-CARBOXYLATE DEHYDROGENASE, MITOCHONDRIAL (PTHR14516:SF3)	Delta-1-pyrroline-5-carboxylate dehydrogenase, mitochondrial
ALDH6A1	brown	110.159	73.1766	36.9822	36.1944	-0.6116	2.97725e-12	0.887467	2.77032e-27	dehydrogenase(PC00092)	METHYLMALONATE-SEMIALDEHYDE DEHYDROGENASE [ACYLATING], MITOCHONDRIAL (PTHR43866:SF3)	Methylmalonate-semialdehyde dehydrogenase [acylating], mitochondrial
ALDH7A1	grey	1.08166	0.0990033	0.982655	-0.883651	0.101773	0.0150577	-0.287053	0.0108304	dehydrogenase(PC00092)	ALPHA-AMINOADIPIC SEMIALDEHYDE DEHYDROGENASE (PTHR43521:SF5)	Alpha-aminoadipic semialdehyde dehydrogenase
ALDH8A1	blue	4.62382	2.7762	1.84762	0.928577	0.040336	0.555363	0.457971	2.48675e-05	dehydrogenase(PC00092)	ALDEHYDE DEHYDROGENASE FAMILY 8 MEMBER A1 (PTHR43720:SF2)	Aldehyde dehydrogenase family 8 member A1
ALDH9A1	purple	15.1827	4.74125	10.4415	-5.70024	-0.256616	3.41276e-12	0.662962	3.77667e-11	dehydrogenase(PC00092)	4-TRIMETHYLAMINOBUTYRALDEHYDE DEHYDROGENASE (PTHR11699:SF228)	4-trimethylaminobutyraldehyde dehydrogenase
ALDOA	pink	62.3117	39.3698	22.9419	16.428	0.120566	0.0183947	0.863649	2.58658e-24	0	FRUCTOSE-BISPHOSPHATE ALDOLASE A (PTHR11627:SF1)	Fructose-bisphosphate aldolase A
ALDOC	green	24.9342	18.7296	6.20467	12.5249	0.526848	8.96279e-14	0.69835	1.18178e-12	0	FRUCTOSE-BISPHOSPHATE ALDOLASE C (PTHR11627:SF3)	Fructose-bisphosphate aldolase C
ALG1	pink	46.4534	24.2005	22.253	1.94747	0.0778146	0.0482801	0.787444	1.22846e-17	glycosyltransferase(PC00111)	CHITOBIOSYLDIPHOSPHODOLICHOL BETA-MANNOSYLTRANSFERASE (PTHR13036:SF1)	Chitobiosyldiphosphodolichol beta-mannosyltransferase
ALG10	turquoise	2.62422	1.22967	1.39455	-0.164886	0.0550505	0.381059	0.294841	0.00878138	0	DOL-P-GLC:GLC(2)MAN(9)GLCNAC(2)-PP-DOL ALPHA-1,2-GLUCOSYLTRANSFERASE (PTHR12989:SF11)	Dol-P-Glc:Glc(2)Man(9)GlcNAc(2)-PP-Dol alpha-1,2-glucosyltransferase
ALG10B	greenyellow	15.7905	4.89902	10.8915	-5.99251	-0.185199	0.00421615	0.730817	3.06832e-14	0	DOL-P-GLC:GLC(2)MAN(9)GLCNAC(2)-PP-DOL ALPHA-1,2-GLUCOSYLTRANSFERASE-RELATED (PTHR12989:SF12)	Putative Dol-P-Glc:Glc(2)Man(9)GlcNAc(2)-PP-Dol alpha-1,2-glucosyltransferase
ALG11	turquoise	73.5294	41.671	31.8584	9.81261	0.104997	0.00929251	0.729123	3.76058e-14	0	GDP-MAN:MAN(3)GLCNAC(2)-PP-DOL ALPHA-1,2-MANNOSYLTRANSFERASE (PTHR45919:SF1)	GDP-Man:Man(3)GlcNAc(2)-PP-Dol alpha-1,2-mannosyltransferase
ALG12	grey	0.867098	0.119329	0.747769	-0.628439	0.0159536	0.808486	0.245196	0.0304877	glycosyltransferase(PC00111)	DOL-P-MAN:MAN(7)GLCNAC(2)-PP-DOL ALPHA-1,6-MANNOSYLTRANSFERASE (PTHR22760:SF1)	Dol-P-Man:Man(7)GlcNAc(2)-PP-Dol alpha-1,6-mannosyltransferase
ALG13	pink	68.7956	30.6876	38.108	-7.42041	0.179467	0.000170649	0.813999	1.30764e-19	0	BIFUNCTIONAL UDP-N-ACETYLGLUCOSAMINE TRANSFERASE AND DEUBIQUITINASE ALG13-RELATED (PTHR12867:SF7)	Putative bifunctional UDP-N-acetylglucosamine transferase and deubiquitinase ALG13
ALG14	pink	79.2687	28.6146	50.6542	-22.0396	-0.0157116	0.678015	0.800699	1.38581e-18	0	UDP-N-ACETYLGLUCOSAMINE TRANSFERASE SUBUNIT ALG14 HOMOLOG (PTHR12154:SF4)	UDP-N-acetylglucosamine transferase subunit ALG14 homolog
ALG2	black	6.20805	1.46731	4.74075	-3.27344	0.231484	6.64549e-05	0.407718	0.00021131	0	ALPHA-1,3/1,6-MANNOSYLTRANSFERASE ALG2 (PTHR45918:SF1)	Alpha-1,3/1,6-mannosyltransferase ALG2
ALG3	tan	3.6853	0.422399	3.2629	-2.8405	-0.059265	0.0175541	0.429669	8.64722e-05	glycosyltransferase(PC00111)	DOL-P-MAN:MAN(5)GLCNAC(2)-PP-DOL ALPHA-1,3-MANNOSYLTRANSFERASE (PTHR12646:SF0)	Dol-P-Man:Man(5)GlcNAc(2)-PP-Dol alpha-1,3-mannosyltransferase
ALG5	yellow	1.97398	1.01015	0.96383	0.046323	-0.0211677	0.454971	0.336356	0.00260472	0	DOLICHYL-PHOSPHATE BETA-GLUCOSYLTRANSFERASE (PTHR10859:SF91)	Dolichyl-phosphate beta-glucosyltransferase
ALG6	turquoise	5.86199	3.11425	2.74774	0.366516	-0.0992979	0.000146619	0.398223	0.000305266	glycosyltransferase(PC00111)	DOLICHYL PYROPHOSPHATE MAN9GLCNAC2 ALPHA-1,3-GLUCOSYLTRANSFERASE (PTHR12413:SF1)	Dolichyl pyrophosphate Man9GlcNAc2 alpha-1,3-glucosyltransferase
ALG8	turquoise	9.90266	7.38559	2.51707	4.86853	-0.122114	2.45178e-05	0.540132	3.32855e-07	glycosyltransferase(PC00111)	DOLICHYL PYROPHOSPHATE GLC1MAN9GLCNAC2 ALPHA-1,3-GLUCOSYLTRANSFERASE-RELATED (PTHR12413:SF2)	Probable dolichyl pyrophosphate Glc1Man9GlcNAc2 alpha-1,3-glucosyltransferase
ALG9	turquoise	47.0982	34.4861	12.6122	21.8739	-0.0230777	0.303905	0.739853	1.0099e-14	glycosyltransferase(PC00111)	ALPHA-1,2-MANNOSYLTRANSFERASE ALG9-RELATED (PTHR22760:SF2)	Alpha-1,2-mannosyltransferase ALG9
ALKBH1	pink	20.6987	10.3743	10.3244	0.0498532	0.0732656	0.0191732	0.691477	2.40705e-12	0	NUCLEIC ACID DIOXYGENASE ALKBH1 (PTHR16557:SF2)	Nucleic acid dioxygenase ALKBH1
ALKBH2	purple	6.90348	1.24085	5.66263	-4.42179	-0.175634	0.00294181	0.44363	4.74096e-05	0	DNA OXIDATIVE DEMETHYLASE ALKBH2 (PTHR31573:SF1)	DNA oxidative demethylase ALKBH2
ALKBH3	turquoise	10.8067	7.70147	3.10519	4.59629	-0.070227	0.00413796	0.498566	3.39396e-06	0	ALPHA-KETOGLUTARATE-DEPENDENT DIOXYGENASE ALKB HOMOLOG 3 (PTHR31212:SF4)	Alpha-ketoglutarate-dependent dioxygenase alkB homolog 3
ALKBH4	blue	29.2391	13.0875	16.1516	-3.064	-0.074327	0.246751	0.630147	6.34311e-10	0	ALPHA-KETOGLUTARATE-DEPENDENT DIOXYGENASE ALKB HOMOLOG 4 (PTHR12463:SF0)	Alpha-ketoglutarate-dependent dioxygenase alkB homolog 4
ALKBH5	purple	12.3668	4.15965	8.20713	-4.04748	-0.1668	1.40426e-10	0.649146	1.29139e-10	0	RNA DEMETHYLASE ALKBH5 (PTHR32074:SF2)	RNA demethylase ALKBH5
ALKBH6	tan	3.34896	0.345328	3.00363	-2.6583	0.0466358	0.11184	0.392785	0.000375007	0	ALPHA-KETOGLUTARATE-DEPENDENT DIOXYGENASE ALKB HOMOLOG 6 (PTHR46030:SF1)	Alpha-ketoglutarate-dependent dioxygenase alkB homolog 6
ALKBH7	tan	62.3708	10.1009	52.2699	-42.169	-0.224424	7.6637e-06	0.842918	3.75036e-22	0	ALPHA-KETOGLUTARATE-DEPENDENT DIOXYGENASE ALKB HOMOLOG 7, MITOCHONDRIAL (PTHR21052:SF0)	Alpha-ketoglutarate-dependent dioxygenase alkB homolog 7, mitochondrial
ALKBH8	turquoise	60.2278	45.2124	15.0154	30.1971	-0.0541609	0.420128	0.774734	8.64642e-17	0	ALKYLATED DNA REPAIR PROTEIN ALKB HOMOLOG 8 (PTHR13069:SF28)	Alkylated DNA repair protein alkB homolog 8
ALMS1	brown	11.6797	6.51505	5.16461	1.35044	-0.285945	0.00060196	0.568197	5.76356e-08	0	ALSTROM SYNDROME PROTEIN 1 (PTHR21553:SF22)	Alstrom syndrome protein 1
ALOX15B	grey	1.83169	0.126122	1.70557	-1.57944	-0.115631	0.0515323	-0.0458801	0.689989	oxygenase(PC00177)	ARACHIDONATE 15-LIPOXYGENASE B (PTHR11771:SF58)	Arachidonate 15-lipoxygenase B
ALOX5AP	green	42.8402	27.93	14.9101	13.0199	1.46261	8.083e-19	0.740639	9.14789e-15	transferase(PC00220)	ARACHIDONATE 5-LIPOXYGENASE-ACTIVATING PROTEIN (PTHR10250:SF2)	Arachidonate 5-lipoxygenase-activating protein
ALPK1	blue	64.043	47.2615	16.7815	30.48	0.187572	0.00729163	0.851858	4.81424e-23	0	ALPHA-PROTEIN KINASE 1 (PTHR46747:SF1)	Alpha-protein kinase 1
ALPK3	grey	1.11589	0.106128	1.00976	-0.903632	0.0730218	0.307229	-0.109176	0.341353	0	ALPHA-PROTEIN KINASE 3 (PTHR47091:SF1)	Alpha-protein kinase 3
ALPP	red	81.5328	69.2294	12.3034	56.926	-0.257676	0.000248634	0.953234	3.06364e-41	phosphatase(PC00181)	ALKALINE PHOSPHATASE, PLACENTAL TYPE (PTHR11596:SF69)	Alkaline phosphatase, placental type
ALS2	brown	5.26298	2.47485	2.78814	-0.313287	-0.0717268	0.00648229	0.408186	0.000207453	0	ALSIN (PTHR46089:SF3)	Alsin
ALS2CR14	midnightblue	23.7801	2.5697	21.2103	-18.6406	-0.0430615	0.471867	0.814814	1.12468e-19	0	ISLET CELL AUTOANTIGEN 1-LIKE PROTEIN (PTHR10164:SF5)	Islet cell autoantigen 1-like protein
ALS2CR4	turquoise	111.369	69.0885	42.2802	26.8082	-0.0777522	0.122391	0.816287	8.54716e-20
ALX1	grey	3.9519	0.270759	3.68114	-3.41038	-0.232109	0.000139549	0.105946	0.355913	0	ALX HOMEOBOX PROTEIN 1 (PTHR24329:SF359)	ALX homeobox protein 1
AMAC1L3	grey	0.926104	0.1557	0.770404	-0.614704	0.0685614	0.455867	0.173363	0.12904	transporter(PC00227)	SOLUTE CARRIER FAMILY 35 MEMBER G3-RELATED (PTHR22911:SF110)	Solute carrier family 35 member G6
AMACR	green	2.52622	1.3346	1.19162	0.142978	0.322522	5.391e-08	0.39335	0.000367143	0	0	Alpha-methylacyl-CoA racemase
AMBRA1	grey	0.85198	0.110482	0.741497	-0.631015	0.0872777	0.176826	-0.179857	0.115097	0	ACTIVATING MOLECULE IN BECN1-REGULATED AUTOPHAGY PROTEIN 1 (PTHR22874:SF1)	Activating molecule in BECN1-regulated autophagy protein 1
AMD1	turquoise	95.9805	84.0309	11.9496	72.0812	-0.232883	3.43064e-07	0.838716	9.42403e-22	decarboxylase(PC00089)	S-ADENOSYLMETHIONINE DECARBOXYLASE PROENZYME (PTHR11570:SF0)	S-adenosylmethionine decarboxylase proenzyme
AMDHD2	blue	5.50327	3.08133	2.42194	0.659384	0.202059	0.00243441	0.395892	0.000333551	deacetylase(PC00087);metalloprotease(PC00153)	N-ACETYLGLUCOSAMINE-6-PHOSPHATE DEACETYLASE (PTHR11113:SF14)	N-acetylglucosamine-6-phosphate deacetylase
AMFR	grey	1.3199	0.15745	1.16245	-1.005	-0.126137	0.000311234	-0.120682	0.29258	0	E3 UBIQUITIN-PROTEIN LIGASE AMFR (PTHR15067:SF5)	E3 ubiquitin-protein ligase AMFR
AMMECR1	blue	5.18903	2.54361	2.64542	-0.101809	0.00748727	0.770592	0.372167	0.000793049	0	AMME SYNDROME CANDIDATE GENE 1 PROTEIN (PTHR13016:SF2)	AMME syndrome candidate gene 1 protein
AMMECR1L	yellow	8.55925	6.26846	2.29079	3.97767	0.0526232	0.0687564	0.627591	7.79323e-10	0	AMMECR1-LIKE PROTEIN (PTHR13016:SF1)	AMMECR1-like protein
AMN1	blue	6.81721	2.59668	4.22053	-1.62386	-0.0961396	0.123508	0.430899	8.20959e-05	0	PROTEIN AMN1 HOMOLOG (PTHR13318:SF7)	Protein AMN1 homolog
AMOT	grey	4.33696	0.281695	4.05527	-3.77357	-0.295499	5.02888e-06	-0.123273	0.282265	0	ANGIOMOTIN (PTHR14826:SF6)	Angiomotin
AMOTL2	grey	0.984998	0.109544	0.875454	-0.765909	0.00481446	0.949043	0.136371	0.233841	0	ANGIOMOTIN-LIKE PROTEIN 2 (PTHR14826:SF3)	Angiomotin-like protein 2
AMPH	blue	7.34631	2.92306	4.42325	-1.5002	-0.161998	0.0020797	0.332774	0.00291208	0	AMPHIPHYSIN (PTHR46514:SF2)	Amphiphysin
AMT	brown	31.5841	14.8898	16.6942	-1.80442	-0.441688	3.85364e-06	0.624846	9.70209e-10	0	AMINOMETHYLTRANSFERASE-RELATED (PTHR43757:SF2)	Aminomethyltransferase, mitochondrial
AMY1A	yellow	5.18975	3.07589	2.11385	0.962041	-0.158966	0.000511207	0.524937	8.06349e-07	0	ALPHA-AMYLASE 1 (PTHR43447:SF24)	Alpha-amylase 1
AMY1B	yellow	51.3607	33.5613	17.7994	15.7619	-0.160614	7.68527e-05	0.827669	9.41115e-21	0	ALPHA-AMYLASE 1 (PTHR43447:SF24)	Alpha-amylase 1
AMY1C	yellow	2.3578	1.53882	0.818982	0.719833	-0.0859576	0.0285929	0.388459	0.000440614	0	ALPHA-AMYLASE 1 (PTHR43447:SF24)	Alpha-amylase 1
AMZ2	purple	18.3401	5.71573	12.6244	-6.90863	-0.209276	5.77152e-09	0.696206	1.47856e-12	0	ARCHAEMETZINCIN-2 (PTHR32205:SF5)	Archaemetzincin-2
ANAPC1	turquoise	11.3212	8.88193	2.43927	6.44266	-0.0881887	0.00898067	0.497446	3.59824e-06	ligase(PC00142)	ANAPHASE-PROMOTING COMPLEX SUBUNIT 1 (PTHR12827:SF3)	Anaphase-promoting complex subunit 1
ANAPC10	pink	58.378	32.4224	25.9556	6.46683	0.126662	0.012215	0.835182	2.00423e-21	enzyme modulator(PC00095);ligase(PC00142)	ANAPHASE-PROMOTING COMPLEX SUBUNIT 10 (PTHR12936:SF3)	Anaphase-promoting complex subunit 10
ANAPC11	tan	19.3695	5.25551	14.1139	-8.85844	-0.0103645	0.67658	0.766916	2.69904e-16	ubiquitin-protein ligase(PC00234)	ANAPHASE-PROMOTING COMPLEX SUBUNIT 11 (PTHR11210:SF1)	Anaphase-promoting complex subunit 11
ANAPC13	purple	5.79047	1.58272	4.20774	-2.62502	-0.272999	4.04205e-13	0.528305	6.65217e-07	0	ANAPHASE-PROMOTING COMPLEX SUBUNIT 13 (PTHR28672:SF1)	Anaphase-promoting complex subunit 13
ANAPC2	grey	2.52831	0.149745	2.37856	-2.22882	-0.0717652	0.231638	0.233118	0.0399762	0	ANAPHASE-PROMOTING COMPLEX SUBUNIT 2 (PTHR45957:SF1)	Anaphase-promoting complex subunit 2
ANAPC4	red	6.45338	3.14853	3.30485	-0.156324	-0.00859278	0.75867	0.566323	6.51252e-08	0	ANAPHASE-PROMOTING COMPLEX SUBUNIT 4 (PTHR13260:SF0)	Anaphase-promoting complex subunit 4
ANAPC5	red	26.011	7.48893	18.5221	-11.0331	-0.151203	1.72413e-07	0.608651	3.38617e-09	0	ANAPHASE-PROMOTING COMPLEX SUBUNIT 5 (PTHR12830:SF9)	Anaphase-promoting complex subunit 5
ANAPC7	pink	29.6324	14.4242	15.2082	-0.784029	-0.0747193	0.158029	0.706776	4.80486e-13	0	ANAPHASE-PROMOTING COMPLEX SUBUNIT 7 (PTHR12558:SF8)	Anaphase-promoting complex subunit 7
ANG	brown	22.2387	14.1042	8.13454	5.96963	-0.342374	9.78431e-12	0.635334	4.15232e-10	0	ANGIOGENIN (PTHR11437:SF33)	Angiogenin
ANGEL1	blue	40.4687	27.1024	13.3664	13.736	0.0103502	0.829425	0.762047	5.36418e-16	exoribonuclease(PC00099)	PROTEIN ANGEL HOMOLOG 1 (PTHR12121:SF28)	Protein angel homolog 1
ANGEL2	salmon	44.1331	3.80108	40.3321	-36.531	-0.221201	2.07034e-12	0.741077	8.6571e-15	exoribonuclease(PC00099)	PROTEIN ANGEL HOMOLOG 2 (PTHR12121:SF27)	Protein angel homolog 2
ANGPT1	purple	27.6427	11.4254	16.2173	-4.79184	-1.41614	1.57005e-22	0.816957	7.53895e-20	signaling molecule(PC00207)	ANGIOPOIETIN-1 (PTHR19143:SF156)	Angiopoietin-1
ANGPT2	blue	7.46792	3.8544	3.61353	0.240874	0.335278	3.24552e-05	0.39926	0.000293402	signaling molecule(PC00207)	ANGIOPOIETIN-2 (PTHR19143:SF199)	Angiopoietin-2
ANGPTL2	blue	62.7784	29.0124	33.766	-4.75352	-0.181635	0.000493014	0.67679	1.03257e-11	signaling molecule(PC00207)	ANGIOPOIETIN-RELATED PROTEIN 2 (PTHR19143:SF24)	Angiopoietin-related protein 2
ANGPTL4	purple	15.8107	2.48291	13.3278	-10.8449	-0.998627	1.65382e-09	0.547925	2.07847e-07	signaling molecule(PC00207)	ANGIOPOIETIN-RELATED PROTEIN 4 (PTHR19143:SF256)	Angiopoietin-related protein 4
ANKDD1A	blue	4.78361	1.73388	3.04973	-1.31584	-0.103227	0.179426	0.289301	0.0101999	0	ANKYRIN REPEAT AND DEATH DOMAIN-CONTAINING PROTEIN 1A (PTHR24125:SF0)	Ankyrin repeat and death domain-containing protein 1A
ANKFY1	green	61.3543	49.4112	11.943	37.4682	0.436385	4.74041e-14	0.81015	2.63903e-19	0	RABANKYRIN-5 (PTHR24118:SF82)	Rabankyrin-5
ANKHD1	greenyellow	9.87667	2.44452	7.43215	-4.98762	-0.0717561	0.132495	0.631352	5.75266e-10	0	ANKYRIN REPEAT AND KH DOMAIN-CONTAINING PROTEIN 1 (PTHR23206:SF5)	Ankyrin repeat and KH domain-containing protein 1
ANKHD1-EIF4EBP3	blue	40.309	23.357	16.9519	6.40509	-0.0819232	0.246255	0.710824	3.0832e-13	0	0	ANKHD1-EIF4EBP3 readthrough (Fragment)
ANKIB1	green	10.2437	5.82116	4.42255	1.39861	0.222403	1.45245e-07	0.497984	3.49866e-06	ubiquitin-protein ligase(PC00234)	ANKYRIN REPEAT AND IBR DOMAIN-CONTAINING PROTEIN 1 (PTHR11685:SF13)	Ankyrin repeat and IBR domain-containing protein 1
ANKLE2	black	8.8468	3.33486	5.51194	-2.17707	0.228923	2.68598e-08	0.542539	2.88157e-07	0	ANKYRIN REPEAT AND LEM DOMAIN-CONTAINING PROTEIN 2 (PTHR12349:SF4)	Ankyrin repeat and LEM domain-containing protein 2
ANKMY1	brown	47.2349	20.41	26.8249	-6.41481	-0.32962	0.00027938	0.711226	2.94915e-13	0	ANKYRIN REPEAT AND MYND DOMAIN-CONTAINING PROTEIN 1 (PTHR15897:SF2)	Ankyrin repeat and MYND domain-containing protein 1
ANKMY2	brown	10.8932	6.40746	4.48573	1.92174	-0.206834	8.0387e-07	0.532111	5.3387e-07	0	ANKYRIN REPEAT AND MYND DOMAIN-CONTAINING PROTEIN 2 (PTHR24150:SF8)	Ankyrin repeat and MYND domain-containing protein 2
ANKRA2	grey	1.85135	0.306892	1.54446	-1.23757	0.0864126	0.105179	-0.137642	0.229471	transcription factor(PC00218)	ANKYRIN REPEAT FAMILY A PROTEIN 2 (PTHR24124:SF3)	Ankyrin repeat family A protein 2
ANKRD1	yellow	28.1587	20.7234	7.43532	13.2881	-0.0725769	0.521139	0.791805	6.09775e-18	0	ANKYRIN REPEAT DOMAIN-CONTAINING PROTEIN 1 (PTHR24126:SF7)	Ankyrin repeat domain-containing protein 1
ANKRD10	blue	72.6318	45.935	26.6968	19.2382	-0.0775932	0.0767034	0.764604	3.74739e-16	0	ANKYRIN REPEAT DOMAIN-CONTAINING PROTEIN 10 (PTHR24203:SF14)	Ankyrin repeat domain-containing protein 10
ANKRD11	red	11.7186	2.26663	9.45194	-7.18531	-0.119641	0.00152008	0.448624	3.79927e-05	0	ANKYRIN REPEAT DOMAIN-CONTAINING PROTEIN 11 (PTHR24145:SF3)	Ankyrin repeat domain-containing protein 11
ANKRD12	salmon	19.208	6.03253	13.1754	-7.14289	0.105588	0.0117835	0.834751	2.19453e-21	0	ANKYRIN REPEAT AND SOCS BOX PROTEIN 16-RELATED (PTHR24149:SF14)	Ankyrin repeat domain-containing protein 12
ANKRD13A	red	3.70216	1.51773	2.18442	-0.666688	-0.0500793	0.0402776	0.463315	1.94069e-05	0	ANKYRIN REPEAT DOMAIN-CONTAINING PROTEIN 13A (PTHR12447:SF4)	Ankyrin repeat domain-containing protein 13A
ANKRD13B	brown	12.6559	7.55792	5.09798	2.45994	-0.276161	0.000372159	0.593207	1.0464e-08	0	ANKYRIN REPEAT DOMAIN-CONTAINING PROTEIN 13B (PTHR12447:SF3)	Ankyrin repeat domain-containing protein 13B
ANKRD13C	pink	40.0272	19.3997	20.6275	-1.22778	0.147636	0.00749818	0.755331	1.34742e-15	0	ANKYRIN REPEAT DOMAIN-CONTAINING PROTEIN 13C (PTHR12447:SF0)	Ankyrin repeat domain-containing protein 13C
ANKRD13D	red	19.0343	11.466	7.56825	3.89776	-0.298219	0.000165042	0.712807	2.47411e-13	0	ANKYRIN REPEAT DOMAIN-CONTAINING PROTEIN 13D (PTHR12447:SF2)	Ankyrin repeat domain-containing protein 13D
ANKRD16	purple	10.7573	2.41783	8.33944	-5.92162	-0.264754	6.58797e-12	0.554264	1.40446e-07	0	ANKYRIN REPEAT DOMAIN-CONTAINING PROTEIN 16 (PTHR24173:SF38)	Ankyrin repeat domain-containing protein 16
ANKRD17	greenyellow	13.1977	3.79912	9.39854	-5.59942	-0.0434403	0.110548	0.682424	5.96539e-12	0	ANKYRIN REPEAT DOMAIN-CONTAINING PROTEIN 17 (PTHR23206:SF1)	Ankyrin repeat domain-containing protein 17
ANKRD20A1	red	13.258	5.52539	7.73262	-2.20723	-0.599012	7.13924e-07	0.630749	6.04113e-10	0	ANKYRIN REPEAT DOMAIN-CONTAINING PROTEIN 20A1-RELATED (PTHR24147:SF1)	Ankyrin repeat domain-containing protein 20A1
ANKRD20B	grey	2.92899	0.203397	2.72559	-2.5222	-0.201517	0.00227009	0.253434	0.0251677	0	ANKYRIN REPEAT DOMAIN-CONTAINING PROTEIN 20A1-RELATED (PTHR24147:SF1)	Ankyrin repeat domain-containing protein 20B
ANKRD22	grey	1.12813	0.183843	0.944288	-0.760444	0.0752694	0.27319	0.133358	0.244431	0	ANKYRIN REPEAT DOMAIN-CONTAINING PROTEIN 22 (PTHR47276:SF1)	Ankyrin repeat domain-containing protein 22
ANKRD23	grey	1.27448	0.0982319	1.17625	-1.07802	0.0441633	0.509979	0.240281	0.0340909	0	ANKYRIN REPEAT DOMAIN-CONTAINING PROTEIN 23 (PTHR24123:SF92)	Ankyrin repeat domain-containing protein 23
ANKRD26	salmon	3.88107	0.946338	2.93473	-1.98839	0.0680681	0.19849	0.594738	9.38189e-09	0	ANKYRIN REPEAT DOMAIN-CONTAINING PROTEIN 26 (PTHR24147:SF21)	Ankyrin repeat domain-containing protein 26
ANKRD27	yellow	10.9819	7.53793	3.444	4.09392	0.103639	0.0375461	0.631311	5.77177e-10	0	ANKYRIN REPEAT DOMAIN-CONTAINING PROTEIN 27 (PTHR24170:SF1)	Ankyrin repeat domain-containing protein 27
ANKRD28	purple	41.3434	15.4124	25.931	-10.5186	-0.686017	2.04296e-17	0.85233	4.304e-23	0	SERINE/THREONINE-PROTEIN PHOSPHATASE 6 REGULATORY ANKYRIN REPEAT SUBUNIT A (PTHR24123:SF75)	Serine/threonine-protein phosphatase 6 regulatory ankyrin repeat subunit A
ANKRD30B	red	32.5822	19.9117	12.6705	7.2412	-0.0697656	0.0831883	0.664926	3.15444e-11	0	ANKYRIN REPEAT DOMAIN-CONTAINING PROTEIN 30B (PTHR24147:SF52)	Ankyrin repeat domain-containing protein 30B
ANKRD32	turquoise	4.10215	2.31894	1.7832	0.535737	0.0888858	0.18662	0.329086	0.00326204	0	SMC5-SMC6 COMPLEX LOCALIZATION FACTOR PROTEIN 1 (PTHR46677:SF1)	SMC5-SMC6 complex localization factor protein 1
ANKRD33	blue	117.399	63.4026	53.9964	9.40618	-0.183266	0.0040179	0.838688	9.48107e-22	0	PHOTORECEPTOR ANKYRIN REPEAT PROTEIN (PTHR24173:SF29)	Photoreceptor ankyrin repeat protein
ANKRD34A	turquoise	4.46834	2.77615	1.6922	1.08395	-0.19528	0.00812212	0.399723	0.000288239	0	ANKYRIN REPEAT DOMAIN-CONTAINING PROTEIN 34A (PTHR24156:SF4)	Ankyrin repeat domain-containing protein 34A
ANKRD35	turquoise	7.3143	4.66664	2.64766	2.01898	-0.0289573	0.677653	0.466619	1.66142e-05	0	ANKYRIN REPEAT DOMAIN-CONTAINING PROTEIN 35 (PTHR24161:SF21)	Ankyrin repeat domain-containing protein 35
ANKRD36	turquoise	50.4685	35.6474	14.821	20.8264	-0.67385	1.09075e-12	0.708642	3.91979e-13	0	ANKYRIN REPEAT DOMAIN-CONTAINING PROTEIN 36A-RELATED (PTHR24147:SF55)	Ankyrin repeat domain-containing protein 36A
ANKRD36B	turquoise	54.6337	38.4862	16.1474	22.3388	-0.56111	1.56268e-12	0.725737	5.62166e-14	0	ANKYRIN REPEAT DOMAIN-CONTAINING PROTEIN 36A-RELATED (PTHR24147:SF55)	Ankyrin repeat domain-containing protein 36B
ANKRD37	purple	13.7257	2.62514	11.1005	-8.47539	-0.530364	3.49906e-09	0.575983	3.44052e-08	0	ANKYRIN REPEAT DOMAIN-CONTAINING PROTEIN 37 (PTHR24201:SF0)	Ankyrin repeat domain-containing protein 37
ANKRD39	magenta	15.1612	5.75839	9.40285	-3.64446	0.0292626	0.382589	0.739528	1.05192e-14	0	0	Ankyrin repeat domain-containing protein 39
ANKRD40	pink	23.9835	9.29207	14.6914	-5.39936	0.0858026	0.0441399	0.667041	2.59452e-11	0	ANKYRIN REPEAT DOMAIN-CONTAINING PROTEIN 40 (PTHR24192:SF1)	Ankyrin repeat domain-containing protein 40
ANKRD46	brown	67.5704	37.496	30.0744	7.42166	-0.383941	3.87376e-08	0.793225	4.83618e-18	0	ANKYRIN REPEAT DOMAIN-CONTAINING PROTEIN 46 (PTHR24166:SF28)	Ankyrin repeat domain-containing protein 46
ANKRD47	blue	59.3192	45.1641	14.1551	31.009	0.29159	2.45604e-05	0.814413	1.21137e-19	0	KN MOTIF AND ANKYRIN REPEAT DOMAIN-CONTAINING PROTEIN 3 (PTHR24168:SF23)	KN motif and ankyrin repeat domain-containing protein 3
ANKRD49	turquoise	7.5736	2.8787	4.69491	-1.81621	0.0370627	0.219924	0.303912	0.00682946	kinase inhibitor(PC00139)	ANKYRIN REPEAT DOMAIN-CONTAINING PROTEIN 49 (PTHR24144:SF5)	Ankyrin repeat domain-containing protein 49
ANKRD50	purple	44.1545	10.2472	33.9073	-23.6601	-0.592261	5.31647e-13	0.746202	4.49862e-15	0	ANKYRIN REPEAT DOMAIN-CONTAINING PROTEIN 50 (PTHR24123:SF65)	Ankyrin repeat domain-containing protein 50
ANKRD52	grey	1.94787	0.204374	1.74349	-1.53912	-0.00957826	0.901955	0.151397	0.185783	0	SERINE/THREONINE-PROTEIN PHOSPHATASE 6 REGULATORY ANKYRIN REPEAT SUBUNIT C (PTHR24123:SF70)	Serine/threonine-protein phosphatase 6 regulatory ankyrin repeat subunit C
ANKRD54	brown	13.7283	3.07103	10.6573	-7.58624	-0.214588	7.07534e-06	0.328181	0.00335354	0	ANKYRIN REPEAT DOMAIN-CONTAINING PROTEIN 54 (PTHR24197:SF40)	Ankyrin repeat domain-containing protein 54
ANKRD55	blue	34.9068	24.8453	10.0614	14.7839	0.283677	0.0130799	0.737735	1.31565e-14	0	ANKYRIN REPEAT DOMAIN-CONTAINING PROTEIN 55 (PTHR24123:SF85)	Ankyrin repeat domain-containing protein 55
ANKRD57	turquoise	85.971	61.0418	24.9292	36.1126	0.0458523	0.198618	0.807366	4.34223e-19	0	ANKYRIN REPEAT DOMAIN-CONTAINING PROTEIN SOWAHC (PTHR14491:SF4)	Ankyrin repeat domain-containing protein SOWAHC
ANKRD6	blue	26.3394	15.8693	10.4701	5.39927	-0.0403902	0.538584	0.660009	4.93808e-11	0	ANKYRIN REPEAT DOMAIN-CONTAINING PROTEIN 6 (PTHR24203:SF7)	Ankyrin repeat domain-containing protein 6
ANKRD9	green	9.94566	5.30177	4.64389	0.65788	0.184234	1.33497e-06	0.546928	2.20895e-07	0	ANKYRIN REPEAT DOMAIN-CONTAINING PROTEIN 9 (PTHR24133:SF16)	Ankyrin repeat domain-containing protein 9
ANKS1A	brown	140.783	85.5194	55.2639	30.2555	-0.477395	2.75697e-11	0.88856	1.95215e-27	transmembrane receptor regulatory/adaptor protein(PC00226)	ANKYRIN REPEAT AND SAM DOMAIN-CONTAINING PROTEIN 1A (PTHR24174:SF4)	Ankyrin repeat and SAM domain-containing protein 1A
ANKS3	brown	7.36424	2.77892	4.58533	-1.80641	-0.128136	0.111442	0.442554	4.97033e-05	0	ANKYRIN REPEAT AND SAM DOMAIN-CONTAINING PROTEIN 3 (PTHR24184:SF6)	Ankyrin repeat and SAM domain-containing protein 3
ANKZF1	purple	19.7223	3.08829	16.634	-13.5457	-0.245149	5.8314e-05	0.589439	1.36573e-08	0	ANKYRIN REPEAT AND ZINC FINGER DOMAIN-CONTAINING PROTEIN 1 (PTHR16036:SF2)	Ankyrin repeat and zinc finger domain-containing protein 1
ANLN	turquoise	136.599	118.824	17.7749	101.049	-0.203397	0.00496722	0.864627	2.00507e-24	0	ANILLIN (PTHR21538:SF23)	Anillin
ANO10	blue	10.3913	3.87964	6.51166	-2.63202	-0.0758156	0.0320409	0.369544	0.000869288	0	ANOCTAMIN-10 (PTHR12308:SF40)	Anoctamin-10
ANO2	brown	53.7103	33.3945	20.3158	13.0787	-0.602964	1.60092e-07	0.743124	6.67706e-15	0	ANOCTAMIN-2 (PTHR12308:SF20)	Anoctamin-2
ANO6	black	13.4782	4.38012	9.09803	-4.71791	0.246009	2.00885e-06	0.54769	2.10856e-07	0	ANOCTAMIN-6 (PTHR12308:SF21)	Anoctamin-6
ANO7	blue	45.0305	25.0069	20.0237	4.98323	-0.189989	0.0297324	0.715528	1.82358e-13	0	ANOCTAMIN-7 (PTHR12308:SF22)	Anoctamin-7
ANO8	red	2.66831	0.517913	2.1504	-1.63248	-0.167722	0.0630067	0.300158	0.00758543	0	ANOCTAMIN-8 (PTHR12308:SF51)	Anoctamin-8
ANO9	green	131.796	116.357	15.4391	100.918	2.87346	1.18093e-23	0.942659	5.83207e-38	0	ANOCTAMIN-9 (PTHR12308:SF37)	Anoctamin-9
ANP32A	yellow	44.4697	21.483	22.9867	-1.50374	-0.51949	1.41345e-09	0.755453	1.32538e-15	phosphatase inhibitor(PC00183)	ACIDIC LEUCINE-RICH NUCLEAR PHOSPHOPROTEIN 32 FAMILY MEMBER A (PTHR11375:SF1)	Acidic leucine-rich nuclear phosphoprotein 32 family member A
ANP32B	turquoise	69.5748	57.891	11.6838	46.2073	-0.21326	2.65173e-08	0.778491	4.9218e-17	phosphatase inhibitor(PC00183)	ACIDIC LEUCINE-RICH NUCLEAR PHOSPHOPROTEIN 32 FAMILY MEMBER B (PTHR11375:SF2)	Acidic leucine-rich nuclear phosphoprotein 32 family member B
ANP32C	brown	33.4371	16.6453	16.7918	-0.146534	-0.586411	2.10333e-13	0.631345	5.75575e-10	phosphatase inhibitor(PC00183)	ACIDIC LEUCINE-RICH NUCLEAR PHOSPHOPROTEIN 32 FAMILY MEMBER C (PTHR11375:SF15)	Acidic leucine-rich nuclear phosphoprotein 32 family member C
ANPEP	red	3.99338	0.630457	3.36292	-2.73246	-0.112725	0.0359035	0.313559	0.00518295	metalloprotease(PC00153)	AMINOPEPTIDASE N (PTHR11533:SF172)	Aminopeptidase N
ANTXR1	purple	16.7662	6.16497	10.6012	-4.43621	-0.95662	4.78714e-14	0.712938	2.43815e-13	receptor(PC00197)	ANTHRAX TOXIN RECEPTOR 1 (PTHR16059:SF11)	Anthrax toxin receptor 1
ANTXR2	green	25.7667	20.1387	5.62803	14.5106	0.549923	1.9408e-18	0.707448	4.46625e-13	receptor(PC00197)	ANTHRAX TOXIN RECEPTOR 2 (PTHR16059:SF13)	Anthrax toxin receptor 2
ANXA1	turquoise	56.2236	42.9113	13.3123	29.599	-0.265041	8.05061e-10	0.765365	3.36528e-16	0	ANNEXIN A1 (PTHR10502:SF17)	Annexin A1
ANXA11	brown	4.11482	0.727634	3.38718	-2.65955	-0.152542	1.0512e-06	0.216734	0.0566549	0	ANNEXIN A11 (PTHR10502:SF29)	Annexin A11
ANXA2	grey	1.72835	0.110703	1.61764	-1.50694	-0.0328501	0.0614726	0.139072	0.224621	0	ANNEXIN A2-RELATED (PTHR10502:SF18)	Annexin A2
ANXA2P1	turquoise	6.03506	3.33704	2.69802	0.639022	-0.065177	0.106403	0.336881	0.00256217
ANXA2P2	blue	5.42922	2.3102	3.11902	-0.808816	0.0498987	0.0166778	0.3602	0.00119819	0	ANNEXIN A2-RELATED (PTHR10502:SF18)	Putative annexin A2-like protein
ANXA2P3	yellow	55.1271	40.1981	14.929	25.269	-0.164496	6.34198e-06	0.879794	2.9341e-26
ANXA3	pink	23.2984	8.18889	15.1095	-6.92064	0.10135	0.0762968	0.616666	1.84046e-09	0	ANNEXIN A3 (PTHR10502:SF25)	Annexin A3
ANXA4	green	6.35574	1.50105	4.85469	-3.35364	0.289621	0.00124988	0.354585	0.00144642	0	ANNEXIN A4 (PTHR10502:SF28)	Annexin A4
ANXA5	turquoise	39.5627	24.7103	14.8523	9.85803	-0.0548902	0.040992	0.685293	4.49023e-12	0	ANNEXIN A5 (PTHR10502:SF26)	Annexin A5
ANXA6	magenta	1.84669	0.307738	1.53895	-1.23121	-0.0487947	0.166766	0.299666	0.00768957	0	ANNEXIN A6 (PTHR10502:SF19)	Annexin A6
ANXA7	black	49.3627	18.4419	30.9209	-12.479	0.35245	1.04729e-13	0.773157	1.09175e-16	0	ANNEXIN A7 (PTHR10502:SF140)	Annexin A7
AOF2	purple	21.549	6.39189	15.1571	-8.7652	-0.256676	2.04544e-11	0.703047	7.18377e-13
AP1B1	blue	62.8541	34.1857	28.6684	5.5173	0.156803	4.06032e-05	0.762699	4.89751e-16	membrane traffic protein(PC00150)	AP-1 COMPLEX SUBUNIT BETA-1 (PTHR11134:SF31)	AP-1 complex subunit beta-1
AP1G1	blue	16.2334	6.90666	9.32671	-2.42005	-0.0551336	0.104168	0.497313	3.62309e-06	transmembrane receptor regulatory/adaptor protein(PC00226)	AP-1 COMPLEX SUBUNIT GAMMA-1 (PTHR22780:SF26)	AP-1 complex subunit gamma-1
AP1G2	blue	3.43347	1.76924	1.66423	0.105005	0.0979705	0.0594004	0.369675	0.000865333	transmembrane receptor regulatory/adaptor protein(PC00226)	AP-1 COMPLEX SUBUNIT GAMMA-LIKE 2 (PTHR22780:SF28)	AP-1 complex subunit gamma-like 2
AP1GBP1	yellow	7.4462	3.27352	4.17268	-0.899158	-0.0362537	0.634226	0.519547	1.09245e-06	0	SYNERGIN GAMMA (PTHR15463:SF2)	Synergin gamma
AP1M1	yellow	6.92687	2.94244	3.98443	-1.04199	-0.00538596	0.827626	0.442762	4.92523e-05	extracellular matrix glycoprotein(PC00100);receptor(PC00197)	AP-1 COMPLEX SUBUNIT MU-1 (PTHR10529:SF257)	AP-1 complex subunit mu-1
AP1S1	pink	11.0008	6.47765	4.5231	1.95455	0.0542673	0.281003	0.601101	5.92258e-09	vesicle coat protein(PC00235)	AP-1 COMPLEX SUBUNIT SIGMA-1A (PTHR11753:SF14)	AP-1 complex subunit sigma-1A
AP1S2	brown	20.8537	12.1879	8.66577	3.52213	-0.231654	2.57717e-09	0.66233	4.00071e-11	vesicle coat protein(PC00235)	AP-1 COMPLEX SUBUNIT SIGMA-2 (PTHR11753:SF45)	AP-1 complex subunit sigma-2
AP2A1	brown	3.93424	1.4321	2.50214	-1.07005	-0.088738	0.0519863	0.319974	0.00429282	transmembrane receptor regulatory/adaptor protein(PC00226)	AP-2 COMPLEX SUBUNIT ALPHA-1 (PTHR22780:SF33)	AP-2 complex subunit alpha-1
AP2A2	brown	63.7668	36.6724	27.0944	9.57803	-0.342857	5.01543e-07	0.797027	2.57758e-18	transmembrane receptor regulatory/adaptor protein(PC00226)	AP-2 COMPLEX SUBUNIT ALPHA-2 (PTHR22780:SF30)	AP-2 complex subunit alpha-2
AP2B1	blue	66.152	33.6836	32.4684	1.21516	-0.0940047	0.0911051	0.769021	1.99525e-16	membrane traffic protein(PC00150)	AP-2 COMPLEX SUBUNIT BETA (PTHR11134:SF9)	AP-2 complex subunit beta
AP2M1	brown	5.72605	1.64614	4.07991	-2.43377	-0.0878957	0.00620153	0.306403	0.00636533	extracellular matrix glycoprotein(PC00100);receptor(PC00197)	AP-2 COMPLEX SUBUNIT MU (PTHR10529:SF236)	AP-2 complex subunit mu
AP2S1	magenta	2.32327	0.516051	1.80722	-1.29117	-0.0124253	0.50908	0.363969	0.00105393	vesicle coat protein(PC00235)	AP-2 COMPLEX SUBUNIT SIGMA (PTHR11753:SF6)	AP-2 complex subunit sigma
AP3B1	salmon	10.4845	1.41409	9.07044	-7.65635	0.107208	7.85151e-08	0.633132	4.97533e-10	membrane traffic protein(PC00150)	AP-3 COMPLEX SUBUNIT BETA-1 (PTHR11134:SF10)	AP-3 complex subunit beta-1
AP3D1	blue	2.68519	1.21464	1.47055	-0.255913	-0.00817598	0.788352	0.284288	0.0116523	transporter(PC00227)	AP-3 COMPLEX SUBUNIT DELTA-1 (PTHR22781:SF12)	AP-3 complex subunit delta-1
AP3M1	greenyellow	5.46644	0.960397	4.50604	-3.54564	0.0622333	0.0236133	0.45311	3.10472e-05	extracellular matrix glycoprotein(PC00100);receptor(PC00197)	AP-3 COMPLEX SUBUNIT MU-1 (PTHR10529:SF342)	AP-3 complex subunit mu-1
AP3M2	brown	25.6497	15.3318	10.318	5.01378	-0.225454	6.76215e-07	0.676813	1.03024e-11	extracellular matrix glycoprotein(PC00100);receptor(PC00197)	AP-3 COMPLEX SUBUNIT MU-2 (PTHR10529:SF341)	AP-3 complex subunit mu-2
AP3S1	pink	46.6409	33.2495	13.3914	19.8582	0.0970121	0.052361	0.847795	1.24386e-22	vesicle coat protein(PC00235)	AP-3 COMPLEX SUBUNIT SIGMA-1 (PTHR11753:SF12)	AP-3 complex subunit sigma-1
AP3S2	blue	3.45594	1.72775	1.72819	-0.000429858	0.109923	0.0122435	0.312793	0.00529944	vesicle coat protein(PC00235)	AP-3 COMPLEX SUBUNIT SIGMA-2 (PTHR11753:SF10)	AP-3 complex subunit sigma-2
AP4B1	grey	1.8619	0.165803	1.6961	-1.5303	-0.0121778	0.684069	0.286661	0.0109437	membrane traffic protein(PC00150)	AP-4 COMPLEX SUBUNIT BETA-1 (PTHR11134:SF4)	AP-4 complex subunit beta-1
AP4E1	turquoise	46.3128	31.6798	14.633	17.0469	0.00462096	0.901171	0.716726	1.59261e-13	transmembrane receptor regulatory/adaptor protein(PC00226)	AP-4 COMPLEX SUBUNIT EPSILON-1 (PTHR22780:SF13)	AP-4 complex subunit epsilon-1
AP4M1	blue	13.1669	3.94222	9.22466	-5.28245	-0.0743701	0.185437	0.372668	0.000779181	extracellular matrix glycoprotein(PC00100);receptor(PC00197)	AP-4 COMPLEX SUBUNIT MU-1 (PTHR10529:SF270)	AP-4 complex subunit mu-1
APAF1	turquoise	14.5472	10.9539	3.59337	7.36049	-0.0924115	0.0694217	0.583321	2.08967e-08	0	APOPTOTIC PROTEASE-ACTIVATING FACTOR 1 (PTHR22845:SF6)	Apoptotic protease-activating factor 1
APBA2BP	brown	4.49708	2.50568	1.9914	0.514284	-0.316387	4.17763e-06	0.441463	5.21332e-05
APBA3	green	123.325	108.385	14.9397	93.4455	1.00358	3.28361e-29	0.934338	8.61109e-36	membrane trafficking regulatory protein(PC00151)	AMYLOID-BETA A4 PRECURSOR PROTEIN-BINDING FAMILY A MEMBER 3 (PTHR12345:SF9)	Amyloid-beta A4 precursor protein-binding family A member 3
APBB1	blue	5.63218	2.51585	3.11634	-0.600487	-0.0404349	0.487874	0.420562	0.000126211	0	AMYLOID-BETA A4 PRECURSOR PROTEIN-BINDING FAMILY B MEMBER 1 (PTHR14058:SF5)	Amyloid-beta A4 precursor protein-binding family B member 1
APBB1IP	blue	41.9859	20.5294	21.4565	-0.92717	-0.205941	0.00128087	0.653234	9.03505e-11	transmembrane receptor regulatory/adaptor protein(PC00226)	AMYLOID BETA A4 PRECURSOR PROTEIN-BINDING FAMILY B MEMBER 1-INTERACTING PROTEIN (PTHR11243:SF14)	Amyloid beta A4 precursor protein-binding family B member 1-interacting protein
APBB2	black	5.30406	1.05332	4.25075	-3.19743	0.173202	0.0043304	0.316523	0.00475318	0	AMYLOID-BETA A4 PRECURSOR PROTEIN-BINDING FAMILY B MEMBER 2 (PTHR14058:SF11)	Amyloid-beta A4 precursor protein-binding family B member 2
APBB3	red	5.70742	1.61972	4.0877	-2.46798	0.110955	6.90539e-05	0.412958	0.000171668	0	AMYLOID-BETA A4 PRECURSOR PROTEIN-BINDING FAMILY B MEMBER 3 (PTHR14058:SF10)	Amyloid-beta A4 precursor protein-binding family B member 3
APEH	magenta	7.7682	1.66214	6.10606	-4.44392	0.0235527	0.355678	0.542337	2.91678e-07	serine protease(PC00203)	ACYLAMINO-ACID-RELEASING ENZYME (PTHR42776:SF4)	Acylamino-acid-releasing enzyme
APEX1	turquoise	31.5329	22.9921	8.5408	14.4513	-0.116534	1.54297e-05	0.679254	8.13491e-12	0	DNA-(APURINIC OR APYRIMIDINIC SITE) LYASE (PTHR22748:SF6)	DNA-(apurinic or apyrimidinic site) lyase
APEX2	magenta	8.36115	1.0068	7.35436	-6.34756	0.0809924	0.00343088	0.385397	0.000493225	0	DNA-(APURINIC OR APYRIMIDINIC SITE) LYASE 2 (PTHR22748:SF4)	DNA-(apurinic or apyrimidinic site) lyase 2
APH1A	brown	16.7069	7.03813	9.66881	-2.63068	-0.0817794	0.0909965	0.503075	2.67697e-06	enzyme modulator(PC00095)	GAMMA-SECRETASE SUBUNIT APH-1A (PTHR12889:SF3)	Gamma-secretase subunit APH-1A
APH1B	blue	134.768	63.6444	71.124	-7.47954	-0.323226	1.36734e-08	0.803067	9.22363e-19	enzyme modulator(PC00095)	GAMMA-SECRETASE SUBUNIT APH-1B (PTHR12889:SF1)	Gamma-secretase subunit APH-1B
API5	greenyellow	43.8498	9.24154	34.6082	-25.3667	-0.0605435	0.0269274	0.795745	3.19185e-18	0	APOPTOSIS INHIBITOR 5 (PTHR12758:SF23)	Apoptosis inhibitor 5
APIP	pink	66.3786	26.4898	39.8887	-13.3989	-0.0981158	0.0306364	0.802883	9.52143e-19	0	METHYLTHIORIBULOSE-1-PHOSPHATE DEHYDRATASE (PTHR10640:SF7)	Methylthioribulose-1-phosphate dehydratase
APITD1	turquoise	35.8123	25.0773	10.735	14.3423	0.0321469	0.522444	0.657195	6.35835e-11	neuropeptide(PC00162)	CENTROMERE PROTEIN S (PTHR22980:SF4)	Centromere protein S
APLN	purple	39.7541	13.6657	26.0884	-12.4226	-1.81508	1.45907e-18	0.79482	3.72001e-18	0	APELIN (PTHR15953:SF0)	Apelin
APLP1	blue	3.87622	0.881744	2.99448	-2.11273	-0.191009	0.0244111	0.115687	0.313158	protease inhibitor(PC00191)	AMYLOID-LIKE PROTEIN 1 (PTHR23103:SF13)	Amyloid-like protein 1
APLP2	brown	79.0704	40.0576	39.0128	1.04479	-0.309785	1.41834e-06	0.798372	2.05659e-18	protease inhibitor(PC00191)	AMYLOID-LIKE PROTEIN 2 (PTHR23103:SF14)	Amyloid-like protein 2
APOA1BP	brown	144.077	91.5219	52.5551	38.9668	-0.640956	1.43351e-11	0.925409	9.26448e-34	0	NAD(P)H-HYDRATE EPIMERASE (PTHR13232:SF11)	NAD(P)H-hydrate epimerase
APOBEC3B	turquoise	25.435	14.9149	10.5201	4.39485	0.248969	0.0172611	0.576647	3.29052e-08	deaminase(PC00088);nucleic acid binding(PC00171)	DNA DC-DU-EDITING ENZYME APOBEC-3A-RELATED (PTHR13857:SF39)	DNA dC-dU-editing enzyme APOBEC-3B
APOBEC3C	grey	1.94547	0.158071	1.7874	-1.62933	-0.0193355	0.820116	0.182977	0.108827	deaminase(PC00088);nucleic acid binding(PC00171)	DNA DC-DU-EDITING ENZYME APOBEC-3C (PTHR13857:SF41)	DNA dC-dU-editing enzyme APOBEC-3C
APOBEC3D	blue	16.3208	9.92121	6.39961	3.52161	0.294293	0.000232161	0.583528	2.06e-08	deaminase(PC00088);nucleic acid binding(PC00171)	DNA DC-DU-EDITING ENZYME APOBEC-3D (PTHR13857:SF24)	DNA dC-dU-editing enzyme APOBEC-3D
APOBEC3F	blue	86.7891	30.8046	55.9845	-25.1799	0.725722	8.7295e-17	0.596219	8.43658e-09	deaminase(PC00088);nucleic acid binding(PC00171)	DNA DC-DU-EDITING ENZYME APOBEC-3F (PTHR13857:SF22)	DNA dC-dU-editing enzyme APOBEC-3F
APOBEC3G	green	44.8017	37.6447	7.15705	30.4876	1.1657	1.20145e-11	0.7776	5.63148e-17	deaminase(PC00088);nucleic acid binding(PC00171)	DNA DC-DU-EDITING ENZYME APOBEC-3G (PTHR13857:SF20)	DNA dC-dU-editing enzyme APOBEC-3G
APOC1	cyan	3.12519	0.331534	2.79366	-2.46212	0.257408	0.000119539	0.56251	8.33162e-08	0	APOLIPOPROTEIN C-I (PTHR16565:SF2)	Apolipoprotein C-I
APOD	blue	3.84116	1.71004	2.13112	-0.421088	-0.00331668	0.967087	0.341339	0.00222546	0	APOLIPOPROTEIN D (PTHR10612:SF34)	Apolipoprotein D
APOL2	blue	61.3723	24.5682	36.8041	-12.2358	0.971606	3.94537e-12	0.621387	1.27475e-09	apolipoprotein(PC00052);transporter(PC00227)	APOLIPOPROTEIN L2 (PTHR14096:SF27)	Apolipoprotein L2
APOL3	green	119.446	93.6438	25.8025	67.8413	2.19781	2.92739e-21	0.899009	5.64634e-29	apolipoprotein(PC00052);transporter(PC00227)	APOLIPOPROTEIN L3 (PTHR14096:SF40)	Apolipoprotein L3
APOLD1	purple	20.7678	7.26762	13.5002	-6.23255	-0.762424	1.63042e-13	0.755894	1.24867e-15	apolipoprotein(PC00052);transporter(PC00227)	APOLIPOPROTEIN L DOMAIN-CONTAINING PROTEIN 1 (PTHR14096:SF1)	Apolipoprotein L domain-containing protein 1
APOO	pink	42.8192	13.9979	28.8213	-14.8233	0.242509	3.57674e-08	0.666168	2.81297e-11	0	MICOS COMPLEX SUBUNIT MIC26 (PTHR14564:SF2)	MICOS complex subunit MIC26
APOOL	yellow	2.34879	0.917062	1.43172	-0.514663	-0.0290941	0.541388	0.340162	0.00231025	0	MICOS COMPLEX SUBUNIT MIC27 (PTHR14564:SF3)	MICOS complex subunit MIC27
APP	blue	18.657	12.0809	6.57609	5.50485	0.104504	0.24412	0.623169	1.10795e-09	protease inhibitor(PC00191)	AMYLOID-BETA A4 PROTEIN (PTHR23103:SF7)	Amyloid-beta A4 protein
APPBP2	blue	76.4238	36.7811	39.6427	-2.86159	-0.118099	0.00168785	0.7132	2.36796e-13	0	AMYLOID PROTEIN-BINDING PROTEIN 2 (PTHR46575:SF1)	Amyloid protein-binding protein 2
APPL1	brown	8.57964	3.48426	5.09538	-1.61112	-0.213754	1.466e-07	0.451582	3.32672e-05	0	DCC-INTERACTING PROTEIN 13-ALPHA (PTHR46415:SF3)	DCC-interacting protein 13-alpha
APPL2	greenyellow	54.1798	6.89153	47.2883	-40.3968	-0.194612	0.000631228	0.732277	2.57199e-14	0	DCC-INTERACTING PROTEIN 13-BETA (PTHR46415:SF1)	DCC-interacting protein 13-beta
APRT	blue	15.1345	4.29623	10.8383	-6.54207	-0.0466869	0.088561	0.370625	0.000837101	0	ADENINE PHOSPHORIBOSYLTRANSFERASE (PTHR32315:SF3)	Adenine phosphoribosyltransferase
APTX	turquoise	5.25325	3.33144	1.92181	1.40963	-0.0414039	0.0966018	0.361108	0.00116191	damaged DNA-binding protein(PC00086)	APRATAXIN (PTHR12486:SF4)	Aprataxin
AQP1	brown	24.7657	16.6894	8.07628	8.6131	-0.810978	1.78437e-06	0.668286	2.31088e-11	transporter(PC00227)	AQUAPORIN-1 (PTHR19139:SF161)	Aquaporin-1
AQP11	yellow	13.4728	4.81485	8.6579	-3.84306	0.0661846	0.216925	0.550821	1.73944e-07	0	AQUAPORIN-11 (PTHR21191:SF7)	Aquaporin-11
AQP12B	yellow	2.74888	1.03209	1.7168	-0.684713	-0.0819215	0.29774	0.35201	0.00157506	0	AQUAPORIN-12A-RELATED (PTHR21191:SF8)	Aquaporin-12B
AQP7P1	turquoise	22.6803	15.2137	7.46662	7.74703	-0.175871	0.0376448	0.617326	1.74892e-09
AQP7P2	turquoise	22.4883	16.3434	6.14495	10.1984	-0.0757461	0.355971	0.639153	3.02401e-10
AQR	turquoise	3.33603	1.61493	1.7211	-0.10617	0.00852499	0.803533	0.287922	0.0105828	DNA helicase(PC00011);RNA helicase(PC00032);endoribonuclease(PC00094);hydrolase(PC00121)	RNA HELICASE AQUARIUS (PTHR10887:SF5)	RNA helicase aquarius
AR	brown	51.2324	36.1173	15.1151	21.0022	-0.928204	5.11912e-14	0.791316	6.60143e-18	C4 zinc finger nuclear receptor(PC00169);nucleic acid binding(PC00171);receptor(PC00197)	ANDROGEN RECEPTOR (PTHR24084:SF6)	Androgen receptor
ARAF	yellow	35.9376	16.4208	19.5168	-3.09605	0.0036752	0.860413	0.713992	2.16729e-13	0	SERINE/THREONINE-PROTEIN KINASE A-RAF (PTHR44329:SF55)	Serine/threonine-protein kinase A-Raf
ARAP1	brown	9.30248	3.75965	5.54283	-1.78318	-0.10473	0.117947	0.462597	2.00696e-05	0	ARF-GAP WITH RHO-GAP DOMAIN, ANK REPEAT AND PH DOMAIN-CONTAINING PROTEIN 1 (PTHR45899:SF3)	Arf-GAP with Rho-GAP domain, ANK repeat and PH domain-containing protein 1
ARAP3	brown	32.5383	15.0785	17.4598	-2.38127	-0.0692723	0.0124848	0.661789	4.20251e-11	0	ARF-GAP WITH RHO-GAP DOMAIN, ANK REPEAT AND PH DOMAIN-CONTAINING PROTEIN 3 (PTHR45899:SF4)	Arf-GAP with Rho-GAP domain, ANK repeat and PH domain-containing protein 3
ARCN1	greenyellow	19.4837	4.58253	14.9012	-10.3187	-0.118634	9.39884e-06	0.715284	1.87444e-13	vesicle coat protein(PC00235)	COATOMER SUBUNIT DELTA (PTHR10121:SF0)	Coatomer subunit delta
ARD1A	tan	41.0119	8.15394	32.858	-24.704	-0.25285	8.29595e-10	0.815938	9.12346e-20	acetyltransferase(PC00038)	N-ALPHA-ACETYLTRANSFERASE 10 (PTHR23091:SF268)	N-alpha-acetyltransferase 10
ARF1	magenta	5.72045	1.25624	4.46421	-3.20796	-0.031791	0.154426	0.480395	8.54105e-06	0	ADP-RIBOSYLATION FACTOR 1 (PTHR11711:SF357)	ADP-ribosylation factor 1
ARF3	black	5.62184	2.046	3.57584	-1.52984	0.205947	6.20168e-06	0.520723	1.02284e-06	0	ADP-RIBOSYLATION FACTOR 3 (PTHR11711:SF316)	ADP-ribosylation factor 3
ARF4	pink	95.3886	24.6374	70.7512	-46.1138	0.0317274	0.255762	0.769784	1.78686e-16	0	ADP-RIBOSYLATION FACTOR 4 (PTHR11711:SF110)	ADP-ribosylation factor 4
ARF5	blue	105.739	47.1524	58.5868	-11.4344	-0.221174	5.83188e-06	0.765784	3.17131e-16	0	ADP-RIBOSYLATION FACTOR 5 (PTHR11711:SF323)	ADP-ribosylation factor 5
ARFGAP1	red	14.1188	2.83206	11.2867	-8.45468	-0.110915	0.0265553	0.401608	0.000268078	0	ADP-RIBOSYLATION FACTOR GTPASE-ACTIVATING PROTEIN 1 (PTHR46395:SF1)	ADP-ribosylation factor GTPase-activating protein 1
ARFGAP2	yellow	5.20001	2.62787	2.57214	0.0557283	0.0415742	0.202221	0.482168	7.82349e-06	0	ADP-RIBOSYLATION FACTOR GTPASE-ACTIVATING PROTEIN 2 (PTHR45686:SF10)	ADP-ribosylation factor GTPase-activating protein 2
ARFGAP3	green	13.9995	8.98168	5.01779	3.96389	0.222928	1.49566e-08	0.596471	8.28513e-09	0	ADP-RIBOSYLATION FACTOR GTPASE-ACTIVATING PROTEIN 3 (PTHR45686:SF1)	ADP-ribosylation factor GTPase-activating protein 3
ARFGEF1	salmon	17.2207	3.87256	13.3481	-9.47559	-0.015089	0.619309	0.807229	4.44931e-19	0	BREFELDIN A-INHIBITED GUANINE NUCLEOTIDE-EXCHANGE PROTEIN 1 (PTHR10663:SF137)	Brefeldin A-inhibited guanine nucleotide-exchange protein 1
ARFGEF2	black	3.3278	0.807481	2.52032	-1.71283	0.146517	0.000747878	0.365351	0.00100513	0	BREFELDIN A-INHIBITED GUANINE NUCLEOTIDE-EXCHANGE PROTEIN 2 (PTHR10663:SF124)	Brefeldin A-inhibited guanine nucleotide-exchange protein 2
ARFIP1	grey	3.41031	0.263516	3.14679	-2.88328	0.0270642	0.412038	-0.518009	1.19018e-06	G-protein modulator(PC00022)	ARFAPTIN-1 (PTHR12141:SF4)	Arfaptin-1
ARFIP2	turquoise	4.15142	2.77514	1.37628	1.39886	-0.0836959	0.291639	0.424182	0.000108738	G-protein modulator(PC00022)	ARFAPTIN-2 (PTHR12141:SF3)	Arfaptin-2
ARFRP1	blue	16.1104	11.2049	4.90547	6.29944	0.0742745	0.255421	0.635196	4.19993e-10	0	ADP-RIBOSYLATION FACTOR-RELATED PROTEIN 1 (PTHR45909:SF1)	ADP-ribosylation factor-related protein 1
ARG2	green	6.37023	3.66301	2.70722	0.95579	0.301765	1.95414e-08	0.481649	8.02726e-06	hydrolase(PC00121)	ARGINASE-2, MITOCHONDRIAL (PTHR43782:SF4)	Arginase-2, mitochondrial
ARGLU1	blue	32.4856	17.4456	15.04	2.40558	0.0228955	0.489435	0.58069	2.50225e-08	0	ARGININE AND GLUTAMATE-RICH PROTEIN 1 (PTHR31711:SF1)	Arginine and glutamate-rich protein 1
ARHGAP1	blue	12.4162	8.18345	4.23271	3.95074	0.0929373	5.49253e-05	0.536831	4.04877e-07	0	RHO GTPASE-ACTIVATING PROTEIN 1 (PTHR45808:SF6)	Rho GTPase-activating protein 1
ARHGAP10	turquoise	46.5786	29.2696	17.309	11.9606	0.0561886	0.351757	0.685249	4.50984e-12	G-protein modulator(PC00022)	RHO GTPASE-ACTIVATING PROTEIN 10 (PTHR12552:SF5)	Rho GTPase-activating protein 10
ARHGAP11A	turquoise	42.3165	36.7921	5.52433	31.2678	-0.25575	0.00152035	0.721798	8.90729e-14	0	RHO GTPASE-ACTIVATING PROTEIN 11A-RELATED (PTHR15670:SF4)	Rho GTPase-activating protein 11A
ARHGAP11B	turquoise	128.327	97.5003	30.8269	66.6735	-0.150879	0.098594	0.856785	1.46467e-23	0	RHO GTPASE-ACTIVATING PROTEIN 11A-RELATED (PTHR15670:SF4)	Rho GTPase-activating protein 11B
ARHGAP12	green	22.1166	14.3791	7.7375	6.64164	0.417356	1.00449e-08	0.620491	1.36738e-09	G-protein modulator(PC00022)	RHO GTPASE-ACTIVATING PROTEIN 12 (PTHR23176:SF107)	Rho GTPase-activating protein 12
ARHGAP15	brown	2.59932	1.00921	1.59011	-0.580903	-0.33885	8.75065e-05	0.329153	0.00325541	G-protein modulator(PC00022)	RHO GTPASE-ACTIVATING PROTEIN 15 (PTHR23176:SF108)	Rho GTPase-activating protein 15
ARHGAP17	brown	74.7096	47.9741	26.7355	21.2386	-0.185963	1.45448e-12	0.812516	1.71709e-19	0	RHO GTPASE-ACTIVATING PROTEIN 17 (PTHR14130:SF3)	Rho GTPase-activating protein 17
ARHGAP18	brown	27.4154	14.9026	12.5128	2.38979	-0.754514	9.72803e-11	0.640466	2.70907e-10	G-protein modulator(PC00022)	RHO GTPASE-ACTIVATING PROTEIN 18 (PTHR14963:SF6)	Rho GTPase-activating protein 18
ARHGAP19	turquoise	68.4717	60.9634	7.50835	53.455	-0.246924	1.52489e-10	0.774005	9.63306e-17	G-protein modulator(PC00022)	RHO GTPASE-ACTIVATING PROTEIN 19 (PTHR14963:SF7)	Rho GTPase-activating protein 19
ARHGAP21	red	4.87837	1.8783	3.00008	-1.12178	-0.0424125	0.147525	0.489762	5.34276e-06	0	RHO GTPASE-ACTIVATING PROTEIN 21 (PTHR23175:SF16)	Rho GTPase-activating protein 21
ARHGAP22	black	22.7621	6.36476	16.3974	-10.0326	0.146693	0.00127441	0.602753	5.24715e-09	0	RHO GTPASE-ACTIVATING PROTEIN 22 (PTHR15228:SF22)	Rho GTPase-activating protein 22
ARHGAP23	purple	39.5187	7.02478	32.4939	-25.4691	-0.442308	1.35515e-12	0.687721	3.52154e-12	0	RHO GTPASE-ACTIVATING PROTEIN 23 (PTHR23175:SF5)	Rho GTPase-activating protein 23
ARHGAP24	turquoise	116.293	74.5451	41.7477	32.7974	-0.0644632	0.119905	0.833384	2.92224e-21	0	RHO GTPASE-ACTIVATING PROTEIN 24 (PTHR15228:SF19)	Rho GTPase-activating protein 24
ARHGAP27	blue	66.1567	33.6319	32.5248	1.10708	-0.276247	0.000469782	0.745985	4.62655e-15	G-protein modulator(PC00022)	RHO GTPASE-ACTIVATING PROTEIN 27 (PTHR23176:SF104)	Rho GTPase-activating protein 27
ARHGAP28	brown	96.3783	57.6938	38.6845	19.0093	-0.861751	4.36851e-09	0.82523	1.53031e-20	G-protein modulator(PC00022)	RHO GTPASE-ACTIVATING PROTEIN 28 (PTHR14963:SF5)	Rho GTPase-activating protein 28
ARHGAP29	yellow	2.55208	1.05828	1.4938	-0.435516	-0.201493	0.0217771	0.348069	0.00179205	0	RHO GTPASE-ACTIVATING PROTEIN 29 (PTHR15228:SF7)	Rho GTPase-activating protein 29
ARHGAP30	brown	17.9197	10.5396	7.38007	3.15953	-0.574743	2.13422e-15	0.6003	6.27905e-09	0	RHO GTPASE-ACTIVATING PROTEIN 30 (PTHR15729:SF12)	Rho GTPase-activating protein 30
ARHGAP4	brown	50.4088	34.2421	16.1667	18.0755	-0.514281	2.15803e-09	0.790722	7.26712e-18	G-protein modulator(PC00022)	RHO GTPASE-ACTIVATING PROTEIN 4 (PTHR14166:SF16)	Rho GTPase-activating protein 4
ARHGDIA	magenta	7.86322	1.89934	5.96389	-4.06455	-0.0291369	0.446529	0.491538	4.88025e-06	G-protein modulator(PC00022);signaling molecule(PC00207)	RHO GDP-DISSOCIATION INHIBITOR 1 (PTHR10980:SF9)	Rho GDP-dissociation inhibitor 1
ARHGDIB	turquoise	10.845	6.8844	3.96064	2.92376	-0.122847	1.38414e-07	0.485682	6.565e-06	G-protein modulator(PC00022);signaling molecule(PC00207)	RHO GDP-DISSOCIATION INHIBITOR 2 (PTHR10980:SF15)	Rho GDP-dissociation inhibitor 2
ARHGEF1	turquoise	6.79315	4.40152	2.39163	2.0099	-0.087373	0.0106319	0.456748	2.63038e-05	0	RHO GUANINE NUCLEOTIDE EXCHANGE FACTOR 1 (PTHR45872:SF4)	Rho guanine nucleotide exchange factor 1
ARHGEF10	turquoise	12.731	5.0158	7.71524	-2.69944	-0.197429	7.35693e-09	0.421877	0.000119583	hydrolase(PC00121)	RHO GUANINE NUCLEOTIDE EXCHANGE FACTOR 10 (PTHR12877:SF14)	Rho guanine nucleotide exchange factor 10
ARHGEF10L	magenta	5.42157	0.702364	4.71921	-4.01685	-0.0352922	0.685666	0.438517	5.92625e-05	hydrolase(PC00121)	RHO GUANINE NUCLEOTIDE EXCHANGE FACTOR 10-LIKE PROTEIN (PTHR12877:SF16)	Rho guanine nucleotide exchange factor 10-like protein
ARHGEF11	red	2.09125	0.607659	1.48359	-0.875937	0.0751173	0.260295	0.312646	0.00532206	0	RHO GUANINE NUCLEOTIDE EXCHANGE FACTOR 11 (PTHR45872:SF1)	Rho guanine nucleotide exchange factor 11
ARHGEF12	brown	22.4859	10.424	12.0619	-1.63787	-0.260294	9.05855e-07	0.59286	1.07254e-08	0	RHO GUANINE NUCLEOTIDE EXCHANGE FACTOR 12 (PTHR45872:SF3)	Rho guanine nucleotide exchange factor 12
ARHGEF15	brown	20.9298	12.3624	8.56738	3.79504	-0.256625	0.00022834	0.643457	2.10427e-10	0	RHO GUANINE NUCLEOTIDE EXCHANGE FACTOR 15 (PTHR12845:SF7)	Rho guanine nucleotide exchange factor 15
ARHGEF16	green	112.711	95.3668	17.3439	78.0229	1.71958	4.53865e-29	0.916458	5.812e-32	0	RHO GUANINE NUCLEOTIDE EXCHANGE FACTOR 16 (PTHR12845:SF3)	Rho guanine nucleotide exchange factor 16
ARHGEF17	brown	66.3759	37.6646	28.7112	8.95336	-0.65871	5.64631e-09	0.791275	6.6449e-18	0	RHO GUANINE NUCLEOTIDE EXCHANGE FACTOR 17 (PTHR12877:SF15)	Rho guanine nucleotide exchange factor 17
ARHGEF18	blue	18.3472	11.3732	6.97396	4.39925	0.10911	6.1597e-06	0.609335	3.2166e-09	0	RHO GUANINE NUCLEOTIDE EXCHANGE FACTOR 18 (PTHR13944:SF23)	Rho guanine nucleotide exchange factor 18
ARHGEF19	green	5.77809	2.87758	2.9005	-0.0229182	0.26918	4.0222e-06	0.479519	8.91776e-06	0	RHO GUANINE NUCLEOTIDE EXCHANGE FACTOR 19 (PTHR12845:SF6)	Rho guanine nucleotide exchange factor 19
ARHGEF2	blue	66.0782	40.5741	25.5041	15.0701	0.0185093	0.595072	0.803107	9.15935e-19	0	RHO GUANINE NUCLEOTIDE EXCHANGE FACTOR 2 (PTHR13944:SF20)	Rho guanine nucleotide exchange factor 2
ARHGEF3	blue	111.725	63.2361	48.4891	14.747	-0.179587	3.59853e-05	0.825057	1.58339e-20	0	RHO GUANINE NUCLEOTIDE EXCHANGE FACTOR 3 (PTHR46006:SF2)	Rho guanine nucleotide exchange factor 3
ARHGEF5L	blue	9.2085	5.46687	3.74162	1.72525	0.177869	0.00955399	0.500488	3.06872e-06	0	RHO GUANINE NUCLEOTIDE EXCHANGE FACTOR 35-RELATED (PTHR12845:SF2)	Rho guanine nucleotide exchange factor 35
ARHGEF6	blue	146.501	98.0112	48.4899	49.5213	-0.13878	0.0557904	0.916197	6.51216e-32	0	RHO GUANINE NUCLEOTIDE EXCHANGE FACTOR 6 (PTHR46026:SF2)	Rho guanine nucleotide exchange factor 6
ARHGEF7	blue	31.2067	22.6542	8.55249	14.1017	0.113882	0.000168979	0.653168	9.08774e-11	0	RHO GUANINE NUCLEOTIDE EXCHANGE FACTOR 7 (PTHR46026:SF3)	Rho guanine nucleotide exchange factor 7
ARHGEF9	brown	6.24988	2.32097	3.92891	-1.60794	-0.120605	0.0761017	0.434943	6.91183e-05	guanyl-nucleotide exchange factor(PC00113)	RHO GUANINE NUCLEOTIDE EXCHANGE FACTOR 9 (PTHR45834:SF6)	Rho guanine nucleotide exchange factor 9
ARID1A	turquoise	9.42174	5.0185	4.40325	0.615249	-0.0268253	0.451446	0.426634	9.82025e-05	0	AT-RICH INTERACTIVE DOMAIN-CONTAINING PROTEIN 1A (PTHR12656:SF12)	AT-rich interactive domain-containing protein 1A
ARID2	turquoise	20.1946	10.8694	9.32521	1.54417	-0.0620595	0.190431	0.53235	5.26497e-07	0	AT-RICH INTERACTIVE DOMAIN-CONTAINING PROTEIN 2 (PTHR22970:SF14)	AT-rich interactive domain-containing protein 2
ARID3A	black	18.8388	7.68577	11.1531	-3.46728	0.549601	5.24437e-14	0.67673	1.03853e-11	nucleic acid binding(PC00171);transcription factor(PC00218)	AT-RICH INTERACTIVE DOMAIN-CONTAINING PROTEIN 3A (PTHR15348:SF1)	AT-rich interactive domain-containing protein 3A
ARID3B	green	3.4569	1.50516	1.95174	-0.446579	0.211256	2.28007e-06	0.365958	0.000984328	nucleic acid binding(PC00171);transcription factor(PC00218)	AT-RICH INTERACTIVE DOMAIN-CONTAINING PROTEIN 3B (PTHR15348:SF3)	AT-rich interactive domain-containing protein 3B
ARID4A	salmon	12.0665	3.56089	8.50563	-4.94474	0.0463117	0.287811	0.784234	2.03587e-17	transcription cofactor(PC00217)	AT-RICH INTERACTIVE DOMAIN-CONTAINING PROTEIN 4A (PTHR13964:SF26)	AT-rich interactive domain-containing protein 4A
ARID4B	red	6.79028	1.63257	5.15771	-3.52514	0.145304	0.0233479	0.378436	0.000634798	transcription cofactor(PC00217)	AT-RICH INTERACTIVE DOMAIN-CONTAINING PROTEIN 4B (PTHR13964:SF24)	AT-rich interactive domain-containing protein 4B
ARID5A	green	71.8692	58.3939	13.4753	44.9186	0.795411	2.02286e-15	0.860974	5.13994e-24	transcription cofactor(PC00217)	AT-RICH INTERACTIVE DOMAIN-CONTAINING PROTEIN 5A (PTHR13964:SF25)	AT-rich interactive domain-containing protein 5A
ARID5B	green	42.863	30.4421	12.4209	18.0212	0.880611	5.80702e-13	0.739225	1.09256e-14	transcription cofactor(PC00217)	AT-RICH INTERACTIVE DOMAIN-CONTAINING PROTEIN 5B (PTHR13964:SF37)	AT-rich interactive domain-containing protein 5B
ARIH1	green	43.3812	33.9802	9.40101	24.5792	0.352009	1.74507e-14	0.786328	1.46583e-17	ubiquitin-protein ligase(PC00234)	E3 UBIQUITIN-PROTEIN LIGASE ARIH1 (PTHR11685:SF212)	E3 ubiquitin-protein ligase ARIH1
ARIH2	turquoise	27.6227	19.4801	8.14255	11.3376	-0.0171778	0.496218	0.652629	9.52887e-11	ubiquitin-protein ligase(PC00234)	E3 UBIQUITIN-PROTEIN LIGASE ARIH2 (PTHR11685:SF210)	E3 ubiquitin-protein ligase ARIH2
ARL1	blue	3.5961	1.96691	1.62919	0.337729	0.0398399	0.148809	0.357729	0.00130224	0	ADP-RIBOSYLATION FACTOR-LIKE PROTEIN 1 (PTHR11711:SF41)	ADP-ribosylation factor-like protein 1
ARL13B	black	6.97274	2.13379	4.83895	-2.70516	0.395639	2.64534e-06	0.492216	4.71385e-06	0	ADP-RIBOSYLATION FACTOR-LIKE PROTEIN 13B (PTHR46090:SF3)	ADP-ribosylation factor-like protein 13B
ARL15	grey	0.985653	0.138236	0.847417	-0.709182	-0.0600576	0.319293	-0.00237376	0.983544	0	ADP-RIBOSYLATION FACTOR-LIKE PROTEIN 15 (PTHR46693:SF1)	ADP-ribosylation factor-like protein 15
ARL16	red	47.6222	41.1957	6.42655	34.7691	-0.175989	0.00465299	0.845553	2.07568e-22	0	ADP-RIBOSYLATION FACTOR-LIKE PROTEIN 16 (PTHR46688:SF1)	ADP-ribosylation factor-like protein 16
ARL17B	yellow	6.44014	3.56244	2.8777	0.684732	0.0846642	0.256767	0.553393	1.48291e-07	0	ADP-RIBOSYLATION FACTOR-LIKE PROTEIN 17 (PTHR11711:SF347)	ADP-ribosylation factor-like protein 17
ARL17P1	brown	2.87814	1.05968	1.81846	-0.758778	-0.165325	0.0326884	0.347633	0.0018176	0	ADP-RIBOSYLATION FACTOR-LIKE PROTEIN 17 (PTHR11711:SF347)	ADP-ribosylation factor-like protein 17
ARL2	blue	162.833	68.6165	94.2165	-25.6	-0.251645	1.17013e-11	0.814716	1.14517e-19	0	ADP-RIBOSYLATION FACTOR-LIKE PROTEIN 2-RELATED (PTHR45697:SF2)	ADP-ribosylation factor-like protein 2
ARL2BP	black	3.31279	0.841645	2.47115	-1.6295	0.0742287	0.00127334	0.3351	0.00270902	0	ADP-RIBOSYLATION FACTOR-LIKE PROTEIN 2-BINDING PROTEIN (PTHR15487:SF5)	ADP-ribosylation factor-like protein 2-binding protein
ARL3	purple	3.56892	0.62462	2.9443	-2.31968	-0.252014	0.000217218	0.396185	0.000329872	0	ADP-RIBOSYLATION FACTOR-LIKE PROTEIN 3 (PTHR45697:SF4)	ADP-ribosylation factor-like protein 3
ARL4A	blue	63.4197	45.0366	18.383	26.6536	0.0748907	0.262638	0.791736	6.1663e-18	0	ADP-RIBOSYLATION FACTOR-LIKE PROTEIN 4A (PTHR11711:SF139)	ADP-ribosylation factor-like protein 4A
ARL4D	grey	1.01225	0.143432	0.868815	-0.725384	-0.109177	0.09399	0.148176	0.195428	0	ADP-RIBOSYLATION FACTOR-LIKE PROTEIN 4D (PTHR11711:SF137)	ADP-ribosylation factor-like protein 4D
ARL5A	purple	41.3747	11.0115	30.3632	-19.3516	-0.489379	5.92841e-19	0.772858	1.14094e-16	0	ADP-RIBOSYLATION FACTOR-LIKE PROTEIN 5A (PTHR11711:SF147)	ADP-ribosylation factor-like protein 5A
ARL5B	turquoise	6.85031	3.66318	3.18713	0.476056	0.0528561	0.171909	0.412271	0.000176446	0	ADP-RIBOSYLATION FACTOR-LIKE PROTEIN 5B (PTHR11711:SF146)	ADP-ribosylation factor-like protein 5B
ARL6	green	4.67929	2.23115	2.44814	-0.216987	0.277636	0.000233829	0.445586	4.34883e-05	0	ADP-RIBOSYLATION FACTOR-LIKE PROTEIN 6 (PTHR11711:SF21)	ADP-ribosylation factor-like protein 6
ARL6IP1	purple	13.4387	2.71196	10.7267	-8.01475	-0.318859	4.82823e-11	0.539973	3.36013e-07	0	ADP-RIBOSYLATION FACTOR-LIKE PROTEIN 6-INTERACTING PROTEIN 1 (PTHR20952:SF3)	ADP-ribosylation factor-like protein 6-interacting protein 1
ARL6IP4	blue	16.3887	8.84763	7.54108	1.30655	0.0847802	0.031777	0.558577	1.07067e-07	0	ADP-RIBOSYLATION FACTOR-LIKE PROTEIN 6-INTERACTING PROTEIN 4 (PTHR13595:SF1)	ADP-ribosylation factor-like protein 6-interacting protein 4
ARL6IP5	green	45.2854	28.8337	16.4517	12.3821	0.279189	1.30627e-15	0.755906	1.2468e-15	amino acid transporter(PC00046)	PRA1 FAMILY PROTEIN 3 (PTHR12859:SF2)	PRA1 family protein 3
ARL6IP6	pink	105.878	71.1679	34.7104	36.4576	0.179855	0.0573351	0.948573	1.03945e-39	0	ADP-RIBOSYLATION FACTOR-LIKE PROTEIN 6-INTERACTING PROTEIN 6 (PTHR28640:SF1)	ADP-ribosylation factor-like protein 6-interacting protein 6
ARL8B	green	8.73634	5.45667	3.27968	2.17699	0.191743	5.55865e-09	0.527987	6.77466e-07	0	ADP-RIBOSYLATION FACTOR-LIKE PROTEIN 8B (PTHR45732:SF11)	ADP-ribosylation factor-like protein 8B
ARL9	green	14.2751	9.95389	4.32123	5.63266	0.847157	2.32695e-14	0.625005	9.57977e-10	0	ADP-RIBOSYLATION FACTOR-LIKE PROTEIN 9 (PTHR46724:SF2)	ADP-ribosylation factor-like protein 9
ARMC1	turquoise	17.9325	9.48047	8.45199	1.02848	-0.134548	0.000850521	0.52676	7.26793e-07	0	ARMADILLO REPEAT-CONTAINING PROTEIN 1 (PTHR46840:SF1)	Armadillo repeat-containing protein 1
ARMC10	pink	12.0234	7.5869	4.43653	3.15036	-0.0600982	0.19621	0.61593	1.94782e-09	0	ARMADILLO REPEAT-CONTAINING PROTEIN 10 (PTHR15712:SF19)	Armadillo repeat-containing protein 10
ARMC4	brown	22.2014	13.8088	8.39258	5.41626	-0.541644	2.28737e-08	0.672197	1.60068e-11	0	ARMADILLO REPEAT-CONTAINING PROTEIN 4 (PTHR46241:SF1)	Armadillo repeat-containing protein 4
ARMC5	purple	17.8631	3.74745	14.1157	-10.3682	-0.365975	3.79081e-08	0.641559	2.47098e-10	0	ARMADILLO REPEAT-CONTAINING PROTEIN 5 (PTHR23312:SF8)	Armadillo repeat-containing protein 5
ARMC6	magenta	6.5452	1.71817	4.82703	-3.10885	-0.0707801	0.12579	0.485474	6.63405e-06	0	ARMADILLO REPEAT-CONTAINING PROTEIN 6 (PTHR22895:SF0)	Armadillo repeat-containing protein 6
ARMC7	brown	79.5788	37.5684	42.0104	-4.44191	-0.324084	6.60857e-07	0.789134	9.38304e-18	0	ARMADILLO REPEAT-CONTAINING PROTEIN 7 (PTHR46263:SF1)	Armadillo repeat-containing protein 7
ARMC8	pink	84.1164	28.4543	55.6621	-27.2078	0.0591951	0.13482	0.799463	1.71019e-18	0	ARMADILLO REPEAT-CONTAINING PROTEIN 8 (PTHR15651:SF7)	Armadillo repeat-containing protein 8
ARMC9	black	4.12294	1.41569	2.70725	-1.29156	0.348579	3.19439e-05	0.477749	9.72711e-06	0	LISH DOMAIN-CONTAINING PROTEIN ARMC9 (PTHR14881:SF4)	LisH domain-containing protein ARMC9
ARMCX1	green	42.1928	32.0426	10.1502	21.8924	0.543016	3.6663e-13	0.754089	1.59243e-15	0	ARMADILLO REPEAT-CONTAINING X-LINKED PROTEIN 1 (PTHR15712:SF14)	Armadillo repeat-containing X-linked protein 1
ARMCX2	green	12.9541	8.51181	4.44228	4.06953	0.415521	6.6874e-08	0.591108	1.21428e-08	0	ARMADILLO REPEAT-CONTAINING X-LINKED PROTEIN 2 (PTHR15712:SF9)	Armadillo repeat-containing X-linked protein 2
ARMCX3	green	12.1552	7.00625	5.14893	1.85733	0.305518	1.41618e-07	0.552141	1.60293e-07	0	ARMADILLO REPEAT-CONTAINING X-LINKED PROTEIN 3 (PTHR15712:SF8)	Armadillo repeat-containing X-linked protein 3
ARMCX4	red	3.0177	0.951424	2.06628	-1.11485	-0.040725	0.544934	0.378617	0.000630685	0	ARMADILLO REPEAT-CONTAINING X-LINKED PROTEIN 4 (PTHR47081:SF1)	Armadillo repeat-containing X-linked protein 4
ARMCX5	turquoise	8.51267	5.39658	3.11608	2.2805	-0.00361475	0.93524	0.468815	1.49712e-05	0	ARMADILLO REPEAT-CONTAINING X-LINKED PROTEIN 5 (PTHR47081:SF2)	Armadillo repeat-containing X-linked protein 5
ARMCX6	blue	5.96236	1.6281	4.33426	-2.70615	0.0534151	0.214914	0.246	0.02993	0	PROTEIN ARMCX6 (PTHR15712:SF6)	Protein ARMCX6
ARMET	grey	1.296	0.170071	1.12593	-0.955858	0.0154205	0.681971	-0.190231	0.0952712	0	MESENCEPHALIC ASTROCYTE-DERIVED NEUROTROPHIC FACTOR (PTHR12990:SF10)	Mesencephalic astrocyte-derived neurotrophic factor
ARNT	red	1.61665	0.525025	1.09163	-0.566601	-0.0931775	0.131838	0.325858	0.00359876	basic helix-loop-helix transcription factor(PC00055)	ARYL HYDROCARBON RECEPTOR NUCLEAR TRANSLOCATOR (PTHR23042:SF50)	Aryl hydrocarbon receptor nuclear translocator
ARNTL	green	6.80968	3.17071	3.63897	-0.468252	0.330019	3.54077e-07	0.480042	8.69083e-06	basic helix-loop-helix transcription factor(PC00055)	ARYL HYDROCARBON RECEPTOR NUCLEAR TRANSLOCATOR-LIKE PROTEIN 1 (PTHR23042:SF52)	Aryl hydrocarbon receptor nuclear translocator-like protein 1
ARPC1A	purple	27.4425	10.727	16.7156	-5.98863	-0.250994	8.98765e-12	0.806219	5.31865e-19	actin family cytoskeletal protein(PC00041)	ACTIN-RELATED PROTEIN 2/3 COMPLEX SUBUNIT 1A (PTHR10709:SF11)	Actin-related protein 2/3 complex subunit 1A
ARPC1B	black	8.36411	1.78113	6.58299	-4.80186	0.226369	0.00233477	0.420611	0.000125958	actin family cytoskeletal protein(PC00041)	ACTIN-RELATED PROTEIN 2/3 COMPLEX SUBUNIT 1B (PTHR10709:SF10)	Actin-related protein 2/3 complex subunit 1B
ARPC2	black	5.4855	2.29732	3.18818	-0.890852	0.0722045	9.00153e-05	0.506215	2.26463e-06	0	ACTIN-RELATED PROTEIN 2/3 COMPLEX SUBUNIT 2 (PTHR12058:SF0)	Actin-related protein 2/3 complex subunit 2
ARPC3	turquoise	15.9876	2.75353	13.234	-10.4805	0.267491	1.30825e-05	0.24577	0.0300888	actin family cytoskeletal protein(PC00041)	ACTIN-RELATED PROTEIN 2/3 COMPLEX SUBUNIT 3 (PTHR12391:SF1)	Actin-related protein 2/3 complex subunit 3
ARPC4	blue	7.03247	3.21349	3.81898	-0.605485	0.0509416	0.0772334	0.334902	0.0027258	actin family cytoskeletal protein(PC00041)	ACTIN-RELATED PROTEIN 2/3 COMPLEX SUBUNIT 4 (PTHR22629:SF0)	Actin-related protein 2/3 complex subunit 4
ARPC5	yellow	4.21947	2.45558	1.7639	0.69168	0.0286267	0.234832	0.47734	9.92375e-06	actin family cytoskeletal protein(PC00041)	ACTIN-RELATED PROTEIN 2/3 COMPLEX SUBUNIT 5 (PTHR12644:SF1)	Actin-related protein 2/3 complex subunit 5
ARPC5L	turquoise	43.2112	33.3564	9.85479	23.5016	-0.146044	1.26219e-05	0.738361	1.21705e-14	actin family cytoskeletal protein(PC00041)	ACTIN-RELATED PROTEIN 2/3 COMPLEX SUBUNIT 5-LIKE PROTEIN (PTHR12644:SF2)	Actin-related protein 2/3 complex subunit 5-like protein
ARPM1	black	2.08267	0.553941	1.52873	-0.974789	0.0570804	0.164065	0.356484	0.0013577	actin and actin related protein(PC00039)	ACTIN-RELATED PROTEIN T3 (PTHR11937:SF159)	Actin-related protein T3
ARPP19	yellow	25.7957	9.77259	16.0231	-6.25055	-0.263463	6.58952e-11	0.558137	1.10094e-07	0	CAMP-REGULATED PHOSPHOPROTEIN 19 (PTHR10358:SF4)	cAMP-regulated phosphoprotein 19
ARRB1	blue	40.5597	23.1804	17.3793	5.80117	0.460358	1.65121e-12	0.659245	5.29026e-11	enzyme modulator(PC00095)	BETA-ARRESTIN-1 (PTHR11792:SF22)	Beta-arrestin-1
ARRDC2	blue	12.3578	5.93225	6.42559	-0.493335	-0.0782612	0.0512757	0.468444	1.52378e-05	0	ARRESTIN DOMAIN-CONTAINING PROTEIN 2 (PTHR11188:SF48)	Arrestin domain-containing protein 2
ARRDC3	green	14.8631	7.77006	7.09301	0.677053	0.449062	4.33167e-05	0.555057	1.33649e-07	0	ARRESTIN DOMAIN-CONTAINING PROTEIN 3 (PTHR11188:SF49)	Arrestin domain-containing protein 3
ARS2	turquoise	59.0929	51.5472	7.54569	44.0015	-0.134517	1.90082e-05	0.754824	1.4428e-15
ARSA	blue	7.81919	4.17563	3.64357	0.532059	0.298826	8.54034e-06	0.44347	4.77425e-05	hydrolase(PC00121)	ARYLSULFATASE A (PTHR42693:SF11)	Arylsulfatase A
ARSB	blue	18.877	10.0517	8.82524	1.2265	-0.164679	3.28598e-05	0.561222	9.04767e-08	0	ARYLSULFATASE B (PTHR10342:SF255)	Arylsulfatase B
ARSD	blue	74.1015	39.9191	34.1824	5.73665	-0.20935	0.000848643	0.780294	3.74108e-17	hydrolase(PC00121)	ARYLSULFATASE D (PTHR42693:SF12)	Arylsulfatase D
ARSJ	black	37.8333	19.4811	18.3522	1.1289	0.48191	3.08376e-11	0.823069	2.33949e-20	0	ARYLSULFATASE J (PTHR10342:SF69)	Arylsulfatase J
ARSK	pink	16.8805	6.71967	10.1608	-3.44117	-0.0630035	0.302376	0.625076	9.52623e-10	0	ARYLSULFATASE K (PTHR46615:SF1)	Arylsulfatase K
ART1	turquoise	3.2055	2.23281	0.972691	1.26012	-0.0630794	0.443046	0.401671	0.00026743	0	GPI-LINKED NAD(P)(+)--ARGININE ADP-RIBOSYLTRANSFERASE 1 (PTHR10339:SF19)	GPI-linked NAD(P)(+)--arginine ADP-ribosyltransferase 1
ART4	green	53.6388	36.3081	17.3307	18.9774	0.887793	7.06228e-16	0.784018	2.1058e-17	0	ECTO-ADP-RIBOSYLTRANSFERASE 4 (PTHR10339:SF1)	Ecto-ADP-ribosyltransferase 4
ARV1	turquoise	5.83518	2.25702	3.57816	-1.32115	-0.117601	0.000930655	0.250638	0.0268777	0	PROTEIN ARV1 (PTHR14467:SF0)	Protein ARV1
ARVCF	brown	6.91129	3.10789	3.8034	-0.695506	-0.185044	0.0460066	0.443288	4.81274e-05	intermediate filament binding protein(PC00130)	ARMADILLO REPEAT PROTEIN DELETED IN VELO-CARDIO-FACIAL SYNDROME (PTHR10372:SF5)	Armadillo repeat protein deleted in velo-cardio-facial syndrome
ASAH1	blue	10.3999	6.31495	4.08493	2.23002	0.00599679	0.92961	0.551292	1.68952e-07	cysteine protease(PC00081)	ACID CERAMIDASE (PTHR28583:SF1)	Acid ceramidase
ASAH2C	black	10.8674	4.23691	6.63053	-2.39362	0.207854	1.34034e-05	0.605914	4.15409e-09
ASAP1	greenyellow	23.9836	4.65575	19.3278	-14.6721	-0.188042	1.98567e-05	0.705326	5.62278e-13	0	ARF-GAP WITH SH3 DOMAIN, ANK REPEAT AND PH DOMAIN-CONTAINING PROTEIN 1 (PTHR45854:SF2)	Arf-GAP with SH3 domain, ANK repeat and PH domain-containing protein 1
ASAP2	brown	38.6692	23.4488	15.2204	8.22838	-0.22361	1.64621e-09	0.694647	1.73805e-12	0	ARF-GAP WITH SH3 DOMAIN, ANK REPEAT AND PH DOMAIN-CONTAINING PROTEIN 2 (PTHR45854:SF4)	Arf-GAP with SH3 domain, ANK repeat and PH domain-containing protein 2
ASAP3	blue	14.3935	9.61077	4.78269	4.82807	-0.0178807	0.684939	0.606556	3.96029e-09	0	ARF-GAP WITH SH3 DOMAIN, ANK REPEAT AND PH DOMAIN-CONTAINING PROTEIN 3 (PTHR45854:SF1)	Arf-GAP with SH3 domain, ANK repeat and PH domain-containing protein 3
ASB1	magenta	5.36139	1.35	4.01139	-2.66139	0.131723	0.0121115	0.512549	1.60787e-06	0	ANKYRIN REPEAT AND SOCS BOX PROTEIN 1 (PTHR24173:SF27)	Ankyrin repeat and SOCS box protein 1
ASB13	brown	69.8528	30.563	39.2898	-8.72679	-0.378686	3.23842e-06	0.763936	4.11754e-16	0	ANKYRIN REPEAT AND SOCS BOX PROTEIN 13 (PTHR24173:SF44)	Ankyrin repeat and SOCS box protein 13
ASB3	turquoise	2.97552	1.35743	1.61809	-0.260665	-0.0989249	0.000228303	0.295578	0.00860626	0	ANKYRIN REPEAT AND SOCS BOX PROTEIN 3 (PTHR24178:SF9)	Ankyrin repeat and SOCS box protein 3
ASB6	blue	34.7159	15.6459	19.07	-3.42407	-0.112512	0.0268714	0.657506	6.18427e-11	transmembrane receptor regulatory/adaptor protein(PC00226)	ANKYRIN REPEAT AND SOCS BOX PROTEIN 6 (PTHR24132:SF17)	Ankyrin repeat and SOCS box protein 6
ASB7	green	4.69825	1.71612	2.98213	-1.26601	0.189619	0.00130089	0.377357	0.00065981	0	ANKYRIN REPEAT AND SOCS BOX PROTEIN 7 (PTHR24118:SF75)	Ankyrin repeat and SOCS box protein 7
ASB8	brown	12.0778	6.00143	6.0764	-0.0749704	-0.23626	2.60285e-06	0.552136	1.60345e-07	0	ANKYRIN REPEAT AND SOCS BOX PROTEIN 8 (PTHR24134:SF1)	Ankyrin repeat and SOCS box protein 8
ASB9	blue	17.5757	8.44272	9.13298	-0.690259	0.38654	2.34498e-09	0.470003	1.41463e-05	0	ANKYRIN REPEAT AND SOCS BOX PROTEIN 9 (PTHR24136:SF17)	Ankyrin repeat and SOCS box protein 9
ASCC1	green	17.4746	13.5207	3.95389	9.56679	0.171115	1.25157e-09	0.667103	2.57973e-11	0	ACTIVATING SIGNAL COINTEGRATOR 1 COMPLEX SUBUNIT 1 (PTHR13360:SF1)	Activating signal cointegrator 1 complex subunit 1
ASCC2	green	6.22279	1.48345	4.73934	-3.25589	0.116309	1.55298e-07	0.304298	0.00675559	0	ACTIVATING SIGNAL COINTEGRATOR 1 COMPLEX SUBUNIT 2 (PTHR21494:SF0)	Activating signal cointegrator 1 complex subunit 2
ASCC3	turquoise	41.3902	20.8199	20.5703	0.249614	0.158946	0.000799576	0.602144	5.48723e-09	0	ACTIVATING SIGNAL COINTEGRATOR 1 COMPLEX SUBUNIT 3 (PTHR24075:SF6)	Activating signal cointegrator 1 complex subunit 3
ASF1A	turquoise	34.0875	21.1557	12.9318	8.22389	-0.26847	3.32303e-06	0.629414	6.73009e-10	chromatin/chromatin-binding protein(PC00077)	HISTONE CHAPERONE ASF1A (PTHR12040:SF8)	Histone chaperone ASF1A
ASF1B	turquoise	156.304	135.229	21.0748	114.154	-0.201091	0.00400986	0.909736	9.69483e-31	chromatin/chromatin-binding protein(PC00077)	HISTONE CHAPERONE ASF1B (PTHR12040:SF22)	Histone chaperone ASF1B
ASGR1	brown	135.394	71.2948	64.0996	7.19522	-0.382925	6.01593e-12	0.872853	2.16848e-25	cell adhesion molecule(PC00069);immunoglobulin receptor superfamily(PC00124)	ASIALOGLYCOPROTEIN RECEPTOR 1 (PTHR22802:SF265)	Asialoglycoprotein receptor 1
ASH1L	yellow	9.82514	5.07419	4.75095	0.323239	-0.0383722	0.604437	0.573049	4.18552e-08	0	HISTONE-LYSINE N-METHYLTRANSFERASE ASH1L (PTHR46147:SF1)	Histone-lysine N-methyltransferase ASH1L
ASH2L	brown	43.1114	26.0646	17.0469	9.01766	-0.258067	2.2734e-08	0.718349	1.3242e-13	DNA binding protein(PC00009)	SET1/ASH2 HISTONE METHYLTRANSFERASE COMPLEX SUBUNIT ASH2 (PTHR10598:SF0)	Set1/Ash2 histone methyltransferase complex subunit ASH2
ASL	grey	3.2942	0.185925	3.10827	-2.92235	0.262965	5.78703e-05	0.458075	2.47483e-05	lyase(PC00144)	ARGININOSUCCINATE LYASE (PTHR43814:SF1)	Argininosuccinate lyase
ASMTL	brown	7.82956	2.49678	5.33278	-2.83601	-0.175387	5.56285e-06	0.370813	0.000831619	methyltransferase(PC00155)	N-ACETYLSEROTONIN O-METHYLTRANSFERASE-LIKE PROTEIN (PTHR43213:SF5)	N-acetylserotonin O-methyltransferase-like protein
ASNA1	grey	0.769829	0.100648	0.669181	-0.568533	0.104779	0.166018	0.257383	0.0229108	nucleotide phosphatase(PC00173);transporter(PC00227)	ATPASE ASNA1 (PTHR10803:SF3)	ATPase ASNA1
ASNS	magenta	23.5266	3.7806	19.746	-15.9654	0.567261	2.40858e-14	0.614133	2.23565e-09	cysteine protease(PC00081);ligase(PC00142)	ASPARAGINE SYNTHETASE [GLUTAMINE-HYDROLYZING] (PTHR11772:SF36)	Asparagine synthetase [glutamine-hydrolyzing]
ASNSD1	turquoise	103.204	78.1277	25.076	53.0518	-0.0919651	7.95208e-06	0.85142	5.33979e-23	0	ASPARAGINE SYNTHETASE DOMAIN-CONTAINING PROTEIN 1 (PTHR45937:SF1)	Asparagine synthetase domain-containing protein 1
ASPH	pink	29.4644	11.1463	18.3181	-7.1718	0.213692	0.009566	0.662094	4.08775e-11	0	ASPARTYL/ASPARAGINYL BETA-HYDROXYLASE (PTHR12366:SF29)	Aspartyl/asparaginyl beta-hydroxylase
ASPHD1	pink	26.956	7.24452	19.7114	-12.4669	0.271163	0.00267001	0.620371	1.38027e-09	0	ASPARTATE BETA-HYDROXYLASE DOMAIN-CONTAINING PROTEIN 1 (PTHR46332:SF1)	Aspartate beta-hydroxylase domain-containing protein 1
ASPHD2	blue	75.266	45.2771	29.9889	15.2882	-0.0793681	0.152076	0.807663	4.11929e-19	0	ASPARTATE BETA-HYDROXYLASE DOMAIN-CONTAINING PROTEIN 2 (PTHR46332:SF3)	Aspartate beta-hydroxylase domain-containing protein 2
ASPM	greenyellow	66.9311	13.9485	52.9826	-39.0341	-0.48318	8.8773e-06	0.835458	1.89063e-21	0	ABNORMAL SPINDLE-LIKE MICROCEPHALY-ASSOCIATED PROTEIN (PTHR22590:SF4)	Abnormal spindle-like microcephaly-associated protein
ASPSCR1	tan	48.5956	6.2474	42.3482	-36.1008	-0.0287014	0.300158	0.770156	1.69313e-16	0	TETHER CONTAINING UBX DOMAIN FOR GLUT4 (PTHR46467:SF1)	Tether containing UBX domain for GLUT4
ASRGL1	blue	13.263	6.6527	6.61033	0.0423748	-0.175237	0.0543259	0.472767	1.23896e-05	protease(PC00190)	ISOASPARTYL PEPTIDASE/L-ASPARAGINASE (PTHR10188:SF30)	Isoaspartyl peptidase/L-asparaginase
ASS1	brown	8.85976	3.85571	5.00405	-1.14834	-0.111522	0.0212881	0.467301	1.6087e-05	ligase(PC00142)	ARGININOSUCCINATE SYNTHASE (PTHR11587:SF5)	Argininosuccinate synthase
ASTE1	yellow	3.28365	1.68024	1.6034	0.0768383	0.0216581	0.60633	0.437054	6.31277e-05	0	PROTEIN ASTEROID HOMOLOG 1 (PTHR15665:SF1)	Protein asteroid homolog 1
ASXL1	blue	32.4283	15.2829	17.1454	-1.86242	-0.0085032	0.781726	0.607976	3.56198e-09	0	POLYCOMB GROUP PROTEIN ASXL1-RELATED (PTHR13578:SF19)	Putative Polycomb group protein ASXL1
ASXL2	red	9.41918	4.67431	4.74487	-0.0705561	-0.0390134	0.325157	0.609275	3.23114e-09	0	POLYCOMB GROUP PROTEIN ASXL2-RELATED (PTHR13578:SF11)	Putative Polycomb group protein ASXL2
ATAD1	pink	91.5003	45.3849	46.1154	-0.730491	0.305097	2.03877e-06	0.867651	9.0064e-25	0	ATPASE FAMILY AAA DOMAIN-CONTAINING PROTEIN 1 (PTHR45644:SF2)	ATPase family AAA domain-containing protein 1
ATAD2	turquoise	122.865	91.7024	31.1627	60.5397	0.0476019	0.412845	0.829211	6.89373e-21	hydrolase(PC00121)	ATPASE FAMILY AAA DOMAIN-CONTAINING PROTEIN 2 (PTHR23069:SF4)	ATPase family AAA domain-containing protein 2
ATAD2B	turquoise	22.1858	16.0171	6.16877	9.8483	-0.192354	0.0295541	0.632292	5.32884e-10	hydrolase(PC00121)	ATPASE FAMILY AAA DOMAIN-CONTAINING PROTEIN 2B (PTHR23069:SF5)	ATPase family AAA domain-containing protein 2B
ATAD3A	turquoise	71.0072	54.2407	16.7665	37.4742	-0.156029	0.000246685	0.774601	8.81868e-17	hydrolase(PC00121)	ATPASE FAMILY AAA DOMAIN-CONTAINING PROTEIN 3A (PTHR23075:SF5)	ATPase family AAA domain-containing protein 3A
ATAD3B	turquoise	32.7423	23.5677	9.17462	14.3931	-0.0512509	0.459372	0.64264	2.25526e-10	hydrolase(PC00121)	ATPASE FAMILY AAA DOMAIN-CONTAINING PROTEIN 3B (PTHR23075:SF2)	ATPase family AAA domain-containing protein 3B
ATE1	pink	9.67128	4.51671	5.15457	-0.637859	0.0555839	0.231087	0.572236	4.41741e-08	0	ARGINYL-TRNA--PROTEIN TRANSFERASE 1 (PTHR21367:SF1)	Arginyl-tRNA--protein transferase 1
ATF1	yellow	6.82937	4.41069	2.41868	1.99201	0.00582715	0.910807	0.499431	3.24374e-06	0	CYCLIC AMP-DEPENDENT TRANSCRIPTION FACTOR ATF-1 (PTHR45879:SF2)	Cyclic AMP-dependent transcription factor ATF-1
ATF2	black	23.7133	6.70409	17.0092	-10.3052	0.363479	1.46484e-09	0.579974	2.62734e-08	basic leucine zipper transcription factor(PC00056)	CYCLIC AMP-DEPENDENT TRANSCRIPTION FACTOR ATF-2 (PTHR19304:SF9)	Cyclic AMP-dependent transcription factor ATF-2
ATF3	black	54.0316	30.5526	23.479	7.07364	1.16376	4.99455e-19	0.900947	2.80478e-29	basic leucine zipper transcription factor(PC00056)	CYCLIC AMP-DEPENDENT TRANSCRIPTION FACTOR ATF-3 (PTHR23351:SF23)	Cyclic AMP-dependent transcription factor ATF-3
ATF4	turquoise	6.45588	4.44793	2.00795	2.43998	-0.0985727	3.73899e-05	0.425273	0.000103925	0	CYCLIC AMP-DEPENDENT TRANSCRIPTION FACTOR ATF-4 (PTHR13044:SF2)	Cyclic AMP-dependent transcription factor ATF-4
ATF5	green	48.1489	39.1034	9.04548	30.058	0.506589	3.18582e-15	0.803216	8.98856e-19	0	CYCLIC AMP-DEPENDENT TRANSCRIPTION FACTOR ATF-5 (PTHR13044:SF3)	Cyclic AMP-dependent transcription factor ATF-5
ATF6	blue	5.67298	2.83066	2.84232	-0.0116592	0.138511	9.01931e-06	0.361097	0.00116234	0	CYCLIC AMP-DEPENDENT TRANSCRIPTION FACTOR ATF-6 ALPHA (PTHR46164:SF1)	Cyclic AMP-dependent transcription factor ATF-6 alpha
ATF6B	blue	9.81111	4.57814	5.23297	-0.654835	-0.197678	0.00752474	0.479107	9.10011e-06	0	CYCLIC AMP-DEPENDENT TRANSCRIPTION FACTOR ATF-6 BETA (PTHR46164:SF2)	Cyclic AMP-dependent transcription factor ATF-6 beta
ATF7IP2	blue	85.0982	41.2724	43.8258	-2.55344	-0.28185	0.0002165	0.773999	9.6414e-17	0	ACTIVATING TRANSCRIPTION FACTOR 7-INTERACTING PROTEIN 2 (PTHR23210:SF23)	Activating transcription factor 7-interacting protein 2
ATG10	green	5.9168	2.26474	3.65205	-1.38731	0.198739	2.7866e-05	0.387139	0.00046262	0	UBIQUITIN-LIKE-CONJUGATING ENZYME ATG10 (PTHR14957:SF1)	Ubiquitin-like-conjugating enzyme ATG10
ATG12	magenta	7.02618	1.17858	5.84761	-4.66903	0.0706642	0.0017138	0.484396	7.00182e-06	0	UBIQUITIN-LIKE PROTEIN ATG12 (PTHR13385:SF0)	Ubiquitin-like protein ATG12
ATG16L1	grey	6.22347	0.22793	5.99554	-5.76761	-0.0203538	0.486844	0.297644	0.0081316	0	AUTOPHAGY-RELATED PROTEIN 16-1 (PTHR19878:SF6)	Autophagy-related protein 16-1
ATG16L2	red	4.84673	1.6803	3.16643	-1.48613	-0.082217	0.237694	0.442805	4.91592e-05	0	AUTOPHAGY-RELATED PROTEIN 16-2 (PTHR19878:SF7)	Autophagy-related protein 16-2
ATG2A	blue	16.8576	9.86219	6.99536	2.86683	-0.0133462	0.619661	0.604568	4.58979e-09	0	AUTOPHAGY-RELATED PROTEIN 2 HOMOLOG A (PTHR13190:SF21)	Autophagy-related protein 2 homolog A
ATG2B	yellow	7.62849	3.51118	4.11731	-0.606129	0.0557801	0.472607	0.542108	2.95712e-07	0	AUTOPHAGY-RELATED PROTEIN 2 HOMOLOG B (PTHR13190:SF20)	Autophagy-related protein 2 homolog B
ATG3	turquoise	19.7229	12.4188	7.30416	5.11462	-0.130849	0.000623417	0.572212	4.42473e-08	ligase(PC00142)	UBIQUITIN-LIKE-CONJUGATING ENZYME ATG3 (PTHR12866:SF2)	Ubiquitin-like-conjugating enzyme ATG3
ATG4A	turquoise	21.4022	14.9202	6.48205	8.43814	-0.290566	9.56631e-13	0.584526	1.9231e-08	cysteine protease(PC00081)	CYSTEINE PROTEASE ATG4A (PTHR22624:SF35)	Cysteine protease ATG4A
ATG4B	pink	35.1013	25.646	9.45525	16.1908	-0.00573728	0.903589	0.794296	4.05606e-18	cysteine protease(PC00081)	CYSTEINE PROTEASE ATG4B (PTHR22624:SF39)	Cysteine protease ATG4B
ATG4C	turquoise	60.0712	41.6059	18.4653	23.1407	-0.219787	4.86493e-05	0.733362	2.25411e-14	cysteine protease(PC00081)	CYSTEINE PROTEASE ATG4C (PTHR22624:SF38)	Cysteine protease ATG4C
ATG4D	grey	1.3397	0.179853	1.15984	-0.979989	-0.00422829	0.938921	0.216958	0.0563938	cysteine protease(PC00081)	CYSTEINE PROTEASE ATG4D (PTHR22624:SF36)	Cysteine protease ATG4D
ATG5	grey	2.99388	0.124858	2.86902	-2.74416	-0.158877	0.0013063	0.136164	0.234559	membrane trafficking regulatory protein(PC00151)	AUTOPHAGY PROTEIN 5 (PTHR13040:SF2)	Autophagy protein 5
ATG7	brown	89.6717	43.4622	46.2095	-2.74723	-0.291861	8.24262e-08	0.809277	3.08756e-19	ligase(PC00142);transfer/carrier protein(PC00219)	UBIQUITIN-LIKE MODIFIER-ACTIVATING ENZYME ATG7 (PTHR10953:SF3)	Ubiquitin-like modifier-activating enzyme ATG7
ATG9A	brown	54.8386	31.9649	22.8737	9.09116	-0.255046	5.90322e-07	0.771636	1.36474e-16	0	AUTOPHAGY-RELATED PROTEIN 9A (PTHR13038:SF13)	Autophagy-related protein 9A
ATHL1	red	7.61786	3.23438	4.38348	-1.1491	0.043036	0.505946	0.552807	1.53796e-07
ATIC	turquoise	34.1963	26.3997	7.79658	18.6031	-0.067005	0.0377818	0.697532	1.28752e-12	hydrolase(PC00121);methyltransferase(PC00155)	BIFUNCTIONAL PURINE BIOSYNTHESIS PROTEIN PURH (PTHR11692:SF0)	Bifunctional purine biosynthesis protein PURH
ATL1	black	22.9821	7.1241	15.858	-8.73389	0.326081	6.84656e-06	0.680058	7.52177e-12	heterotrimeric G-protein(PC00117)	ATLASTIN-1 (PTHR10751:SF15)	Atlastin-1
ATL2	turquoise	34.2639	24.7234	9.54048	15.1829	0.0561298	0.204304	0.661266	4.40709e-11	extracellular matrix glycoprotein(PC00100);metalloprotease(PC00153);serine protease inhibitor(PC00204)	ADAMTS-LIKE PROTEIN 2 (PTHR13723:SF147)	ADAMTS-like protein 2
ATL3	black	32.7534	15.4468	17.3066	-1.85985	0.322259	4.68758e-13	0.779141	4.45965e-17	extracellular matrix glycoprotein(PC00100);metalloprotease(PC00153);serine protease inhibitor(PC00204)	ADAMTS-LIKE PROTEIN 3 (PTHR13723:SF169)	ADAMTS-like protein 3
ATM	red	17.3213	4.12934	13.192	-9.06263	-0.0490232	0.315301	0.486814	6.20193e-06	non-receptor serine/threonine protein kinase(PC00167);nucleic acid binding(PC00171);nucleotide kinase(PC00172)	SERINE-PROTEIN KINASE ATM (PTHR11139:SF72)	Serine-protein kinase ATM
ATMIN	grey	1.93627	0.166512	1.76976	-1.60324	0.0744384	0.133697	-0.233985	0.0392221	0	ATM INTERACTOR (PTHR46664:SF2)	ATM interactor
ATN1	brown	9.49862	4.30002	5.1986	-0.898588	-0.152066	0.00028479	0.465089	1.78574e-05	0	ATROPHIN-1 (PTHR13859:SF9)	Atrophin-1
ATOH8	green	14.0235	9.36757	4.65595	4.71161	0.771656	3.91603e-12	0.605331	4.33786e-09	basic helix-loop-helix transcription factor(PC00055);nuclease(PC00170)	PROTEIN ATONAL HOMOLOG 8 (PTHR19290:SF102)	Protein atonal homolog 8
ATOX1	blue	18.8273	9.26387	9.56339	-0.299526	0.0405145	0.18476	0.472927	1.22946e-05	0	COPPER TRANSPORT PROTEIN ATOX1 (PTHR46365:SF1)	Copper transport protein ATOX1
ATP10A	turquoise	70.4681	53.3039	17.1642	36.1397	-0.143772	0.00356502	0.791705	6.19728e-18	cation transporter(PC00068);hydrolase(PC00121)	PHOSPHOLIPID-TRANSPORTING ATPASE VA-RELATED (PTHR24092:SF81)	Probable phospholipid-transporting ATPase VA
ATP11B	brown	19.4298	10.0177	9.41216	0.605506	-0.49709	4.48205e-11	0.572075	4.46493e-08	cation transporter(PC00068);hydrolase(PC00121)	PHOSPHOLIPID-TRANSPORTING ATPASE IF-RELATED (PTHR24092:SF57)	Probable phospholipid-transporting ATPase IF
ATP11C	salmon	17.7538	2.36382	15.39	-13.0262	-0.325305	4.50918e-09	0.705074	5.77767e-13	cation transporter(PC00068);hydrolase(PC00121)	PHOSPHOLIPID-TRANSPORTING ATPASE IG (PTHR24092:SF38)	Phospholipid-transporting ATPase IG
ATP13A1	blue	21.726	11.0264	10.6996	0.32685	0.0299612	0.462246	0.617092	1.78091e-09	0	MANGANESE-TRANSPORTING ATPASE 13A1 (PTHR45630:SF7)	Manganese-transporting ATPase 13A1
ATP13A2	blue	4.14928	2.20988	1.9394	0.270483	0.0823533	0.19615	0.327513	0.0034225	0	CATION-TRANSPORTING ATPASE 13A2 (PTHR45630:SF2)	Cation-transporting ATPase 13A2
ATP13A3	green	3.16709	1.05664	2.11045	-1.05381	0.174735	0.00710802	0.331786	0.00300238	0	CATION-TRANSPORTING ATPASE 13A3-RELATED (PTHR45630:SF8)	Probable cation-transporting ATPase 13A3
ATP1A1	brown	55.7073	38.6838	17.0235	21.6603	-0.337712	7.3715e-15	0.800556	1.42006e-18	cation transporter(PC00068);hydrolase(PC00121);ion channel(PC00133)	SODIUM/POTASSIUM-TRANSPORTING ATPASE SUBUNIT ALPHA-1 (PTHR43294:SF9)	Sodium/potassium-transporting ATPase subunit alpha-1
ATP1A3	blue	10.754	6.12231	4.63168	1.49063	-0.0275502	0.689183	0.551289	1.68976e-07	cation transporter(PC00068);hydrolase(PC00121);ion channel(PC00133)	SODIUM/POTASSIUM-TRANSPORTING ATPASE SUBUNIT ALPHA-3 (PTHR43294:SF15)	Sodium/potassium-transporting ATPase subunit alpha-3
ATP1B1	black	103.493	28.3025	75.1905	-46.888	0.644204	3.69729e-12	0.845257	2.21973e-22	cation transporter(PC00068)	SODIUM/POTASSIUM-TRANSPORTING ATPASE SUBUNIT BETA-1 (PTHR11523:SF10)	Sodium/potassium-transporting ATPase subunit beta-1
ATP1B3	yellow	20.1015	9.48096	10.6205	-1.13953	-0.0782403	0.0202291	0.641935	2.39375e-10	cation transporter(PC00068)	SODIUM/POTASSIUM-TRANSPORTING ATPASE SUBUNIT BETA-3 (PTHR11523:SF47)	Sodium/potassium-transporting ATPase subunit beta-3
ATP2A2	turquoise	37.3576	24.4539	12.9037	11.5502	-0.235596	8.40805e-07	0.654576	8.0261e-11	cation transporter(PC00068);hydrolase(PC00121);ion channel(PC00133)	SARCOPLASMIC/ENDOPLASMIC RETICULUM CALCIUM ATPASE 2 (PTHR42861:SF18)	Sarcoplasmic/endoplasmic reticulum calcium ATPase 2
ATP2B1	blue	26.8244	16.2719	10.5525	5.71935	0.0956131	0.218818	0.646277	1.65399e-10	cation transporter(PC00068);hydrolase(PC00121);ion channel(PC00133)	PLASMA MEMBRANE CALCIUM-TRANSPORTING ATPASE 1 (PTHR24093:SF245)	Plasma membrane calcium-transporting ATPase 1
ATP2B4	brown	124.37	76.308	48.062	28.2461	-0.563887	8.7179e-13	0.871652	3.02949e-25	cation transporter(PC00068);hydrolase(PC00121);ion channel(PC00133)	PLASMA MEMBRANE CALCIUM-TRANSPORTING ATPASE 4 (PTHR24093:SF435)	Plasma membrane calcium-transporting ATPase 4
ATP2C1	black	54.6595	20.7745	33.885	-13.1104	0.510144	2.51101e-11	0.781559	3.08131e-17	cation transporter(PC00068);hydrolase(PC00121);ion channel(PC00133)	CALCIUM-TRANSPORTING ATPASE TYPE 2C MEMBER 1 (PTHR42861:SF2)	Calcium-transporting ATPase type 2C member 1
ATP5A1	turquoise	8.58932	4.45004	4.13928	0.31076	-0.0977627	3.07604e-05	0.413336	0.000169091
ATP5B	turquoise	64.1967	47.9267	16.27	31.6568	-0.0312535	0.154743	0.793387	4.70979e-18
ATP5C1	yellow	15.6404	11.6876	3.95282	7.73475	-0.131897	0.000783217	0.639391	2.96451e-10
ATP5D	brown	11.1334	4.50092	6.63249	-2.13157	-0.135193	0.00103176	0.461054	2.1564e-05
ATP5E	brown	30.294	9.95671	20.3372	-10.3805	-0.106263	1.80098e-05	0.580347	2.56146e-08	ATP synthase(PC00002);hydrolase(PC00121)	ATP SYNTHASE SUBUNIT EPSILON, MITOCHONDRIAL (PTHR12448:SF1)	ATP synthase subunit epsilon, mitochondrial
ATP5EP2	grey	0.971045	0.148955	0.82209	-0.673135	-0.00830706	0.689604	-0.0399138	0.728624	ATP synthase(PC00002);hydrolase(PC00121)	ATP SYNTHASE SUBUNIT EPSILON-LIKE PROTEIN, MITOCHONDRIAL (PTHR12448:SF2)	ATP synthase subunit epsilon-like protein, mitochondrial
ATP5F1	turquoise	35.1327	25.9192	9.21358	16.7056	-0.0896263	0.00108411	0.669699	2.02515e-11	0	ATP SYNTHASE F(0) COMPLEX SUBUNIT B1, MITOCHONDRIAL (PTHR12733:SF3)	ATP synthase F(0) complex subunit B1, mitochondrial
ATP5G1	turquoise	16.4206	11.4945	4.92615	6.5683	-0.109564	0.00316245	0.522851	9.07451e-07
ATP5G2	purple	6.69168	1.92343	4.76825	-2.84482	-0.152904	4.01242e-07	0.549496	1.88746e-07
ATP5G3	pink	32.4236	13.5232	18.9004	-5.37714	-0.119376	0.0209296	0.712271	2.62631e-13
ATP5H	grey	4.34858	0.494401	3.85418	-3.35978	-0.0955674	3.61801e-05	0.349895	0.00168837	0	ATP SYNTHASE SUBUNIT D, MITOCHONDRIAL (PTHR12700:SF17)	ATP synthase subunit d, mitochondrial
ATP5I	brown	6.38571	2.36641	4.01931	-1.6529	-0.0827956	0.000346002	0.363346	0.00107666	0	ATP SYNTHASE SUBUNIT E, MITOCHONDRIAL (PTHR12427:SF1)	ATP synthase subunit e, mitochondrial
ATP5J	turquoise	15.947	7.46684	8.48021	-1.01337	-0.139798	1.39579e-08	0.445344	4.39568e-05	0	ATP SYNTHASE-COUPLING FACTOR 6, MITOCHONDRIAL (PTHR12441:SF10)	ATP synthase-coupling factor 6, mitochondrial
ATP5J2	yellow	5.03149	1.35938	3.67211	-2.31273	-0.0306926	0.185572	0.318013	0.00454928	ATP synthase(PC00002)	ATP SYNTHASE SUBUNIT F, MITOCHONDRIAL (PTHR13080:SF9)	ATP synthase subunit f, mitochondrial
ATP5L	grey	3.24314	0.526792	2.71635	-2.18956	-0.0561524	0.0115839	0.277372	0.0139489	0	ATP SYNTHASE SUBUNIT G 2, MITOCHONDRIAL-RELATED (PTHR12386:SF26)	ATP synthase subunit g, mitochondrial
ATP5O	turquoise	3.52077	1.84096	1.67981	0.161151	-0.0462488	0.0178731	0.300606	0.00749137	ATP synthase(PC00002);hydrolase(PC00121)	ATP SYNTHASE SUBUNIT O, MITOCHONDRIAL (PTHR11910:SF1)	ATP synthase subunit O, mitochondrial
ATP5S	turquoise	4.12309	1.40152	2.72157	-1.32004	-0.117828	0.00821633	0.241784	0.0329531	0	ATP SYNTHASE SUBUNIT S, MITOCHONDRIAL (PTHR13382:SF10)	ATP synthase subunit s, mitochondrial
ATP5SL	turquoise	9.1802	4.3359	4.8443	-0.508397	-0.0658508	0.0211716	0.39158	0.000392324
ATP6AP1	blue	57.365	32.3419	25.0231	7.31885	-0.0714427	0.0148785	0.74138	8.33182e-15	ATP synthase(PC00002);hydrolase(PC00121)	V-TYPE PROTON ATPASE SUBUNIT S1 (PTHR12471:SF2)	V-type proton ATPase subunit S1
ATP6AP2	blue	7.63057	4.34684	3.28373	1.0631	-0.00656967	0.778743	0.465956	1.71426e-05	receptor(PC00197)	RENIN RECEPTOR (PTHR13351:SF5)	Renin receptor
ATP6V0A1	blue	31.1262	13.2939	17.8323	-4.53836	-0.115034	0.00815978	0.561037	9.15574e-08	ATP synthase(PC00002);hydrolase(PC00121)	V-TYPE PROTON ATPASE 116 KDA SUBUNIT A ISOFORM 1 (PTHR11629:SF68)	V-type proton ATPase 116 kDa subunit a isoform 1
ATP6V0A2	turquoise	13.3845	9.39921	3.98529	5.41392	-0.106599	0.0018966	0.556074	1.25388e-07	ATP synthase(PC00002);hydrolase(PC00121)	V-TYPE PROTON ATPASE 116 KDA SUBUNIT A ISOFORM 2 (PTHR11629:SF22)	V-type proton ATPase 116 kDa subunit a isoform 2
ATP6V0B	tan	34.3842	6.1953	28.1889	-21.9936	-0.0595502	0.0383831	0.785427	1.68904e-17	ATP synthase(PC00002);hydrolase(PC00121)	V-TYPE PROTON ATPASE 21 KDA PROTEOLIPID SUBUNIT (PTHR10263:SF18)	V-type proton ATPase 21 kDa proteolipid subunit
ATP6V0C	grey	3.57449	0.283719	3.29077	-3.00705	0.109645	0.000649366	0.484988	6.79766e-06	ATP synthase(PC00002);hydrolase(PC00121)	V-TYPE PROTON ATPASE 16 KDA PROTEOLIPID SUBUNIT (PTHR10263:SF5)	V-type proton ATPase 16 kDa proteolipid subunit
ATP6V0D1	blue	19.5109	10.8083	8.70262	2.10565	0.164477	8.60431e-05	0.47611	1.05371e-05	ATP synthase(PC00002);hydrolase(PC00121)	V-TYPE PROTON ATPASE SUBUNIT D 1 (PTHR11028:SF3)	V-type proton ATPase subunit d 1
ATP6V0D2	blue	7.76319	4.46128	3.3019	1.15938	0.0155299	0.824804	0.490695	5.09483e-06	ATP synthase(PC00002);hydrolase(PC00121)	V-TYPE PROTON ATPASE SUBUNIT D 2 (PTHR11028:SF2)	V-type proton ATPase subunit d 2
ATP6V0E1	blue	34.7906	15.7395	19.0511	-3.31165	0.219888	3.25301e-08	0.582463	2.21648e-08	ATP synthase(PC00002);nucleotide phosphatase(PC00173)	V-TYPE PROTON ATPASE SUBUNIT E 1 (PTHR12263:SF5)	V-type proton ATPase subunit e 1
ATP6V0E2	brown	4.64252	2.07475	2.56777	-0.493018	-0.338435	4.37715e-14	0.413438	0.000168404	ATP synthase(PC00002);nucleotide phosphatase(PC00173)	V-TYPE PROTON ATPASE SUBUNIT E 2 (PTHR12263:SF2)	V-type proton ATPase subunit e 2
ATP6V1A	black	27.2388	9.48695	17.7519	-8.26492	0.290802	8.52994e-09	0.663372	3.63779e-11	ATP synthase(PC00002);DNA binding protein(PC00009);anion channel(PC00049);ligand-gated ion channel(PC00141);protease(PC00190)	V-TYPE PROTON ATPASE CATALYTIC SUBUNIT A (PTHR43607:SF1)	V-type proton ATPase catalytic subunit A
ATP6V1B2	green	75.6194	62.5477	13.0717	49.476	0.602689	1.73427e-19	0.861128	4.94271e-24	ATP synthase(PC00002);DNA binding protein(PC00009);anion channel(PC00049);hydrolase(PC00121);ligand-gated ion channel(PC00141)	V-TYPE PROTON ATPASE SUBUNIT B, BRAIN ISOFORM (PTHR43389:SF5)	V-type proton ATPase subunit B, brain isoform
ATP6V1C1	red	6.78953	2.77782	4.01172	-1.2339	-0.0687129	0.254771	0.527391	7.00998e-07	ATP synthase(PC00002);hydrolase(PC00121)	V-TYPE PROTON ATPASE SUBUNIT C 1 (PTHR10137:SF5)	V-type proton ATPase subunit C 1
ATP6V1D	black	47.8913	25.5302	22.3611	3.1691	0.279629	5.58221e-16	0.879857	2.87969e-26	0	V-TYPE PROTON ATPASE SUBUNIT D (PTHR11671:SF1)	V-type proton ATPase subunit D
ATP6V1E1	green	9.80987	4.72726	5.08261	-0.355346	0.143783	1.13598e-08	0.516753	1.276e-06	0	V-TYPE PROTON ATPASE SUBUNIT E 1 (PTHR45715:SF2)	V-type proton ATPase subunit E 1
ATP6V1E2	yellow	2.9154	0.770861	2.14453	-1.37367	0.0452351	0.419785	0.292023	0.00947973	0	V-TYPE PROTON ATPASE SUBUNIT E 2 (PTHR45715:SF7)	V-type proton ATPase subunit E 2
ATP6V1F	blue	9.25554	3.78481	5.47073	-1.68592	0.013278	0.669844	0.263348	0.0198296	0	V-TYPE PROTON ATPASE SUBUNIT F (PTHR13861:SF2)	V-type proton ATPase subunit F
ATP6V1G1	blue	23.0377	12.8837	10.1541	2.72963	0.0779274	0.0126254	0.60567	4.22998e-09	ATP synthase(PC00002);hydrolase(PC00121)	V-TYPE PROTON ATPASE SUBUNIT G 1 (PTHR12713:SF12)	V-type proton ATPase subunit G 1
ATP6V1H	green	4.96068	1.76766	3.19301	-1.42535	0.138257	1.8422e-05	0.389334	0.000426554	ATP synthase(PC00002);hydrolase(PC00121)	V-TYPE PROTON ATPASE SUBUNIT H (PTHR10698:SF0)	V-type proton ATPase subunit H
ATP7A	brown	6.77449	3.70852	3.06597	0.64255	-0.228275	0.00238511	0.487266	6.06228e-06	cation transporter(PC00068);hydrolase(PC00121);ion channel(PC00133)	COPPER-TRANSPORTING ATPASE 1 (PTHR43520:SF23)	Copper-transporting ATPase 1
ATP7B	blue	29.5002	16.1762	13.324	2.85225	-0.083084	0.0336524	0.658823	5.49512e-11	cation transporter(PC00068);hydrolase(PC00121);ion channel(PC00133)	COPPER-TRANSPORTING ATPASE 2 (PTHR43520:SF9)	Copper-transporting ATPase 2
ATP8B1	blue	54.3079	37.7235	16.5844	21.139	-0.0329547	0.672209	0.780971	3.37287e-17	cation transporter(PC00068);hydrolase(PC00121)	PHOSPHOLIPID-TRANSPORTING ATPASE IC (PTHR24092:SF48)	Phospholipid-transporting ATPase IC
ATP8B2	grey	3.9809	0.496484	3.48441	-2.98793	0.010377	0.780455	-0.19329	0.0899691	cation transporter(PC00068);hydrolase(PC00121)	PHOSPHOLIPID-TRANSPORTING ATPASE ID (PTHR24092:SF46)	Phospholipid-transporting ATPase ID
ATP9A	blue	105.694	53.4631	52.2307	1.23241	-0.194052	6.57477e-05	0.7923	5.62573e-18	cation transporter(PC00068);hydrolase(PC00121)	PHOSPHOLIPID-TRANSPORTING ATPASE IIA-RELATED (PTHR24092:SF49)	Probable phospholipid-transporting ATPase IIA
ATP9B	brown	15.8573	5.79409	10.0632	-4.26909	-0.17795	0.0101895	0.542911	2.81775e-07	cation transporter(PC00068);hydrolase(PC00121)	PHOSPHOLIPID-TRANSPORTING ATPASE IIB-RELATED (PTHR24092:SF50)	Probable phospholipid-transporting ATPase IIB
ATPAF1	brown	28.5222	13.2303	15.2919	-2.06161	-0.212758	8.21663e-10	0.611327	2.76785e-09	chaperone(PC00072)	ATP SYNTHASE MITOCHONDRIAL F1 COMPLEX ASSEMBLY FACTOR 1 (PTHR13126:SF0)	ATP synthase mitochondrial F1 complex assembly factor 1
ATPAF2	blue	8.1936	2.40851	5.78508	-3.37657	-0.0825944	0.0234995	0.326254	0.00355579	0	ATP SYNTHASE MITOCHONDRIAL F1 COMPLEX ASSEMBLY FACTOR 2 (PTHR21013:SF10)	ATP synthase mitochondrial F1 complex assembly factor 2
ATPBD1B	brown	44.2267	26.0717	18.155	7.91666	-0.391936	4.72954e-15	0.733923	2.10482e-14	nucleic acid binding(PC00171)	GPN-LOOP GTPASE 2 (PTHR21231:SF3)	GPN-loop GTPase 2
ATPBD3	yellow	4.38342	2.00764	2.37578	-0.368138	-0.11305	0.116263	0.474391	1.14548e-05
ATPBD4	grey	1.68747	0.217232	1.47024	-1.25301	-0.0199368	0.753562	-0.19062	0.0945848	0	DIPHTHINE--AMMONIA LIGASE (PTHR12196:SF2)	Diphthine--ammonia ligase
ATPIF1	yellow	48.843	21.6737	27.1693	-5.49561	-0.0489045	0.0779429	0.7685	2.15084e-16	ligase(PC00142)	ATPASE INHIBITOR, MITOCHONDRIAL (PTHR23407:SF6)	ATPase inhibitor, mitochondrial
ATRIP	magenta	13.108	4.45098	8.65704	-4.20605	-0.0111487	0.778646	0.684507	4.85513e-12	0	ATR-INTERACTING PROTEIN (PTHR28594:SF1)	ATR-interacting protein
ATRN	brown	51.4429	25.3173	26.1256	-0.808368	-0.158132	3.1474e-05	0.722127	8.57369e-14	extracellular matrix linker protein(PC00101);protease inhibitor(PC00191);receptor(PC00197)	ATTRACTIN (PTHR10574:SF223)	Attractin
ATRX	grey	4.90727	0.358056	4.54921	-4.19116	0.105372	0.177401	-0.420196	0.000128114	0	TRANSCRIPTIONAL REGULATOR ATRX (PTHR46357:SF1)	Transcriptional regulator ATRX
ATXN1	brown	44.0083	29.7216	14.2867	15.4348	-0.297827	1.25875e-08	0.778431	4.96709e-17	0	ATAXIN-1 (PTHR13392:SF5)	Ataxin-1
ATXN10	turquoise	3.23872	1.75371	1.48501	0.268699	-0.0500728	0.357772	0.357865	0.00129633	0	ATAXIN-10 (PTHR13255:SF0)	Ataxin-10
ATXN1L	grey	1.27434	0.137371	1.13697	-0.999601	0.0435977	0.242167	0.0019388	0.986559	0	ATAXIN-1-LIKE (PTHR13392:SF6)	Ataxin-1-like
ATXN2	brown	37.0968	21.8347	15.2621	6.57257	-0.120458	5.40702e-05	0.698372	1.17899e-12	RNA binding protein(PC00031)	ATAXIN-2 (PTHR12854:SF11)	Ataxin-2
ATXN2L	blue	23.9725	16.0471	7.92544	8.12163	0.288703	0.00157987	0.642021	2.37645e-10	RNA binding protein(PC00031)	ATAXIN-2-LIKE PROTEIN (PTHR12854:SF8)	Ataxin-2-like protein
ATXN3	brown	7.82916	3.3941	4.43506	-1.04096	-0.0680938	0.0885761	0.46721	1.61564e-05	cysteine protease(PC00081);transcription factor(PC00218)	ATAXIN-3 (PTHR14159:SF1)	Ataxin-3
ATXN7L2	grey	2.20445	0.19847	2.00598	-1.80751	-0.129807	0.128265	0.193911	0.0889209	0	ATAXIN-7-LIKE PROTEIN 2 (PTHR15117:SF5)	Ataxin-7-like protein 2
ATXN7L3	brown	11.9659	5.48031	6.48564	-1.00533	-0.128952	0.000175659	0.496136	3.85155e-06	0	ATAXIN-7-LIKE PROTEIN 3 (PTHR46367:SF1)	Ataxin-7-like protein 3
AUH	purple	6.34162	0.616557	5.72506	-5.1085	-0.191565	0.000445275	0.305983	0.00644152	0	AGMATINASE, MITOCHONDRIAL (PTHR11358:SF26)	Agmatinase, mitochondrial
AUP1	yellow	8.68882	4.6927	3.99613	0.696571	0.00234826	0.944961	0.572434	4.35996e-08	acyltransferase(PC00042)	ANCIENT UBIQUITOUS PROTEIN 1 (PTHR15486:SF0)	Ancient ubiquitous protein 1
AURKA	turquoise	159.541	144.825	14.7167	130.108	-0.320295	1.46877e-05	0.899345	5.00593e-29	non-receptor serine/threonine protein kinase(PC00167)	AURORA KINASE A (PTHR24350:SF5)	Aurora kinase A
AURKAIP1	yellow	19.2057	11.1777	8.02792	3.14981	-0.0445669	0.142466	0.658768	5.5222e-11	0	AURORA KINASE A-INTERACTING PROTEIN (PTHR32035:SF3)	Aurora kinase A-interacting protein
AURKB	turquoise	159.919	141.898	18.0209	123.877	-0.213597	0.00666659	0.903546	1.07291e-29	non-receptor serine/threonine protein kinase(PC00167)	AURORA KINASE B (PTHR24350:SF4)	Aurora kinase B
AUTS2	brown	3.79879	0.910612	2.88818	-1.97757	-0.480359	1.14952e-10	0.265035	0.0190249	0	AUTISM SUSCEPTIBILITY GENE 2 PROTEIN (PTHR14429:SF5)	Autism susceptibility gene 2 protein
AVEN	yellow	7.52544	5.52736	1.99808	3.52929	0.0224414	0.539089	0.543792	2.67198e-07	0	CELL DEATH REGULATOR AVEN (PTHR16524:SF2)	Cell death regulator Aven
AVL9	turquoise	3.90571	1.07086	2.83486	-1.764	0.191986	2.10464e-05	0.258187	0.0224729	0	LATE SECRETORY PATHWAY PROTEIN AVL9 HOMOLOG (PTHR31017:SF1)	Late secretory pathway protein AVL9 homolog
AVPI1	tan	18.1883	2.88828	15.3	-12.4117	-0.166638	0.00141516	0.67926	8.12987e-12	0	ARGININE VASOPRESSIN-INDUCED PROTEIN 1 (PTHR14350:SF2)	Arginine vasopressin-induced protein 1
AVPR2	turquoise	2.51575	0.939621	1.57612	-0.636504	-0.019962	0.693139	0.21167	0.0628317	G-protein coupled receptor(PC00021)	VASOPRESSIN V2 RECEPTOR (PTHR24241:SF20)	Vasopressin V2 receptor
AXIN1	magenta	14.066	2.38988	11.6762	-9.28629	0.0642203	0.0128817	0.544192	2.60824e-07	0	AXIN-1 (PTHR46102:SF3)	Axin-1
AXIN2	brown	3.16117	1.61731	1.54386	0.0734515	-0.231932	0.000158755	0.367747	0.000925323	0	AXIN-2 (PTHR46102:SF1)	Axin-2
AXL	turquoise	96.0394	74.2761	21.7633	52.5128	-0.630493	9.4691e-14	0.842651	3.98012e-22	0	TYROSINE-PROTEIN KINASE RECEPTOR UFO (PTHR24416:SF323)	Tyrosine-protein kinase receptor UFO
AXUD1	black	33.2786	18.5954	14.6832	3.91215	0.425048	4.51692e-12	0.8217	3.05244e-20	0	CYSTEINE/SERINE-RICH NUCLEAR PROTEIN 1 (PTHR13580:SF10)	Cysteine/serine-rich nuclear protein 1
AYP1p1	tan	52.003	6.99162	45.0113	-38.0197	-0.275496	3.12323e-08	0.79511	3.54631e-18
AZI1	brown	7.89703	2.80482	5.0922	-2.28738	-0.118035	0.0030739	0.388615	0.000438082	0	CENTROSOMAL PROTEIN OF 131 KDA (PTHR31540:SF1)	Centrosomal protein of 131 kDa
AZI2	blue	5.3983	2.89031	2.50799	0.382325	0.0200042	0.5538	0.388473	0.000440377	0	5-AZACYTIDINE-INDUCED PROTEIN 2 (PTHR14432:SF6)	5-azacytidine-induced protein 2
AZIN1	pink	87.9347	21.7809	66.1538	-44.3729	0.105369	0.00805482	0.746418	4.37472e-15	decarboxylase(PC00089)	ANTIZYME INHIBITOR 1 (PTHR11482:SF7)	Antizyme inhibitor 1
B2M	green	94.5531	78.4344	16.1187	62.3156	0.786695	3.72026e-19	0.887217	2.99922e-27	major histocompatibility complex antigen(PC00149)	BETA-2-MICROGLOBULIN (PTHR19944:SF62)	Beta-2-microglobulin
B3GALNT1	blue	38.5626	27.2908	11.2718	16.019	0.0103216	0.783918	0.711527	2.85233e-13	glycosyltransferase(PC00111)	UDP-GALNAC:BETA-1,3-N-ACETYLGALACTOSAMINYLTRANSFERASE 1 (PTHR11214:SF153)	UDP-GalNAc:beta-1,3-N-acetylgalactosaminyltransferase 1
B3GALNT2	turquoise	15.013	9.78202	5.231	4.55102	-0.0678165	0.101138	0.561736	8.75515e-08	glycosyltransferase(PC00111)	UDP-GALNAC:BETA-1,3-N-ACETYLGALACTOSAMINYLTRANSFERASE 2 (PTHR11214:SF219)	UDP-GalNAc:beta-1,3-N-acetylgalactosaminyltransferase 2
B3GALT3	blue	6.85727	3.31821	3.53905	-0.220839	0.200246	0.0284257	0.335344	0.00268842	glycosyltransferase(PC00111)	UDP-GALNAC:BETA-1,3-N-ACETYLGALACTOSAMINYLTRANSFERASE 1 (PTHR11214:SF153)	UDP-GalNAc:beta-1,3-N-acetylgalactosaminyltransferase 1
B3GALT4	blue	90.5003	71.6151	18.8852	52.7298	0.393833	3.15578e-05	0.896586	1.32782e-28	glycosyltransferase(PC00111)	BETA-1,3-GALACTOSYLTRANSFERASE 4 (PTHR11214:SF154)	Beta-1,3-galactosyltransferase 4
B3GALT6	blue	76.9626	44.7217	32.2409	12.4808	-0.0658272	0.0816633	0.814981	1.09027e-19	0	BETA-1,3-GALACTOSYLTRANSFERASE 6 (PTHR11214:SF226)	Beta-1,3-galactosyltransferase 6
B3GALTL	turquoise	17.4003	12.2246	5.17564	7.049	-0.0956771	0.0226217	0.596394	8.33111e-09	glycosyltransferase(PC00111)	BETA-1,3-GLUCOSYLTRANSFERASE (PTHR10811:SF59)	Beta-1,3-glucosyltransferase
B3GAT3	blue	7.87168	4.32179	3.54989	0.771902	0.296708	0.000172485	0.440641	5.40381e-05	glycosyltransferase(PC00111)	GALACTOSYLGALACTOSYLXYLOSYLPROTEIN 3-BETA-GLUCURONOSYLTRANSFERASE 3 (PTHR10896:SF9)	Galactosylgalactosylxylosylprotein 3-beta-glucuronosyltransferase 3
B3GNT1	brown	66.4463	45.8584	20.5879	25.2705	-0.4274	1.62776e-13	0.830653	5.13823e-21	glycosyltransferase(PC00111)	N-ACETYLLACTOSAMINIDE BETA-1,3-N-ACETYLGLUCOSAMINYLTRANSFERASE 2 (PTHR11214:SF25)	N-acetyllactosaminide beta-1,3-N-acetylglucosaminyltransferase 2
B3GNT2	pink	37.0824	18.8963	18.1861	0.7102	0.494631	5.55003e-06	0.717832	1.40466e-13	glycosyltransferase(PC00111)	N-ACETYLLACTOSAMINIDE BETA-1,3-N-ACETYLGLUCOSAMINYLTRANSFERASE 2 (PTHR11214:SF25)	N-acetyllactosaminide beta-1,3-N-acetylglucosaminyltransferase 2
B3GNT5	green	11.4565	7.45355	4.00298	3.45057	0.595857	2.20431e-08	0.571548	4.62334e-08	glycosyltransferase(PC00111)	LACTOSYLCERAMIDE 1,3-N-ACETYL-BETA-D-GLUCOSAMINYLTRANSFERASE (PTHR11214:SF21)	Lactosylceramide 1,3-N-acetyl-beta-D-glucosaminyltransferase
B3GNT6	brown	50.0585	34.6281	15.4304	19.1978	-0.490041	6.74387e-16	0.7759	7.26776e-17	0	BETA-1,4-GLUCURONYLTRANSFERASE 1 (PTHR46420:SF1)	Beta-1,4-glucuronyltransferase 1
B3GNT8	blue	12.2363	5.80215	6.43413	-0.631984	-0.0973475	0.0834354	0.499861	3.17149e-06	glycosyltransferase(PC00111)	UDP-GLCNAC:BETAGAL BETA-1,3-N-ACETYLGLUCOSAMINYLTRANSFERASE 8 (PTHR11214:SF87)	UDP-GlcNAc:betaGal beta-1,3-N-acetylglucosaminyltransferase 8
B3GNTL1	blue	4.56311	1.27147	3.29164	-2.02017	-0.140711	0.0378357	0.204573	0.0723959	glycosyltransferase(PC00111)	UDP-GLCNAC:BETAGAL BETA-1,3-N-ACETYLGLUCOSAMINYLTRANSFERASE-LIKE PROTEIN 1 (PTHR22916:SF3)	UDP-GlcNAc:betaGal beta-1,3-N-acetylglucosaminyltransferase-like protein 1
B4GALNT4	magenta	2.86598	0.864131	2.00185	-1.13772	-0.047564	0.235577	0.488889	5.58467e-06	glycosyltransferase(PC00111)	N-ACETYL-BETA-GLUCOSAMINYL-GLYCOPROTEIN 4-BETA-N-ACETYLGALACTOSAMINYLTRANSFERASE 1 (PTHR12369:SF9)	N-acetyl-beta-glucosaminyl-glycoprotein 4-beta-N-acetylgalactosaminyltransferase 1
B4GALT1	blue	55.3135	26.5852	28.7284	-2.1432	0.42258	1.23063e-12	0.669794	2.00721e-11	glycosyltransferase(PC00111)	BETA-1,4-GALACTOSYLTRANSFERASE 1 (PTHR19300:SF5)	Beta-1,4-galactosyltransferase 1
B4GALT2	magenta	12.0198	3.04624	8.97354	-5.9273	-0.221568	0.00024866	0.658766	5.52327e-11	glycosyltransferase(PC00111)	BETA-1,4-GALACTOSYLTRANSFERASE 2 (PTHR19300:SF32)	Beta-1,4-galactosyltransferase 2
B4GALT3	brown	41.4982	17.979	23.5192	-5.54024	-0.138427	7.55799e-06	0.653798	8.5968e-11	glycosyltransferase(PC00111)	BETA-1,4-GALACTOSYLTRANSFERASE 3 (PTHR19300:SF33)	Beta-1,4-galactosyltransferase 3
B4GALT4	green	15.8233	11.1921	4.63114	6.56098	0.533796	4.33818e-11	0.622033	1.21167e-09	glycosyltransferase(PC00111)	BETA-1,4-GALACTOSYLTRANSFERASE 4 (PTHR19300:SF9)	Beta-1,4-galactosyltransferase 4
B4GALT5	blue	37.6992	20.4448	17.2544	3.1904	0.296647	2.71518e-10	0.583346	2.08598e-08	glycosyltransferase(PC00111)	BETA-1,4-GALACTOSYLTRANSFERASE 5 (PTHR19300:SF45)	Beta-1,4-galactosyltransferase 5
B4GALT6	grey	3.05178	0.272633	2.77915	-2.50652	0.0245813	0.761948	-0.527034	7.15458e-07	glycosyltransferase(PC00111)	BETA-1,4-GALACTOSYLTRANSFERASE 6 (PTHR19300:SF47)	Beta-1,4-galactosyltransferase 6
B4GALT7	blue	41.3829	20.2038	21.1791	-0.975333	-0.0934806	0.00296062	0.668658	2.2322e-11	0	BETA-1,4-GALACTOSYLTRANSFERASE 7 (PTHR19300:SF30)	Beta-1,4-galactosyltransferase 7
B9D1	blue	11.8386	3.72406	8.11452	-4.39046	-0.107677	0.0090501	0.371936	0.000799511	extracellular matrix protein(PC00102)	B9 DOMAIN-CONTAINING PROTEIN 1 (PTHR12968:SF1)	B9 domain-containing protein 1
B9D2	yellow	12.9713	6.83858	6.13271	0.70587	-0.0210549	0.432225	0.617253	1.75884e-09	extracellular matrix protein(PC00102)	B9 DOMAIN-CONTAINING PROTEIN 2 (PTHR12968:SF2)	B9 domain-containing protein 2
BAALC	yellow	15.0725	6.02935	9.04316	-3.01382	0.132673	0.0338762	0.592774	1.07914e-08	0	BRAIN AND ACUTE LEUKEMIA CYTOPLASMIC PROTEIN (PTHR14731:SF0)	Brain and acute leukemia cytoplasmic protein
BACE1	yellow	65.324	15.7606	49.5634	-33.8027	-0.0947492	0.15149	0.684713	4.75658e-12	aspartic protease(PC00053)	BETA-SECRETASE 1 (PTHR13683:SF245)	Beta-secretase 1
BACE2	blue	33.1093	23.7425	9.36674	14.3758	0.13579	0.00676198	0.727484	4.57159e-14	aspartic protease(PC00053)	BETA-SECRETASE 2 (PTHR13683:SF262)	Beta-secretase 2
BACH2	grey	1.40583	0.128935	1.27689	-1.14796	0.0559308	0.413746	-0.0403264	0.725929	0	TRANSCRIPTION REGULATOR PROTEIN BACH2 (PTHR46105:SF8)	Transcription regulator protein BACH2
BAD	blue	28.9339	16.4686	12.4653	4.00321	0.107109	0.00136151	0.623268	1.09932e-09	0	BCL2-ASSOCIATED AGONIST OF CELL DEATH (PTHR28540:SF1)	Bcl2-associated agonist of cell death
BAG2	yellow	4.39502	1.83802	2.55701	-0.718991	-0.253829	0.000735398	0.421084	0.000123541	0	BAG FAMILY MOLECULAR CHAPERONE REGULATOR 2 (PTHR12334:SF6)	BAG family molecular chaperone regulator 2
BAG3	turquoise	11.6016	5.33505	6.26654	-0.931494	0.0293948	0.282165	0.430197	8.45686e-05	0	BAG FAMILY MOLECULAR CHAPERONE REGULATOR 3 (PTHR12329:SF12)	BAG family molecular chaperone regulator 3
BAG4	purple	4.37491	1.18666	3.18824	-2.00158	-0.270216	8.40218e-06	0.502889	2.70358e-06	0	BAG FAMILY MOLECULAR CHAPERONE REGULATOR 4 (PTHR12329:SF10)	BAG family molecular chaperone regulator 4
BAG5	turquoise	38.068	26.8988	11.1692	15.7296	0.00665509	0.788269	0.659387	5.22327e-11	0	BAG FAMILY MOLECULAR CHAPERONE REGULATOR 5 (PTHR12329:SF2)	BAG family molecular chaperone regulator 5
BAGE5	red	2.36897	0.644932	1.72404	-1.0791	-0.0838307	0.346525	0.36974	0.000863361	0	B MELANOMA ANTIGEN 5 (PTHR39655:SF5)	B melanoma antigen 5
BAHD1	grey	1.66591	0.127481	1.53843	-1.41095	-0.00855115	0.911907	0.134899	0.238976	0	BROMO ADJACENT HOMOLOGY DOMAIN-CONTAINING 1 PROTEIN (PTHR46576:SF1)	Bromo adjacent homology domain-containing 1 protein
BAI1	turquoise	16.4775	11.7777	4.6998	7.07787	-0.0479029	0.538569	0.574644	3.76328e-08
BAIAP2	brown	16.8287	9.55537	7.2733	2.28208	-0.241709	4.42298e-06	0.626808	8.29774e-10	receptor(PC00197)	BRAIN-SPECIFIC ANGIOGENESIS INHIBITOR 1-ASSOCIATED PROTEIN 2 (PTHR14206:SF3)	Brain-specific angiogenesis inhibitor 1-associated protein 2
BAIAP2L2	green	7.98712	4.27327	3.71385	0.559422	0.564441	2.04462e-09	0.504929	2.4257e-06	receptor(PC00197)	BRAIN-SPECIFIC ANGIOGENESIS INHIBITOR 1-ASSOCIATED PROTEIN 2-LIKE PROTEIN 2 (PTHR14206:SF5)	Brain-specific angiogenesis inhibitor 1-associated protein 2-like protein 2
BAK1	black	21.7205	4.29197	17.4285	-13.1365	0.115371	0.112878	0.550431	1.78175e-07	signaling molecule(PC00207)	BCL-2 HOMOLOGOUS ANTAGONIST/KILLER (PTHR11256:SF41)	Bcl-2 homologous antagonist/killer
BAMBI	green	3.57183	1.75076	1.82107	-0.0703076	0.316393	0.00115467	0.397825	0.000309937	0	BMP AND ACTIVIN MEMBRANE-BOUND INHIBITOR HOMOLOG (PTHR15505:SF1)	BMP and activin membrane-bound inhibitor homolog
BANF1	turquoise	50.6044	37.0638	13.5406	23.5232	-0.107772	7.29005e-05	0.745787	4.74615e-15	0	BARRIER-TO-AUTOINTEGRATION FACTOR (PTHR12912:SF10)	Barrier-to-autointegration factor
BANP	blue	23.9908	13.8797	10.1111	3.76854	0.0949023	0.00197879	0.652714	9.45813e-11	0	PROTEIN BANP (PTHR16243:SF2)	Protein BANP
BAP1	brown	4.65308	1.42632	3.22676	-1.80044	-0.022247	0.524237	0.345996	0.00191666	0	E3 UBIQUITIN-PROTEIN LIGASE RING2 (PTHR46076:SF4)	E3 ubiquitin-protein ligase RING2
BARD1	turquoise	41.3539	31.6734	9.68046	21.993	-0.271628	0.000266778	0.700357	9.56442e-13	0	BRCA1-ASSOCIATED RING DOMAIN PROTEIN 1 (PTHR24171:SF8)	BRCA1-associated RING domain protein 1
BASP1	black	107.164	19.1268	88.0377	-68.9109	0.202421	1.84152e-07	0.754911	1.42584e-15	0	BRAIN ACID SOLUBLE PROTEIN 1 (PTHR23212:SF0)	Brain acid soluble protein 1
BAT1	turquoise	27.3954	19.533	7.8624	11.6706	-0.158193	3.65584e-06	0.630284	6.27337e-10	0	B(0,+)-TYPE AMINO ACID TRANSPORTER 1 (PTHR11785:SF354)	b(0,+)-type amino acid transporter 1
BAT2	red	4.67404	1.79998	2.87406	-1.07408	-0.0201406	0.619449	0.476896	1.0141e-05
BAT2D1	greenyellow	12.4572	2.51057	9.9466	-7.43603	0.190645	3.59432e-06	0.608993	3.30033e-09
BAT2L	brown	47.8688	29.5843	18.2844	11.2999	-0.362549	2.4991e-09	0.761258	5.98697e-16	nuclease(PC00170);transcription factor(PC00218)	PROTEIN PRRC2B (PTHR14038:SF4)	Protein PRRC2B
BAT3	blue	92.2321	49.4306	42.8014	6.62923	-0.0653206	0.146251	0.814442	1.20492e-19
BAT4	blue	9.06932	4.93496	4.13436	0.800607	0.118009	0.101259	0.513064	1.56329e-06	0	G PATCH DOMAIN AND ANKYRIN REPEAT-CONTAINING PROTEIN 1 (PTHR20923:SF1)	G patch domain and ankyrin repeat-containing protein 1
BAT5	blue	49.8875	18.2404	31.6471	-13.4066	0.292041	5.6867e-12	0.559945	9.81565e-08	cysteine protease(PC00081);serine protease(PC00203)	PROTEIN ABHD16A (PTHR12277:SF54)	Protein ABHD16A
BAX	magenta	6.69392	1.74976	4.94416	-3.1944	-0.193893	0.00254066	0.503796	2.57657e-06	signaling molecule(PC00207)	APOPTOSIS REGULATOR BAX (PTHR11256:SF42)	Apoptosis regulator BAX
BAZ1A	turquoise	32.1615	13.3885	18.773	-5.38455	0.20944	2.96522e-06	0.469271	1.46494e-05	0	BROMODOMAIN ADJACENT TO ZINC FINGER DOMAIN PROTEIN 1A (PTHR46510:SF1)	Bromodomain adjacent to zinc finger domain protein 1A
BAZ1B	turquoise	21.948	12.0182	9.92983	2.08837	-0.0921708	0.040685	0.519067	1.12206e-06	0	TYROSINE-PROTEIN KINASE BAZ1B (PTHR46802:SF1)	Tyrosine-protein kinase BAZ1B
BAZ2B	salmon	48.8314	7.58304	41.2484	-33.6653	-0.131622	0.00677766	0.866029	1.38683e-24	0	BROMODOMAIN ADJACENT TO ZINC FINGER DOMAIN PROTEIN 2B (PTHR45915:SF1)	Bromodomain adjacent to zinc finger domain protein 2B
BBC3	black	4.62936	1.62195	3.00741	-1.38546	0.183337	2.14866e-05	0.486042	6.44745e-06	0	BCL-2-BINDING COMPONENT 3 (PTHR28639:SF1)	Bcl-2-binding component 3
BBS1	brown	30.1996	14.3729	15.8267	-1.45385	-0.160044	0.000695094	0.645848	1.7161e-10	0	BARDET-BIEDL SYNDROME 1 PROTEIN (PTHR20870:SF0)	Bardet-Biedl syndrome 1 protein
BBS10	pink	13.0218	6.79053	6.23129	0.559236	-0.0907624	0.204947	0.579378	2.7359e-08	0	BARDET-BIEDL SYNDROME 10 PROTEIN (PTHR14667:SF2)	Bardet-Biedl syndrome 10 protein
BBS12	blue	46.9666	30.6102	16.3564	14.2538	0.0477667	0.547879	0.782672	2.59543e-17	0	BARDET-BIEDL SYNDROME 12 PROTEIN (PTHR46883:SF1)	Bardet-Biedl syndrome 12 protein
BBS2	blue	4.76918	1.64423	3.12495	-1.48073	-0.0668325	0.0623138	0.248572	0.0282027	0	BARDET-BIEDL SYNDROME 2 PROTEIN (PTHR32465:SF0)	Bardet-Biedl syndrome 2 protein
BBS4	blue	3.42177	1.303	2.11876	-0.815759	-0.0183424	0.681443	0.266676	0.0182697	0	BARDET-BIEDL SYNDROME 4 PROTEIN (PTHR44186:SF1)	Bardet-Biedl syndrome 4 protein
BBS7	turquoise	11.7891	6.72909	5.05996	1.66913	-0.0433468	0.224272	0.491469	4.89753e-06	0	BARDET-BIEDL SYNDROME 7 PROTEIN (PTHR16074:SF4)	Bardet-Biedl syndrome 7 protein
BBS9	blue	16.6635	12.0623	4.60126	7.46103	0.0664026	0.150689	0.632006	5.45426e-10	0	PROTEIN PTHB1 (PTHR20991:SF0)	Protein PTHB1
BBX	red	17.2977	6.10335	11.1944	-5.09103	-0.0722638	0.0804258	0.610806	2.87907e-09	0	HMG BOX TRANSCRIPTION FACTOR BBX (PTHR13059:SF10)	HMG box transcription factor BBX
BCAP29	pink	56.4761	28.5187	27.9574	0.561278	0.292988	3.25383e-07	0.808238	3.71802e-19	membrane traffic protein(PC00150);transporter(PC00227)	B-CELL RECEPTOR-ASSOCIATED PROTEIN 29 (PTHR12701:SF5)	B-cell receptor-associated protein 29
BCAP31	purple	5.45717	1.25245	4.20471	-2.95226	-0.0977973	0.000313599	0.479172	9.07143e-06	membrane traffic protein(PC00150);transporter(PC00227)	B-CELL RECEPTOR-ASSOCIATED PROTEIN 31 (PTHR12701:SF15)	B-cell receptor-associated protein 31
BCAR1	purple	33.8156	14.6018	19.2139	-4.61207	-0.457442	8.15715e-16	0.850326	6.90834e-23	0	BREAST CANCER ANTI-ESTROGEN RESISTANCE PROTEIN 1 (PTHR10654:SF15)	Breast cancer anti-estrogen resistance protein 1
BCAR3	pink	11.0224	3.88611	7.1363	-3.25019	-0.0595616	0.24944	0.553002	1.51946e-07	0	BREAST CANCER ANTI-ESTROGEN RESISTANCE PROTEIN 3 (PTHR14247:SF10)	Breast cancer anti-estrogen resistance protein 3
BCAS2	yellow	42.1279	10.2247	31.9032	-21.6786	-0.0406439	0.494798	0.608414	3.44688e-09	mRNA splicing factor(PC00148)	PRE-MRNA-SPLICING FACTOR SPF27 (PTHR13296:SF4)	Pre-mRNA-splicing factor SPF27
BCAS4	tan	4.33886	0.403332	3.93553	-3.53219	0.134098	0.0461581	0.414216	0.000163232	0	BREAST CARCINOMA-AMPLIFIED SEQUENCE 4 (PTHR16230:SF5)	Breast carcinoma-amplified sequence 4
BCAT1	greenyellow	33.0826	10.3623	22.7203	-12.3579	-0.219905	1.68434e-07	0.837137	1.32311e-21	transaminase(PC00216)	BRANCHED-CHAIN-AMINO-ACID AMINOTRANSFERASE, CYTOSOLIC (PTHR11825:SF70)	Branched-chain-amino-acid aminotransferase, cytosolic
BCAT2	brown	15.1709	5.64089	9.53006	-3.88917	-0.206667	3.97718e-07	0.4654	1.75978e-05	transaminase(PC00216)	BRANCHED-CHAIN-AMINO-ACID AMINOTRANSFERASE, MITOCHONDRIAL (PTHR11825:SF39)	Branched-chain-amino-acid aminotransferase, mitochondrial
BCCIP	turquoise	131.764	99.9446	31.8199	68.1247	-0.0443045	0.211318	0.886939	3.27632e-27	0	BRCA2 AND CDKN1A-INTERACTING PROTEIN (PTHR13261:SF2)	BRCA2 and CDKN1A-interacting protein
BCDIN3D	yellow	7.24178	2.36245	4.87933	-2.51688	0.00838911	0.831069	0.433934	7.21659e-05	0	PRE-MIRNA 5'-MONOPHOSPHATE METHYLTRANSFERASE (PTHR12315:SF1)	Pre-miRNA 5'-monophosphate methyltransferase
BCHE	brown	24.1495	13.9836	10.1659	3.81767	-0.604849	1.18668e-08	0.661522	4.30583e-11	0	CHOLINESTERASE (PTHR43918:SF5)	Cholinesterase
BCKDHA	brown	104.761	54.966	49.7952	5.17084	-0.473886	2.37716e-14	0.835797	1.75985e-21	0	2-OXOISOVALERATE DEHYDROGENASE SUBUNIT ALPHA-RELATED (PTHR43380:SF1)	2-oxoisovalerate dehydrogenase subunit alpha, mitochondrial
BCKDHB	pink	6.3628	3.68276	2.68005	1.00271	-0.0739868	0.119148	0.526707	7.28993e-07	dehydrogenase(PC00092);lyase(PC00144);transketolase(PC00221)	2-OXOISOVALERATE DEHYDROGENASE SUBUNIT BETA, MITOCHONDRIAL (PTHR42980:SF1)	2-oxoisovalerate dehydrogenase subunit beta, mitochondrial
BCKDK	yellow	15.9567	7.09858	8.85811	-1.75952	0.0133686	0.522109	0.599178	6.81321e-09	protein kinase(PC00193)	[3-METHYL-2-OXOBUTANOATE DEHYDROGENASE [LIPOAMIDE]] KINASE, MITOCHONDRIAL (PTHR11947:SF20)	[3-methyl-2-oxobutanoate dehydrogenase [lipoamide]] kinase, mitochondrial
BCL10	pink	54.5174	38.6611	15.8562	22.8049	0.120316	0.153087	0.866367	1.26817e-24	0	B-CELL LYMPHOMA/LEUKEMIA 10 (PTHR34920:SF1)	B-cell lymphoma/leukemia 10
BCL11A	blue	12.9382	6.10343	6.8348	-0.731368	-0.0761299	0.236492	0.51938	1.10268e-06	C2H2 zinc finger transcription factor(PC00248)	B-CELL LYMPHOMA/LEUKEMIA 11A (PTHR45993:SF5)	B-cell lymphoma/leukemia 11A
BCL2	turquoise	3.00832	1.68879	1.31953	0.369254	-0.0869285	0.239965	0.35054	0.00165305	signaling molecule(PC00207)	APOPTOSIS REGULATOR BCL-2 (PTHR11256:SF11)	Apoptosis regulator Bcl-2
BCL2L1	purple	29.0344	6.30956	22.7248	-16.4152	-0.364469	4.3891e-09	0.661255	4.41168e-11	signaling molecule(PC00207)	BCL-2-LIKE PROTEIN 1 (PTHR11256:SF12)	Bcl-2-like protein 1
BCL2L11	blue	26.1626	18.9272	7.23543	11.6917	0.0277406	0.737158	0.671343	1.73515e-11	0	BCL-2-LIKE PROTEIN 11 (PTHR12044:SF9)	Bcl-2-like protein 11
BCL2L12	turquoise	110.111	99.3576	10.7535	88.6041	-0.153862	8.37572e-06	0.843897	3.01421e-22	0	BCL-2-LIKE PROTEIN 12 (PTHR14965:SF2)	Bcl-2-like protein 12
BCL2L13	green	56.9931	34.0459	22.9472	11.0987	0.501308	8.84421e-19	0.760337	6.80163e-16	0	BCL-2-LIKE PROTEIN 13 (PTHR15758:SF2)	Bcl-2-like protein 13
BCL2L2	black	33.8511	16.8254	17.0257	-0.200255	0.266146	4.8112e-12	0.802341	1.04553e-18	signaling molecule(PC00207)	BCL-2-LIKE PROTEIN 2 (PTHR11256:SF13)	Bcl-2-like protein 2
BCL3	green	93.5148	78.4646	15.0501	63.4145	1.03013	5.70562e-19	0.889873	1.27576e-27	0	B-CELL LYMPHOMA 3 PROTEIN (PTHR24118:SF51)	B-cell lymphoma 3 protein
BCL6	black	23.8518	9.88533	13.9665	-4.08116	0.571524	3.39483e-11	0.714796	1.98041e-13	0	B-CELL LYMPHOMA 6 PROTEIN (PTHR24399:SF29)	B-cell lymphoma 6 protein
BCL6B	green	62.285	36.5864	25.6986	10.8878	0.568638	2.1266e-16	0.759807	7.31735e-16	0	B-CELL CLL/LYMPHOMA 6 MEMBER B PROTEIN (PTHR24399:SF37)	B-cell CLL/lymphoma 6 member B protein
BCL7A	grey	0.803402	0.146167	0.657235	-0.511068	0.113689	0.0758342	-0.183142	0.108502	0	B-CELL CLL/LYMPHOMA 7 PROTEIN FAMILY MEMBER A (PTHR12767:SF11)	B-cell CLL/lymphoma 7 protein family member A
BCL7B	grey	2.50298	0.208886	2.29409	-2.08521	-0.0292397	0.232454	0.304241	0.00676648	0	B-CELL CLL/LYMPHOMA 7 PROTEIN FAMILY MEMBER B (PTHR12767:SF5)	B-cell CLL/lymphoma 7 protein family member B
BCL7C	tan	36.4787	5.66448	30.8142	-25.1497	-0.164822	3.63237e-05	0.77085	1.53074e-16	0	B-CELL CLL/LYMPHOMA 7 PROTEIN FAMILY MEMBER C (PTHR12767:SF10)	B-cell CLL/lymphoma 7 protein family member C
BCL9	grey	1.20172	0.119844	1.08188	-0.962032	0.0294816	0.426731	-0.25027	0.0271096	0	B-CELL CLL/LYMPHOMA 9 PROTEIN (PTHR15185:SF5)	B-cell CLL/lymphoma 9 protein
BCL9L	green	3.10349	1.51811	1.58538	-0.0672709	0.267012	5.58406e-05	0.390299	0.000411532	0	B-CELL CLL/LYMPHOMA 9-LIKE PROTEIN (PTHR15185:SF3)	B-cell CLL/lymphoma 9-like protein
BCLAF1	greenyellow	38.3365	15.0761	23.2603	-8.18418	-0.187986	6.42898e-07	0.889529	1.42656e-27	transcription factor(PC00218)	BCL-2-ASSOCIATED TRANSCRIPTION FACTOR 1 (PTHR15268:SF4)	Bcl-2-associated transcription factor 1
BCOR	black	24.6772	9.61056	15.0666	-5.45607	0.297554	2.12646e-07	0.701857	8.15649e-13	0	BCL-6 COREPRESSOR-RELATED (PTHR24117:SF8)	BCL-6 corepressor
BCORL1	brown	38.6226	16.1175	22.5051	-6.38763	-0.217747	0.00234737	0.683562	5.3316e-12	0	BCL-6 COREPRESSOR-LIKE PROTEIN 1 (PTHR24117:SF6)	BCL-6 corepressor-like protein 1
BCR	blue	7.49061	3.99765	3.49296	0.504688	-0.0480774	0.356295	0.49069	5.09631e-06	guanyl-nucleotide exchange factor(PC00113)	BREAKPOINT CLUSTER REGION PROTEIN (PTHR23182:SF3)	Breakpoint cluster region protein
BCS1L	magenta	25.0913	6.77938	18.3119	-11.5325	-0.0476077	0.114988	0.7215	9.21942e-14	0	MITOCHONDRIAL CHAPERONE BCS1 (PTHR23070:SF17)	Mitochondrial chaperone BCS1
BCYRN1	turquoise	58.7789	43.9209	14.858	29.0629	-0.208264	0.000365078	0.76378	4.20869e-16
BDNF	magenta	31.6328	5.47883	26.154	-20.6751	-0.728527	4.9431e-10	0.653282	8.99695e-11	neurotrophic factor(PC00163)	BRAIN-DERIVED NEUROTROPHIC FACTOR (PTHR11589:SF3)	Brain-derived neurotrophic factor
BDP1	red	5.07676	2.27546	2.8013	-0.525847	-0.101977	0.161415	0.538728	3.61876e-07	translation initiation factor(PC00224)	TRANSCRIPTION FACTOR TFIIIB COMPONENT B'' HOMOLOG (PTHR22929:SF0)	Transcription factor TFIIIB component B'' homolog
BECN1	pink	22.8803	14.9415	7.93875	7.00276	0.0906107	0.00665004	0.729925	3.41597e-14	protease inhibitor(PC00191)	BECLIN-1 (PTHR12768:SF6)	Beclin-1
BEND3	turquoise	22.7876	13.3815	9.4061	3.9754	-0.309351	3.51902e-07	0.540727	3.21222e-07	0	BEN DOMAIN-CONTAINING PROTEIN 3 (PTHR28665:SF1)	BEN domain-containing protein 3
BEND7	brown	19.4402	8.6314	10.8088	-2.17741	-0.118821	0.00176697	0.554847	1.35417e-07	0	BEN DOMAIN-CONTAINING PROTEIN 7 (PTHR35068:SF1)	BEN domain-containing protein 7
BET1	grey	3.98538	0.472481	3.5129	-3.04042	-0.0382006	0.402024	-0.286194	0.0110802	SNARE protein(PC00034)	BET1 HOMOLOG (PTHR12791:SF53)	BET1 homolog
BET1L	magenta	12.3401	2.12052	10.2196	-8.09905	-0.065636	0.248936	0.534527	4.63645e-07	SNARE protein(PC00034)	BET1-LIKE PROTEIN (PTHR12791:SF37)	BET1-like protein
BEX1	brown	10.7154	6.00174	4.71369	1.28805	-0.21624	1.09018e-06	0.47906	9.1213e-06	0	PROTEIN BEX1 (PTHR19430:SF3)	Protein BEX1
BEX2	brown	11.3913	4.64629	6.74497	-2.09869	-0.215041	0.0654229	0.501808	2.86254e-06	0	PROTEIN BEX2 (PTHR19430:SF2)	Protein BEX2
BEX4	pink	6.3861	2.38309	4.00302	-1.61993	0.132074	0.00621361	0.422949	0.000114422	0	PROTEIN BEX4 (PTHR13987:SF3)	Protein BEX4
BEX5	yellow	2.39009	0.402825	1.98726	-1.58444	0.209704	5.98126e-05	0.193178	0.0901591	0	PROTEIN BEX5 (PTHR19430:SF0)	Protein BEX5
BEXL1	blue	10.9195	7.54574	3.3738	4.17194	0.0442409	0.183659	0.542573	2.87563e-07
BFAR	red	4.61892	0.824095	3.79483	-2.97073	-0.0330253	0.213545	0.241891	0.0328735	0	BIFUNCTIONAL APOPTOSIS REGULATOR (PTHR15898:SF1)	Bifunctional apoptosis regulator
BFSP1	brown	82.5725	42.38	40.1924	2.1876	-0.554784	1.02644e-07	0.808642	3.45959e-19	0	FILENSIN (PTHR14069:SF0)	Filensin
BGLAP	yellow	27.5844	8.82658	18.7578	-9.93124	0.0121875	0.815997	0.627695	7.72854e-10	0	OSTEOCALCIN (PTHR14235:SF0)	Osteocalcin
BGN	brown	54.834	40.5142	14.3198	26.1944	-0.420972	8.79144e-19	0.802219	1.06775e-18	0	BIGLYCAN (PTHR45712:SF11)	Biglycan
BHLHB2	black	63.5323	32.6329	30.8994	1.73349	0.804619	1.25586e-17	0.904477	7.55097e-30	basic helix-loop-helix transcription factor(PC00055)	CLASS E BASIC HELIX-LOOP-HELIX PROTEIN 40 (PTHR10985:SF3)	Class E basic helix-loop-helix protein 40
BHLHB9	blue	23.9308	10.2346	13.6962	-3.46153	-0.126649	0.0112478	0.56808	5.80766e-08	0	PROTEIN BHLHB9 (PTHR46414:SF2)	Protein BHLHb9
BICD1	blue	9.16592	4.74615	4.41977	0.32638	0.111199	0.0531939	0.496607	3.75854e-06	0	PROTEIN BICAUDAL D HOMOLOG 1 (PTHR31233:SF3)	Protein bicaudal D homolog 1
BICD2	turquoise	31.7699	24.0497	7.72025	16.3294	-0.0577877	0.165222	0.696355	1.45576e-12	0	PROTEIN BICAUDAL D HOMOLOG 2 (PTHR31233:SF7)	Protein bicaudal D homolog 2
BID	yellow	3.70542	1.6651	2.04032	-0.375226	0.0604155	0.0100692	0.445968	4.27586e-05	0	BH3-INTERACTING DOMAIN DEATH AGONIST (PTHR35447:SF1)	BH3-interacting domain death agonist
BIN1	red	3.46826	0.598395	2.86987	-2.27147	-0.206378	0.00014537	0.324678	0.00372938	0	MYC BOX-DEPENDENT-INTERACTING PROTEIN 1 (PTHR46514:SF4)	Myc box-dependent-interacting protein 1
BIN3	red	2.26405	0.51211	1.75195	-1.23984	-0.0748671	0.229234	0.324004	0.00380576	0	BRIDGING INTEGRATOR 3 (PTHR47174:SF3)	Bridging integrator 3
BIRC2	black	36.4258	12.5921	23.8337	-11.2417	0.532164	2.59599e-15	0.737332	1.38319e-14	protease inhibitor(PC00191)	BACULOVIRAL IAP REPEAT-CONTAINING PROTEIN 2 (PTHR10044:SF79)	Baculoviral IAP repeat-containing protein 2
BIRC3	green	40.235	34.1243	6.11068	28.0136	0.845372	4.64102e-16	0.752573	1.95012e-15	protease inhibitor(PC00191)	BACULOVIRAL IAP REPEAT-CONTAINING PROTEIN 3 (PTHR10044:SF99)	Baculoviral IAP repeat-containing protein 3
BIRC5	turquoise	40.9742	37.5471	3.42712	34.1199	-0.401375	8.4236e-06	0.659957	4.96125e-11	protease inhibitor(PC00191)	BACULOVIRAL IAP REPEAT-CONTAINING PROTEIN 5 (PTHR10044:SF166)	Baculoviral IAP repeat-containing protein 5
BIRC6	red	15.6388	7.6481	7.99065	-0.342548	-0.0763154	0.0356718	0.638592	3.16906e-10	0	BACULOVIRAL IAP REPEAT-CONTAINING PROTEIN 6-RELATED (PTHR46116:SF6)	Baculoviral IAP repeat-containing protein 6
BIVM	purple	38.6708	7.50021	31.1706	-23.6704	-0.406044	1.56958e-12	0.722643	8.07444e-14	0	BIVM-ERCC5 READTHROUGH-RELATED (PTHR16171:SF9)	Basic immunoglobulin-like variable motif-containing protein
BLCAP	brown	89.8443	58.4245	31.4197	27.0048	-0.482742	4.14502e-10	0.871674	3.0112e-25	0	BLADDER CANCER-ASSOCIATED PROTEIN (PTHR13259:SF1)	Bladder cancer-associated protein
BLM	turquoise	115.517	97.1349	18.3823	78.7526	-0.118666	0.0713012	0.855079	2.22235e-23	0	BLOOM SYNDROME PROTEIN (PTHR13710:SF105)	Bloom syndrome protein
BLMH	purple	8.08878	1.67682	6.41196	-4.73514	-0.293237	1.8207e-09	0.501536	2.90394e-06	cysteine protease(PC00081)	BLEOMYCIN HYDROLASE (PTHR10363:SF2)	Bleomycin hydrolase
BLOC1S1	brown	2.5972	1.0016	1.5956	-0.593991	-0.191726	0.0037556	0.332087	0.00297466	transcription factor(PC00218)	BIOGENESIS OF LYSOSOME-RELATED ORGANELLES COMPLEX 1 SUBUNIT 1 (PTHR13073:SF0)	Biogenesis of lysosome-related organelles complex 1 subunit 1
BLOC1S2	pink	43.23	21.093	22.1371	-1.04412	0.31926	1.93376e-05	0.765414	3.34213e-16	0	BIOGENESIS OF LYSOSOME-RELATED ORGANELLES COMPLEX 1 SUBUNIT 2 (PTHR46479:SF1)	Biogenesis of lysosome-related organelles complex 1 subunit 2
BLVRA	green	7.23165	2.87627	4.35537	-1.4791	0.155059	1.94127e-07	0.423379	0.000112407	dehydrogenase(PC00092)	BILIVERDIN REDUCTASE A (PTHR43377:SF1)	Biliverdin reductase A
BLVRB	yellow	38.3086	14.5634	23.7452	-9.18178	0.295226	6.25717e-07	0.694059	1.84677e-12	reductase(PC00198)	FLAVIN REDUCTASE (NADPH) (PTHR43355:SF2)	Flavin reductase (NADPH)
BLZF1	red	70.914	45.5973	25.3167	20.2806	-0.288357	4.92002e-05	0.853374	3.35349e-23	0	GOLGIN-45 (PTHR13066:SF2)	Golgin-45
BMF	blue	75.5345	44.6113	30.9232	13.688	-0.155369	0.0470947	0.796319	2.90106e-18	0	BCL-2-MODIFYING FACTOR (PTHR32014:SF2)	Bcl-2-modifying factor
BMI1	turquoise	10.9064	5.49006	5.41629	0.0737746	-0.0928788	0.0164979	0.430966	8.18633e-05	0	COMMD3-BMI1 READTHROUGH-RELATED (PTHR10825:SF21)	Polycomb complex protein BMI-1
BMP1	brown	70.4123	35.0042	35.4081	-0.403956	-0.206479	5.00631e-07	0.770728	1.55803e-16	0	BONE MORPHOGENETIC PROTEIN 1 (PTHR45645:SF24)	Bone morphogenetic protein 1
BMP2	green	53.4359	45.4041	8.03174	37.3724	1.13116	4.66204e-17	0.819458	4.69575e-20	growth factor(PC00112)	BONE MORPHOGENETIC PROTEIN 2 (PTHR11848:SF143)	Bone morphogenetic protein 2
BMP2K	turquoise	41.353	23.2094	18.1436	5.06575	0.0741462	0.0554806	0.644117	1.98939e-10	non-receptor serine/threonine protein kinase(PC00167)	BMP-2-INDUCIBLE PROTEIN KINASE (PTHR22967:SF10)	BMP-2-inducible protein kinase
BMP4	brown	50.8733	36.9922	13.8811	23.111	-1.53322	6.01993e-20	0.761717	5.61652e-16	growth factor(PC00112)	BONE MORPHOGENETIC PROTEIN 4 (PTHR11848:SF165)	Bone morphogenetic protein 4
BMP6	brown	7.24038	2.9239	4.31648	-1.39257	-0.0990123	0.00103659	0.406617	0.000220644	growth factor(PC00112)	BONE MORPHOGENETIC PROTEIN 6 (PTHR11848:SF137)	Bone morphogenetic protein 6
BMPR2	brown	23.1644	9.64362	13.5208	-3.87714	-0.267755	1.15136e-06	0.538123	3.75099e-07	TGF-beta receptor(PC00035);serine/threonine protein kinase receptor(PC00205)	BONE MORPHOGENETIC PROTEIN RECEPTOR TYPE-2 (PTHR23255:SF63)	Bone morphogenetic protein receptor type-2
BMS1	turquoise	10.3324	7.10693	3.22544	3.88149	0.061668	0.0208283	0.458616	2.41401e-05	0	RIBOSOME BIOGENESIS PROTEIN BMS1 HOMOLOG (PTHR12858:SF2)	Ribosome biogenesis protein BMS1 homolog
BMS1P5	red	60.4881	53.0884	7.39971	45.6887	-0.189782	0.00723255	0.882204	1.42314e-26
BMX	brown	101.351	66.9949	34.3556	32.6393	-0.522408	1.45622e-14	0.856671	1.50623e-23	0	CYTOPLASMIC TYROSINE-PROTEIN KINASE BMX (PTHR24418:SF91)	Cytoplasmic tyrosine-protein kinase BMX
BNC1	turquoise	2.30565	1.07301	1.23264	-0.159625	0.0118861	0.889462	0.248006	0.0285758	DNA binding protein(PC00009);zinc finger transcription factor(PC00244)	ZINC FINGER PROTEIN BASONUCLIN-1 (PTHR15021:SF1)	Zinc finger protein basonuclin-1
BNC2	purple	18.91	5.96137	12.9486	-6.98722	-0.406551	3.40569e-13	0.69722	1.33019e-12	DNA binding protein(PC00009);zinc finger transcription factor(PC00244)	ZINC FINGER PROTEIN BASONUCLIN-2 (PTHR15021:SF2)	Zinc finger protein basonuclin-2
BNIP1	black	23.9344	5.49035	18.4441	-12.9537	0.081783	0.00402096	0.576699	3.27904e-08	0	VESICLE TRANSPORT PROTEIN SEC20 (PTHR12825:SF0)	Vesicle transport protein SEC20
BNIP2	pink	38.5028	13.6639	24.839	-11.1751	0.0994761	0.00379372	0.671604	1.69295e-11	0	BCL2/ADENOVIRUS E1B 19 KDA PROTEIN-INTERACTING PROTEIN 2 (PTHR12112:SF12)	BCL2/adenovirus E1B 19 kDa protein-interacting protein 2
BNIP3	pink	11.0145	5.55936	5.45516	0.104202	0.0118192	0.690857	0.602456	5.36297e-09	0	BCL2/ADENOVIRUS E1B 19 KDA PROTEIN-INTERACTING PROTEIN 3 (PTHR15186:SF4)	BCL2/adenovirus E1B 19 kDa protein-interacting protein 3
BNIP3L	brown	39.5966	26.7681	12.8286	13.9395	-0.492053	3.01121e-13	0.732181	2.602e-14	0	BCL2/ADENOVIRUS E1B 19 KDA PROTEIN-INTERACTING PROTEIN 3-LIKE (PTHR15186:SF3)	BCL2/adenovirus E1B 19 kDa protein-interacting protein 3-like
BOAT	yellow	4.30772	2.13369	2.17403	-0.0403405	0.0484159	0.516174	0.482842	7.56599e-06	0	ATAXIN-1-LIKE (PTHR13392:SF6)	Ataxin-1-like
BOK	blue	11.6838	5.11735	6.5664	-1.44905	-0.0163036	0.792776	0.439761	5.61474e-05	signaling molecule(PC00207)	BCL-2-RELATED OVARIAN KILLER PROTEIN (PTHR11256:SF48)	Bcl-2-related ovarian killer protein
BOLA1	yellow	27.1157	13.7238	13.392	0.331762	0.0630362	0.289351	0.717385	1.47793e-13	0	BOLA-LIKE PROTEIN 1 (PTHR46229:SF2)	BolA-like protein 1
BOLA2	magenta	21.5545	7.52766	14.0269	-6.4992	-0.0173303	0.503331	0.790527	7.4996e-18	0	BOLA-LIKE PROTEIN 2 (PTHR12735:SF42)	BolA-like protein 2
BOLA3	pink	84.8049	34.7078	50.0971	-15.3892	0.0681701	0.0926452	0.825506	1.44878e-20	0	BOLA-LIKE PROTEIN 3 (PTHR46188:SF1)	BolA-like protein 3
BOP1	turquoise	53.4347	38.1924	15.2423	22.9501	-0.113366	0.00545688	0.685617	4.34727e-12	ribosomal protein(PC00202)	RIBOSOME BIOGENESIS PROTEIN BOP1 (PTHR17605:SF0)	Ribosome biogenesis protein BOP1
BP75	yellow	4.61067	0.952566	3.6581	-2.70554	0.0377727	0.414452	0.299086	0.00781413	chromatin/chromatin-binding protein(PC00077)	BROMODOMAIN-CONTAINING PROTEIN 7 (PTHR22881:SF12)	Bromodomain-containing protein 7
BPGM	black	52.1505	27.229	24.9215	2.30744	0.91882	5.21229e-17	0.883168	1.06071e-26	0	BISPHOSPHOGLYCERATE MUTASE (PTHR11931:SF11)	Bisphosphoglycerate mutase
BPHL	green	9.09881	5.9621	3.13671	2.82539	0.270941	5.09866e-12	0.559967	9.80213e-08	0	VALACYCLOVIR HYDROLASE (PTHR46331:SF2)	Valacyclovir hydrolase
BPNT1	green	4.50211	1.7139	2.78821	-1.07431	0.256742	0.00117947	0.40292	0.000254828	phosphatase(PC00181)	3'(2'),5'-BISPHOSPHATE NUCLEOTIDASE 1 (PTHR43028:SF5)	3'(2'),5'-bisphosphate nucleotidase 1
BPTF	brown	76.1452	40.106	36.0392	4.0668	-0.383207	3.12521e-06	0.806265	5.27554e-19	0	NUCLEOSOME-REMODELING FACTOR SUBUNIT BPTF (PTHR45975:SF2)	Nucleosome-remodeling factor subunit BPTF
BRCA1	turquoise	20.5005	17.4466	3.05397	14.3926	-0.0376703	0.564308	0.614808	2.12313e-09	ubiquitin-protein ligase(PC00234)	BREAST CANCER TYPE 1 SUSCEPTIBILITY PROTEIN (PTHR13763:SF0)	Breast cancer type 1 susceptibility protein
BRCC3	greenyellow	7.34243	2.01308	5.32935	-3.31627	0.0241627	0.509019	0.610947	2.84857e-09	metalloprotease(PC00153);transcription factor(PC00218)	LYS-63-SPECIFIC DEUBIQUITINASE BRCC36 (PTHR10410:SF18)	Lys-63-specific deubiquitinase BRCC36
BRD1	red	9.69502	3.06803	6.62699	-3.55896	-0.137136	0.00209111	0.548294	2.03197e-07	nucleic acid binding(PC00171);zinc finger transcription factor(PC00244)	BROMODOMAIN-CONTAINING PROTEIN 1 (PTHR13793:SF17)	Bromodomain-containing protein 1
BRD2	blue	26.6591	13.3859	13.2732	0.112752	-0.0308975	0.0812442	0.605975	4.13515e-09	0	BROMODOMAIN-CONTAINING PROTEIN 2 (PTHR22880:SF234)	Bromodomain-containing protein 2
BRD3	brown	51.5583	31.7202	19.8382	11.882	-0.247129	1.402e-05	0.772142	1.26733e-16	0	BROMODOMAIN-CONTAINING PROTEIN 3 (PTHR22880:SF20)	Bromodomain-containing protein 3
BRD4	grey	2.30152	0.260278	2.04124	-1.78096	-0.0151791	0.850886	-0.418776	0.000135756	0	BROMODOMAIN-CONTAINING PROTEIN 4 (PTHR22880:SF143)	Bromodomain-containing protein 4
BRD7	blue	10.1908	6.20409	3.98675	2.21734	0.0132337	0.595407	0.510907	1.75835e-06	chromatin/chromatin-binding protein(PC00077)	BROMODOMAIN-CONTAINING PROTEIN 7 (PTHR22881:SF12)	Bromodomain-containing protein 7
BRD7P2	blue	31.307	14.8383	16.4687	-1.63045	-0.0537055	0.0188412	0.649897	1.20984e-10
BRD8	brown	9.57237	3.42846	6.14392	-2.71546	-0.132554	0.000366814	0.411676	0.000180675	0	BROMODOMAIN-CONTAINING PROTEIN 8 (PTHR15398:SF6)	Bromodomain-containing protein 8
BRD9	grey	1.54645	0.141539	1.40491	-1.26337	0.0324972	0.0897767	0.267198	0.0180348	chromatin/chromatin-binding protein(PC00077)	BROMODOMAIN-CONTAINING PROTEIN 9 (PTHR22881:SF4)	Bromodomain-containing protein 9
BRE	blue	14.5034	6.33523	8.16819	-1.83296	-0.0940207	0.000118668	0.459475	2.32017e-05
BRF1	brown	8.46981	3.57555	4.89426	-1.31871	-0.173657	0.00397092	0.419909	0.000129627	transcription factor(PC00218)	TRANSCRIPTION FACTOR IIIB 90 KDA SUBUNIT (PTHR11618:SF4)	Transcription factor IIIB 90 kDa subunit
BRF2	magenta	2.57717	0.602094	1.97507	-1.37298	0.00108386	0.975524	0.397637	0.000312156	transcription factor(PC00218)	TRANSCRIPTION FACTOR IIIB 50 KDA SUBUNIT (PTHR11618:SF5)	Transcription factor IIIB 50 kDa subunit
BRI3	blue	18.9662	13.84	5.12619	8.71377	0.138661	0.000129663	0.59322	1.04549e-08	0	BRAIN PROTEIN I3 (PTHR13551:SF1)	Brain protein I3
BRI3BP	magenta	101.026	14.4896	86.5362	-72.0467	-0.0988456	0.0300636	0.813462	1.44355e-19	0	BRI3-BINDING PROTEIN (PTHR31253:SF0)	BRI3-binding protein
BRI3P1	yellow	76.419	22.6544	53.7645	-31.1101	0.101169	0.0134962	0.724008	6.88657e-14
BRIX1	turquoise	185.418	147.813	37.6051	110.208	-0.126654	0.00719169	0.945512	8.83887e-39	ribosomal protein(PC00202)	RIBOSOME BIOGENESIS PROTEIN BRX1 HOMOLOG (PTHR13634:SF0)	Ribosome biogenesis protein BRX1 homolog
BRMS1	grey	2.91657	0.215158	2.70142	-2.48626	-0.0390807	0.0630538	0.486347	6.34934e-06	0	BREAST CANCER METASTASIS-SUPPRESSOR 1 (PTHR21964:SF15)	Breast cancer metastasis-suppressor 1
BRMS1L	turquoise	19.9102	10.2236	9.68662	0.536958	-0.031947	0.345139	0.502303	2.78861e-06	0	BREAST CANCER METASTASIS-SUPPRESSOR 1-LIKE PROTEIN (PTHR21964:SF16)	Breast cancer metastasis-suppressor 1-like protein
BRP44	blue	5.4809	1.54547	3.93543	-2.38996	0.083311	0.018696	0.222854	0.0498606	0	MITOCHONDRIAL PYRUVATE CARRIER 2 (PTHR14154:SF2)	Mitochondrial pyruvate carrier 2
BRP44L	yellow	7.67931	2.56116	5.11815	-2.55698	-0.182561	2.29316e-07	0.407658	0.000211806	0	MITOCHONDRIAL PYRUVATE CARRIER 1 (PTHR14154:SF8)	Mitochondrial pyruvate carrier 1
BRPF1	turquoise	26.9933	19.3975	7.59584	11.8016	-0.0356385	0.119239	0.622184	1.19732e-09	nucleic acid binding(PC00171);zinc finger transcription factor(PC00244)	PEREGRIN (PTHR13793:SF85)	Peregrin
BRPF3	green	9.00368	4.91792	4.08576	0.832157	0.146296	4.06775e-05	0.511726	1.68175e-06	nucleic acid binding(PC00171);zinc finger transcription factor(PC00244)	BROMODOMAIN AND PHD FINGER-CONTAINING PROTEIN 3 (PTHR13793:SF19)	Bromodomain and PHD finger-containing protein 3
BRWD1	brown	12.5272	7.10933	5.41788	1.69145	-0.249937	3.29298e-08	0.559019	1.04108e-07	0	BROMODOMAIN AND WD REPEAT-CONTAINING PROTEIN 1 (PTHR16266:SF26)	Bromodomain and WD repeat-containing protein 1
BRWD2	green	45.1778	36.212	8.96579	27.2462	0.39873	8.58621e-14	0.774644	8.76281e-17	0	WD REPEAT-CONTAINING PROTEIN 11 (PTHR14593:SF5)	WD repeat-containing protein 11
BSCL2	blue	8.56551	5.78968	2.77583	3.01385	0.126145	6.50074e-05	0.53975	3.40515e-07	0	SEIPIN (PTHR21212:SF0)	Seipin
BSDC1	green	38.9717	28.6808	10.2909	18.3899	0.456722	1.88211e-12	0.75227	2.03033e-15	0	BSD DOMAIN-CONTAINING PROTEIN 1 (PTHR16019:SF5)	BSD domain-containing protein 1
BSG	brown	9.19779	4.17491	5.02288	-0.847975	-0.0914736	0.0161039	0.484028	7.13185e-06	0	BASIGIN (PTHR10075:SF12)	Basigin
BSPH1	grey	0.996505	0.111326	0.885179	-0.773853	0.119121	0.150538	-0.0384725	0.738064	0	BINDER OF SPERM PROTEIN HOMOLOG 1 (PTHR22918:SF12)	Binder of sperm protein homolog 1
BST1	green	90.8265	74.6922	16.1343	58.5579	1.67747	9.81049e-23	0.895326	2.05434e-28	cyclase(PC00079);glycosidase(PC00110)	ADP-RIBOSYL CYCLASE/CYCLIC ADP-RIBOSE HYDROLASE 2 (PTHR10912:SF4)	ADP-ribosyl cyclase/cyclic ADP-ribose hydrolase 2
BST2	green	99.1218	83.3914	15.7304	67.6609	1.8156	1.3008e-19	0.891299	7.98744e-28	0	BONE MARROW STROMAL ANTIGEN 2 (PTHR15190:SF1)	Bone marrow stromal antigen 2
BTAF1	red	8.04794	2.53698	5.51096	-2.97399	0.0708074	0.010428	0.435412	6.77443e-05	0	TATA-BINDING PROTEIN-ASSOCIATED FACTOR 172 (PTHR36498:SF1)	TATA-binding protein-associated factor 172
BTBD1	turquoise	5.78658	1.85653	3.93005	-2.07352	0.0300559	0.356284	0.242046	0.0327583	DNA topoisomerase(PC00017)	BTB/POZ DOMAIN-CONTAINING PROTEIN 1 (PTHR45774:SF1)	BTB/POZ domain-containing protein 1
BTBD10	turquoise	43.8609	23.9538	19.9072	4.0466	0.025628	0.287992	0.642103	2.36002e-10	0	BTB/POZ DOMAIN-CONTAINING PROTEIN 10 (PTHR21637:SF5)	BTB/POZ domain-containing protein 10
BTBD12	yellow	5.30061	1.6308	3.66982	-2.03902	-0.0359466	0.225557	0.377693	0.000651912	0	STRUCTURE-SPECIFIC ENDONUCLEASE SUBUNIT SLX4 (PTHR21541:SF3)	Structure-specific endonuclease subunit SLX4
BTBD15	brown	10.8771	4.48978	6.38735	-1.89757	-0.232745	6.14268e-05	0.515144	1.3946e-06	KRAB box transcription factor(PC00029)	ZINC FINGER AND BTB DOMAIN-CONTAINING PROTEIN 44 (PTHR24383:SF10)	Zinc finger and BTB domain-containing protein 44
BTBD2	brown	110.391	70.1595	40.2314	29.9281	-0.331463	3.25794e-12	0.899158	5.35288e-29	DNA topoisomerase(PC00017)	BTB/POZ DOMAIN-CONTAINING PROTEIN 2 (PTHR45774:SF6)	BTB/POZ domain-containing protein 2
BTBD3	purple	34.8339	8.67736	26.1565	-17.4792	-0.490858	1.90366e-15	0.756883	1.092e-15	0	BTB/POZ DOMAIN-CONTAINING PROTEIN 3 (PTHR45774:SF2)	BTB/POZ domain-containing protein 3
BTBD6	turquoise	10.1689	4.78448	5.38443	-0.599955	-0.156674	7.16925e-09	0.402145	0.000262575	0	BTB/POZ DOMAIN-CONTAINING PROTEIN 6 (PTHR45774:SF5)	BTB/POZ domain-containing protein 6
BTBD7	turquoise	42.4667	31.9701	10.4966	21.4735	-0.103216	0.00292045	0.717834	1.40429e-13	0	BTB/POZ DOMAIN-CONTAINING PROTEIN 7 (PTHR16064:SF5)	BTB/POZ domain-containing protein 7
BTD	purple	7.8208	2.29893	5.52187	-3.22293	-0.427892	8.14408e-08	0.600791	6.05843e-09	hydrolase(PC00121)	BIOTINIDASE (PTHR10609:SF14)	Biotinidase
BTF3	turquoise	32.9802	20.89	12.0902	8.79975	-0.050454	0.028351	0.634376	4.49311e-10	0	TRANSCRIPTION FACTOR BTF3 (PTHR10351:SF28)	Transcription factor BTF3
BTF3L4	pink	102.518	47.6419	54.8756	-7.23369	-0.0892627	0.180621	0.883895	8.4859e-27	0	TRANSCRIPTION FACTOR BTF3 HOMOLOG 4 (PTHR10351:SF29)	Transcription factor BTF3 homolog 4
BTG1	blue	96.7532	57.286	39.4672	17.8189	-0.186267	5.69218e-05	0.783514	2.27742e-17	0	PROTEIN BTG1 (PTHR22978:SF30)	Protein BTG1
BTG2	blue	72.4032	41.5292	30.874	10.6553	-0.160082	0.0161536	0.770339	1.64878e-16	0	PROTEIN BTG2 (PTHR22978:SF29)	Protein BTG2
BTG3	black	85.8344	39.3322	46.5022	-7.16996	0.584596	2.99677e-12	0.930368	7.4414e-35	0	PROTEIN BTG3 (PTHR22978:SF6)	Protein BTG3
BTN2A1	green	109.735	90.4579	19.2768	71.181	0.672688	4.2921e-24	0.905005	6.17906e-30	protease inhibitor(PC00191)	BUTYROPHILIN SUBFAMILY 2 MEMBER A1 (PTHR24100:SF79)	Butyrophilin subfamily 2 member A1
BTN2A2	green	109.252	94.0828	15.1687	78.9141	1.29022	2.10732e-20	0.919631	1.41623e-32	protease inhibitor(PC00191)	BUTYROPHILIN SUBFAMILY 2 MEMBER A2 (PTHR24100:SF120)	Butyrophilin subfamily 2 member A2
BTN2A3	green	5.20251	2.5504	2.65211	-0.101707	0.222926	0.000593982	0.450625	3.47332e-05	protease inhibitor(PC00191)	BUTYROPHILIN SUBFAMILY 2 MEMBER A3-RELATED (PTHR24100:SF110)	Putative butyrophilin subfamily 2 member A3
BTN3A1	green	108.01	83.7908	24.2196	59.5712	1.15015	2.00277e-18	0.888431	2.03479e-27	protease inhibitor(PC00191)	BUTYROPHILIN SUBFAMILY 3 MEMBER A1 (PTHR24100:SF70)	Butyrophilin subfamily 3 member A1
BTN3A2	blue	47.5541	19.1868	28.3673	-9.18056	0.888494	1.30717e-18	0.575214	3.62263e-08	protease inhibitor(PC00191)	BUTYROPHILIN SUBFAMILY 3 MEMBER A2 (PTHR24100:SF115)	Butyrophilin subfamily 3 member A2
BTN3A3	blue	83.8086	36.1901	47.6185	-11.4283	1.10222	6.24324e-14	0.659294	5.26706e-11	protease inhibitor(PC00191)	BUTYROPHILIN SUBFAMILY 3 MEMBER A3 (PTHR24100:SF56)	Butyrophilin subfamily 3 member A3
BTRC	blue	42.8505	19.0647	23.7858	-4.72104	-0.175232	0.00608223	0.674384	1.30036e-11	G-protein coupled receptor(PC00021)	F-BOX/WD REPEAT-CONTAINING PROTEIN 1A (PTHR19854:SF16)	F-box/WD repeat-containing protein 1A
BUB1	turquoise	110.31	100.459	9.85094	90.6081	-0.237238	0.00230207	0.813635	1.39841e-19	0	MITOTIC CHECKPOINT SERINE/THREONINE-PROTEIN KINASE BUB1 (PTHR14030:SF8)	Mitotic checkpoint serine/threonine-protein kinase BUB1
BUB1B	turquoise	129.316	113.905	15.4113	98.4934	-0.259545	0.000819245	0.873248	1.94145e-25	0	MITOTIC CHECKPOINT SERINE/THREONINE-PROTEIN KINASE BUB1 BETA (PTHR14030:SF15)	Mitotic checkpoint serine/threonine-protein kinase BUB1 beta
BUB3	turquoise	116.664	100.54	16.1245	84.4151	-0.149318	2.06351e-06	0.884543	6.94501e-27	RNA binding protein(PC00031)	MITOTIC CHECKPOINT PROTEIN BUB3 (PTHR10971:SF31)	Mitotic checkpoint protein BUB3
BUD13	turquoise	63.3215	51.1636	12.1579	39.0057	-0.0197086	0.597629	0.763728	4.24002e-16	0	BUD13 HOMOLOG (PTHR31809:SF0)	BUD13 homolog
BUD31	black	16.1044	6.89565	9.20871	-2.31306	0.132489	7.08373e-06	0.64581	1.7216e-10	zinc finger transcription factor(PC00244)	PROTEIN BUD31 HOMOLOG (PTHR19411:SF0)	Protein BUD31 homolog
BVES	green	12.1764	8.85222	3.32417	5.52806	0.381434	2.54316e-08	0.621004	1.31355e-09	0	BLOOD VESSEL EPICARDIAL SUBSTANCE (PTHR12101:SF17)	Blood vessel epicardial substance
BYSL	magenta	86.0495	17.6515	68.398	-50.7465	-0.215277	5.9245e-07	0.890131	1.17241e-27	0	BYSTIN (PTHR12821:SF0)	Bystin
BZW1	pink	43.9163	20.8372	23.0791	-2.24186	0.0898442	0.183961	0.749809	2.81129e-15	nuclease(PC00170);translation initiation factor(PC00224)	BASIC LEUCINE ZIPPER AND W2 DOMAIN-CONTAINING PROTEIN 1 (PTHR14208:SF0)	Basic leucine zipper and W2 domain-containing protein 1
BZW2	grey	2.4018	0.266303	2.1355	-1.86919	-0.0130523	0.45798	-0.541569	3.05433e-07	nuclease(PC00170);translation initiation factor(PC00224)	BASIC LEUCINE ZIPPER AND W2 DOMAIN-CONTAINING PROTEIN 2 (PTHR14208:SF7)	Basic leucine zipper and W2 domain-containing protein 2
C10orf10	blue	76.7455	54.1896	22.5558	31.6338	-0.151697	0.198272	0.813789	1.35933e-19	0	PROTEIN DEPP1 (PTHR15426:SF6)	Protein DEPP1
C10orf104	blue	20.8706	10.7682	10.1024	0.665741	-0.129894	0.0545814	0.6105	2.94633e-09	0	ANAPHASE-PROMOTING COMPLEX SUBUNIT 16 (PTHR31564:SF0)	Anaphase-promoting complex subunit 16
C10orf11	blue	67.5581	46.1668	21.3913	24.7755	-0.112948	0.121243	0.831195	4.59755e-21
C10orf114	grey	1.12222	0.0949294	1.02729	-0.932361	-0.229471	0.027057	0.174329	0.126889
C10orf116	tan	37.3571	4.55007	32.807	-28.2569	-0.627338	4.49506e-08	0.735448	1.74595e-14	0	ADIPOGENESIS REGULATORY FACTOR (PTHR39227:SF1)	Adipogenesis regulatory factor
C10orf118	greenyellow	3.71456	0.869628	2.84493	-1.9753	-0.136398	0.0530546	0.528198	6.69287e-07
C10orf119	turquoise	3.51044	2.27341	1.23703	1.03637	-0.00329944	0.939276	0.32226	0.00401021	0	MINI-CHROMOSOME MAINTENANCE COMPLEX-BINDING PROTEIN (PTHR13489:SF0)	Mini-chromosome maintenance complex-binding protein
C10orf12	grey	1.14423	0.211643	0.932593	-0.72095	0.074997	0.139165	0.0124936	0.913549
C10orf125	black	7.93405	2.86115	5.07289	-2.21174	0.292505	1.34194e-07	0.515265	1.38528e-06	0	FUCOSE MUTAROTASE (PTHR31690:SF4)	Fucose mutarotase
C10orf128	brown	3.62225	1.51662	2.10563	-0.589004	-0.189484	0.0636522	0.338906	0.00240392	0	RIKEN CDNA 1810011H11 GENE (PTHR37857:SF1)	Putative uncharacterized protein C10orf128
C10orf137	blue	19.5954	5.47574	14.1196	-8.64389	-0.0918229	0.00769152	0.37625	0.000686367	0	ERYTHROID DIFFERENTIATION-RELATED FACTOR 1 (PTHR15000:SF1)	Erythroid differentiation-related factor 1
C10orf140	blue	14.4689	8.42729	6.04166	2.38564	0.0203224	0.729757	0.563163	7.98887e-08	0	SKI/DACH DOMAIN-CONTAINING PROTEIN 1 (PTHR23187:SF2)	SKI/DACH domain-containing protein 1
C10orf2	turquoise	117.997	93.1177	24.8791	68.2386	-0.205354	1.7109e-05	0.883886	8.50723e-27	DNA helicase(PC00011)	TWINKLE PROTEIN, MITOCHONDRIAL (PTHR12873:SF0)	Twinkle protein, mitochondrial
C10orf26	blue	67.622	50.9447	16.6773	34.2673	0.132881	0.0011799	0.842798	3.85202e-22	0	WW DOMAIN BINDING PROTEIN 1-LIKE (PTHR16209:SF4)	WW domain binding protein 1-like
C10orf28	grey	0.654389	0.080103	0.574286	-0.494183	0.0113889	0.847884	0.0887326	0.439795	0	COILED-COIL DOMAIN-CONTAINING PROTEIN R3HCC1L (PTHR21678:SF7)	Coiled-coil domain-containing protein R3HCC1L
C10orf32	brown	5.94051	2.55549	3.38502	-0.829532	-0.143227	0.000411085	0.367381	0.000937122
C10orf33	brown	14.0028	8.46612	5.53671	2.92941	-0.575859	6.5986e-09	0.606545	3.96344e-09	0	PYRIDINE NUCLEOTIDE-DISULFIDE OXIDOREDUCTASE DOMAIN-CONTAINING PROTEIN 2 (PTHR10668:SF103)	Pyridine nucleotide-disulfide oxidoreductase domain-containing protein 2
C10orf4	blue	4.80825	2.22701	2.58124	-0.354229	0.114864	0.0923093	0.397419	0.000314763
C10orf47	turquoise	12.3303	9.51646	2.81382	6.70265	-0.160245	0.00558242	0.568444	5.67117e-08	0	PROLINE AND SERINE-RICH PROTEIN 2 (PTHR16095:SF9)	Proline and serine-rich protein 2
C10orf57	blue	19.3928	11.0901	8.30271	2.78739	0.227352	1.02011e-09	0.559191	1.02977e-07	0	TRANSMEMBRANE PROTEIN 254 (PTHR34104:SF3)	Transmembrane protein 254
C10orf58	brown	70.0939	50.7333	19.3606	31.3727	-0.312898	6.42923e-12	0.830073	5.78507e-21	0	REDOX-REGULATORY PROTEIN FAM213A (PTHR28630:SF3)	Redox-regulatory protein FAM213A
C10orf59	blue	15.6436	8.14952	7.49404	0.655484	-0.0768398	0.152095	0.572446	4.35636e-08	0	RENALASE (PTHR23357:SF1)	Renalase
C10orf6	red	54.8983	15.3748	39.5236	-24.1488	-0.164789	0.000750829	0.733537	2.20637e-14	0	SMC5-SMC6 COMPLEX LOCALIZATION FACTOR PROTEIN 2 (PTHR16046:SF10)	SMC5-SMC6 complex localization factor protein 2
C10orf61	pink	14.3075	10.5943	3.71318	6.88112	-0.0073715	0.900919	0.659409	5.21281e-11
C10orf72	grey	0.917421	0.0991653	0.818256	-0.71909	0.137515	0.0580426	0.053934	0.639082	0	V-SET AND TRANSMEMBRANE DOMAIN-CONTAINING PROTEIN 4 (PTHR12207:SF8)	V-set and transmembrane domain-containing protein 4
C10orf75	yellow	1.62981	0.464037	1.16578	-0.701741	0.107144	0.135083	0.266407	0.0183919
C10orf76	red	1.76023	0.359604	1.40063	-1.04102	-0.0194551	0.451109	0.218852	0.0542231	0	UPF0668 PROTEIN C10ORF76 (PTHR13608:SF3)	UPF0668 protein C10orf76
C10orf78	pink	22.0101	16.5453	5.46471	11.0806	0.147862	0.0921471	0.724978	6.14642e-14	0	SWI5-DEPENDENT RECOMBINATION DNA REPAIR PROTEIN 1 HOMOLOG (PTHR28643:SF1)	Swi5-dependent recombination DNA repair protein 1 homolog
C10orf84	yellow	2.9371	0.984836	1.95227	-0.967432	-0.0778602	0.0668972	0.350953	0.00163079	0	PROTEIN FAM204A (PTHR14386:SF2)	Protein FAM204A
C10orf85	blue	3.57634	1.0601	2.51624	-1.45614	-0.0192219	0.72398	0.225007	0.0476357
C10orf88	black	5.4922	1.8317	3.6605	-1.82879	0.149001	0.00128051	0.489249	5.48367e-06	0	SUBFAMILY NOT NAMED (PTHR14787:SF3)	Uncharacterized protein C10orf88
C10orf93	green	6.41599	4.13065	2.28534	1.84531	0.484094	6.15105e-07	0.533873	4.81753e-07
C11orf1	purple	11.6365	2.54025	9.09629	-6.55604	-0.322098	1.30646e-07	0.541356	3.09354e-07	0	UPF0686 PROTEIN C11ORF1 (PTHR34524:SF1)	UPF0686 protein C11orf1
C11orf10	grey	3.75425	0.314913	3.43934	-3.12443	0.0125793	0.533689	-0.0404787	0.724936	0	TRANSMEMBRANE PROTEIN 258 (PTHR13636:SF0)	Transmembrane protein 258
C11orf17	green	31.6838	22.3097	9.3741	12.9356	0.424816	1.37294e-11	0.713757	2.22504e-13	0	A-KINASE-INTERACTING PROTEIN 1 (PTHR14330:SF2)	A-kinase-interacting protein 1
C11orf2	blue	107.125	48.9541	58.171	-9.21694	-0.134566	2.23584e-05	0.780069	3.87179e-17	0	VACUOLAR PROTEIN SORTING-ASSOCIATED PROTEIN 51 HOMOLOG (PTHR15954:SF4)	Vacuolar protein sorting-associated protein 51 homolog
C11orf24	magenta	9.5757	1.84067	7.73504	-5.89437	-0.032918	0.439154	0.57759	3.08791e-08	0	SUBFAMILY NOT NAMED (PTHR16021:SF9)	Uncharacterized protein C11orf24
C11orf31	blue	7.73244	3.44928	4.28315	-0.833874	-0.142589	0.0213325	0.450778	3.44954e-05
C11orf41	red	2.30144	0.45984	1.8416	-1.38176	-0.385026	2.83587e-09	0.310093	0.00572893	0	UPF0606 PROTEIN KIAA1549L (PTHR21590:SF3)	UPF0606 protein KIAA1549L
C11orf46	black	7.39506	2.08518	5.30988	-3.2247	0.274254	5.28566e-06	0.478497	9.377e-06	0	ARL14 EFFECTOR PROTEIN (PTHR46536:SF1)	ARL14 effector protein
C11orf48	magenta	27.1336	8.32507	18.8086	-10.4835	-0.0693816	0.0926369	0.775968	7.19449e-17
C11orf49	green	3.49851	1.58024	1.91827	-0.338023	0.155352	4.41605e-05	0.397921	0.000308796	0	UPF0705 PROTEIN C11ORF49 (PTHR34252:SF1)	UPF0705 protein C11orf49
C11orf51	turquoise	32.4816	27.4881	4.99349	22.4946	-0.211761	3.41399e-06	0.646053	1.68611e-10	0	ANAPHASE-PROMOTING COMPLEX SUBUNIT 15 (PTHR22526:SF4)	Anaphase-promoting complex subunit 15
C11orf54	brown	29.5926	17.2629	12.3297	4.93313	-0.296765	3.61764e-09	0.688527	3.24701e-12	0	ESTER HYDROLASE C11ORF54 (PTHR13204:SF1)	Ester hydrolase C11orf54
C11orf57	turquoise	6.798	4.59969	2.19832	2.40137	-0.0610551	0.00726228	0.478536	9.35885e-06	0	EXPRESSED SEQUENCE AU019823 (PTHR46940:SF1)	Uncharacterized protein NKAPD1
C11orf58	turquoise	20.5509	13.4177	7.13323	6.28445	-0.119977	0.00210323	0.599841	6.49273e-09	0	SMALL ACIDIC PROTEIN (PTHR22175:SF1)	Small acidic protein
C11orf59	blue	5.63538	2.47314	3.16223	-0.689092	-0.0192561	0.47438	0.296814	0.00831945	0	RAGULATOR COMPLEX PROTEIN LAMTOR1 (PTHR13401:SF2)	Ragulator complex protein LAMTOR1
C11orf60	blue	21.5945	9.34193	12.2526	-2.91066	-0.0223721	0.555841	0.575752	3.4944e-08	0	INTRAFLAGELLAR TRANSPORT PROTEIN 46 HOMOLOG (PTHR13376:SF0)	Intraflagellar transport protein 46 homolog
C11orf61	turquoise	13.6503	7.65359	5.99669	1.6569	-0.0269443	0.405339	0.47714	1.00212e-05	0	MYB/SANT-LIKE DNA-BINDING DOMAIN-CONTAINING PROTEIN 2 (PTHR46933:SF1)	Myb/SANT-like DNA-binding domain-containing protein 2
C11orf63	brown	22.286	6.96996	15.3161	-8.34613	-0.271604	0.00616022	0.558326	1.08782e-07	0	JHY PROTEIN HOMOLOG (PTHR14726:SF1)	Jhy protein homolog
C11orf67	turquoise	6.69928	2.11754	4.58174	-2.4642	-0.0393731	0.0980886	0.242497	0.0324243	0	MTH938 DOMAIN-CONTAINING PROTEIN (PTHR15811:SF5)	Mth938 domain-containing protein
C11orf68	tan	6.03343	0.697654	5.33577	-4.63812	-0.0604981	0.230053	0.482504	7.69403e-06	0	UPF0696 PROTEIN C11ORF68 (PTHR31977:SF1)	UPF0696 protein C11orf68
C11orf71	yellow	4.50754	2.14667	2.36087	-0.214201	-0.0647684	0.401575	0.471499	1.31687e-05	0	SUBFAMILY NOT NAMED (PTHR16445:SF0)	Uncharacterized protein C11orf71
C11orf73	grey	7.33474	1.00347	6.33127	-5.3278	-0.0476098	0.167001	0.0494651	0.667141	0	PROTEIN HIKESHI (PTHR12925:SF0)	Protein Hikeshi
C11orf74	brown	11.9395	5.08262	6.85689	-1.77427	-0.0898673	0.00750919	0.479367	8.98457e-06	0	CHROMOSOME 11 OPEN READING FRAME 74 (PTHR35543:SF1)	Uncharacterized protein C11orf74
C11orf75	brown	7.70034	3.74978	3.95056	-0.200789	-0.137481	3.32109e-06	0.465352	1.7638e-05	0	SINGLE-PASS MEMBRANE AND COILED-COIL DOMAIN-CONTAINING PROTEIN 4 (PTHR34644:SF2)	Single-pass membrane and coiled-coil domain-containing protein 4
C11orf80	blue	4.15805	1.75875	2.3993	-0.640545	0.00571193	0.887439	0.369619	0.000867039
C11orf82	black	49.5301	21.8604	27.6697	-5.80933	0.831807	2.38236e-14	0.799504	1.69842e-18	0	DNA DAMAGE-INDUCED APOPTOSIS SUPPRESSOR PROTEIN (PTHR35537:SF1)	DNA damage-induced apoptosis suppressor protein
C11orf83	brown	33.2629	10.6185	22.6443	-12.0258	-0.279783	2.05848e-06	0.545157	2.46014e-07
C11orf84	magenta	3.58938	0.592981	2.9964	-2.40342	0.141698	0.0370402	0.39148	0.000393786	0	SPIN1-DOCKING PROTEIN (PTHR34589:SF1)	SPIN1-docking protein
C12orf10	brown	15.3677	7.20309	8.16462	-0.961533	-0.189575	5.15389e-08	0.522891	9.05414e-07	0	UPF0160 PROTEIN MYG1, MITOCHONDRIAL (PTHR11215:SF1)	UPF0160 protein MYG1, mitochondrial
C12orf11	turquoise	39.2515	29.1162	10.1353	18.9809	-0.327367	2.17533e-10	0.704603	6.07868e-13	0	INTEGRATOR COMPLEX SUBUNIT 13 (PTHR12955:SF1)	Integrator complex subunit 13
C12orf23	yellow	24.6951	18.4809	6.21422	12.2667	-0.0512057	0.343782	0.736017	1.62773e-14	0	TRANSMEMBRANE PROTEIN 263 (PTHR31443:SF0)	Transmembrane protein 263
C12orf24	turquoise	135.672	110.457	25.2152	85.2413	-0.39922	2.11273e-09	0.898981	5.70382e-29	0	PROTEIN FAM216A (PTHR16476:SF1)	Protein FAM216A
C12orf26	brown	32.3098	21.3565	10.9533	10.4032	-0.679065	4.93448e-17	0.655494	7.39863e-11	RNA methyltransferase(PC00033)	METHYLTRANSFERASE-LIKE PROTEIN 25 (PTHR12496:SF0)	Methyltransferase-like protein 25
C12orf29	greenyellow	57.3876	10.5335	46.854	-36.3205	-0.071385	0.0331399	0.813551	1.42016e-19	0	CHROMOSOME 12 OPEN READING FRAME 29 (PTHR31219:SF2)	Uncharacterized protein C12orf29
C12orf30	turquoise	30.4733	15.3256	15.1477	0.177823	-0.246543	7.42171e-09	0.586638	1.66118e-08	acetyltransferase(PC00038)	N-ALPHA-ACETYLTRANSFERASE 25, NATB AUXILIARY SUBUNIT (PTHR22767:SF3)	N-alpha-acetyltransferase 25, NatB auxiliary subunit
C12orf31	pink	26.7559	8.58528	18.1706	-9.5853	0.0201467	0.629314	0.630556	6.13632e-10	0	PROTEIN LLP HOMOLOG (PTHR34253:SF3)	Protein LLP homolog
C12orf32	turquoise	37.114	27.2975	9.81651	17.4809	-0.0640062	0.0423214	0.68554	4.38078e-12	0	RAD9, HUS1, RAD1-INTERACTING NUCLEAR ORPHAN PROTEIN 1 (PTHR35541:SF1)	RAD9, HUS1, RAD1-interacting nuclear orphan protein 1
C12orf35	blue	13.1314	6.37864	6.75274	-0.374101	0.422753	1.31385e-09	0.409004	0.000200869	0	SUBFAMILY NOT NAMED (PTHR21604:SF0)	Uncharacterized protein KIAA1551
C12orf4	magenta	8.63607	1.3784	7.25767	-5.87927	0.149776	0.00012393	0.476552	1.03128e-05	0	PROTEIN C12ORF4 (PTHR16525:SF0)	Protein C12orf4
C12orf40	turquoise	4.94334	2.8797	2.06364	0.816065	-0.0193986	0.815429	0.403681	0.000247411	0	CDNA SEQUENCE CN725425 (PTHR35158:SF1)	Uncharacterized protein C12orf40
C12orf41	turquoise	40.2164	30.0381	10.1783	19.8599	-0.0199553	0.340611	0.719603	1.14722e-13	0	KAT8 REGULATORY NSL COMPLEX SUBUNIT 2 (PTHR13453:SF1)	KAT8 regulatory NSL complex subunit 2
C12orf43	yellow	2.60864	1.41497	1.19367	0.221307	0.0432336	0.06605	0.417245	0.000144469	0	CHROMOSOME 12 OPEN READING FRAME 43 (PTHR14482:SF0)	Uncharacterized protein C12orf43
C12orf44	magenta	28.4697	9.30754	19.1621	-9.85458	0.0160399	0.5374	0.819104	5.0228e-20	0	AUTOPHAGY-RELATED PROTEIN 101 (PTHR13292:SF0)	Autophagy-related protein 101
C12orf45	turquoise	10.3229	5.65403	4.66885	0.985184	0.0157898	0.666934	0.428674	9.01654e-05	0	CHROMOSOME 12 OPEN READING FRAME 45 (PTHR28674:SF1)	Uncharacterized protein C12orf45
C12orf47	yellow	34.9164	21.0075	13.9088	7.09868	-0.108549	0.00115133	0.785347	1.71056e-17
C12orf48	turquoise	100.52	90.4537	10.0666	80.3872	-0.457574	5.78129e-09	0.826771	1.12653e-20
C12orf49	turquoise	13.2868	5.53624	7.7506	-2.21436	0.0489834	0.123512	0.45401	2.98053e-05	0	UPF0454 PROTEIN C12ORF49 (PTHR13481:SF0)	UPF0454 protein C12orf49
C12orf5	pink	67.8764	36.0536	31.8228	4.23081	0.277029	0.000215504	0.837807	1.14604e-21	0	FRUCTOSE-2,6-BISPHOSPHATASE TIGAR (PTHR46517:SF1)	Fructose-2,6-bisphosphatase TIGAR
C12orf51	red	14.8644	3.82357	11.0408	-7.21725	0.0319444	0.339502	0.548398	2.01904e-07
C12orf52	brown	23.8239	11.4324	12.3915	-0.95911	-0.293325	8.58808e-10	0.591427	1.18721e-08	0	RBPJ-INTERACTING AND TUBULIN-ASSOCIATED PROTEIN 1 (PTHR34917:SF1)	RBPJ-interacting and tubulin-associated protein 1
C12orf57	purple	22.2862	10.3113	11.9749	-1.66358	-0.464988	4.18838e-18	0.797159	2.52144e-18	0	PROTEIN C10 (PTHR13463:SF3)	Protein C10
C12orf60	grey	1.70232	0.219833	1.48248	-1.26265	0.0757319	0.32944	0.0718519	0.531877	0	SUBFAMILY NOT NAMED (PTHR36289:SF1)	Uncharacterized protein C12orf60
C12orf62	yellow	139.022	41.4967	97.5252	-56.0285	-0.236602	6.28627e-08	0.833105	3.09676e-21	0	CYTOCHROME C OXIDASE ASSEMBLY PROTEIN COX14 (PTHR36684:SF1)	Cytochrome c oxidase assembly protein COX14
C12orf64	turquoise	22.4534	17.4403	5.01312	12.4271	-0.649176	3.81754e-10	0.633648	4.76952e-10	protease inhibitor(PC00191)	OTOGELIN-LIKE PROTEIN (PTHR11339:SF225)	Otogelin-like protein
C12orf65	grey	2.33344	0.17598	2.15746	-1.98148	0.00373398	0.92199	0.153055	0.180955	translation release factor(PC00225)	PEPTIDE CHAIN RELEASE FACTOR C12ORF65, MITOCHONDRIAL-RELATED (PTHR46203:SF1)	Probable peptide chain release factor C12orf65, mitochondrial
C12orf66	yellow	3.13331	1.39231	1.741	-0.348686	0.171979	0.0150414	0.424614	0.000106808	0	KICSTOR COMPLEX PROTEIN C12ORF66 (PTHR31581:SF1)	KICSTOR complex protein C12orf66
C12orf68	magenta	3.50907	0.478895	3.03017	-2.55128	0.152204	0.0484541	0.373543	0.000755518	0	COILED-COIL DOMAIN-CONTAINING PROTEIN 184 (PTHR31554:SF2)	Coiled-coil domain-containing protein 184
C12orf73	grey	1.62801	0.143834	1.48418	-1.34034	-0.0797211	0.132892	0.154505	0.176809	0	CHROMOSOME 12 OPEN READING FRAME 73 (PTHR28492:SF1)	Uncharacterized protein C12orf73
C12orf76	blue	63.5259	30.8832	32.6427	-1.75951	-0.149786	0.00173124	0.712612	2.52848e-13	0	0	Uncharacterized protein C12orf76
C12orf77	grey	1.15058	0.138656	1.01193	-0.873273	0.0270331	0.640215	0.356852	0.00134108	0	0	Putative uncharacterized protein C12orf77
C13orf1	magenta	116.481	13.4118	103.069	-89.657	-0.0924556	0.0115598	0.778932	4.60372e-17	0	SPRY DOMAIN-CONTAINING PROTEIN 7 (PTHR20951:SF2)	SPRY domain-containing protein 7
C13orf15	grey	3.19282	0.348408	2.84441	-2.496	-0.178775	0.00586089	-0.06559	0.568313	0	REGULATOR OF CELL CYCLE RGCC (PTHR32193:SF3)	Regulator of cell cycle RGCC
C13orf23	turquoise	33.9499	21.7638	12.1861	9.57775	-0.0497347	0.0754381	0.634818	4.33249e-10	0	PROLINE AND SERINE-RICH PROTEIN 1 (PTHR14880:SF2)	Proline and serine-rich protein 1
C13orf25	turquoise	4.14182	2.66146	1.48035	1.18111	-0.0884657	0.150994	0.383508	0.000528477
C13orf27	turquoise	19.4744	14.8473	4.62707	10.2203	-0.125752	0.00422172	0.54806	2.06126e-07	0	TESTIS-EXPRESSED PROTEIN 30 (PTHR13136:SF3)	Testis-expressed protein 30
C13orf29	blue	16.9843	8.23278	8.75148	-0.518705	0.258964	2.76776e-05	0.527707	6.88443e-07
C13orf3	turquoise	111.546	101.958	9.58867	92.3691	-0.451882	3.24051e-06	0.839985	7.155e-22	0	SPINDLE AND KINETOCHORE-ASSOCIATED PROTEIN 3 (PTHR28543:SF1)	Spindle and kinetochore-associated protein 3
C13orf31	black	12.5862	5.0544	7.53177	-2.47737	0.530157	2.45118e-09	0.627046	8.14117e-10	0	LACCASE DOMAIN-CONTAINING PROTEIN 1 (PTHR30616:SF2)	Laccase domain-containing protein 1
C13orf33	brown	31.7058	17.623	14.0828	3.54013	-1.11966	2.09361e-21	0.647308	1.51377e-10	0	MESENTERIC ESTROGEN-DEPENDENT ADIPOGENESIS PROTEIN (PTHR33769:SF3)	Mesenteric estrogen-dependent adipogenesis protein
C13orf34	turquoise	108.007	94.8122	13.1945	81.6176	-0.166035	0.0028055	0.843345	3.41014e-22	0	PROTEIN AURORA BOREALIS (PTHR14728:SF2)	Protein aurora borealis
C13orf37	pink	149.377	66.094	83.2825	-17.1885	-0.00572278	0.939175	0.930469	7.05516e-35	0	MITOTIC-SPINDLE ORGANIZING PROTEIN 1 (PTHR28520:SF2)	Mitotic-spindle organizing protein 1
C13orf7	turquoise	6.65239	2.70155	3.95084	-1.24929	-0.155461	0.00379236	0.286586	0.0109656	0	RING FINGER PROTEIN 219 (PTHR14609:SF1)	RING finger protein 219
C14orf100	pink	44.6868	21.3702	23.3166	-1.94643	0.0348552	0.432485	0.771437	1.4051e-16
C14orf101	blue	7.7971	5.18712	2.60999	2.57713	0.083093	0.382278	0.539938	3.36718e-07	0	TRANSMEMBRANE PROTEIN 260 (PTHR16214:SF3)	Transmembrane protein 260
C14orf102	turquoise	15.1829	8.26364	6.91926	1.34438	-0.11715	0.00428416	0.490261	5.20889e-06	0	PROTEIN NRDE2 HOMOLOG (PTHR13471:SF0)	Protein NRDE2 homolog
C14orf104	yellow	6.85049	2.82599	4.02451	-1.19852	0.0897849	0.144227	0.428111	9.23204e-05	0	PROTEIN KINTOUN (PTHR22997:SF3)	Protein kintoun
C14orf106	greenyellow	58.1194	19.5624	38.557	-18.9946	-0.360021	6.58574e-09	0.917688	3.38487e-32	0	MIS18-BINDING PROTEIN 1 (PTHR16124:SF3)	Mis18-binding protein 1
C14orf109	black	6.83845	2.7532	4.08525	-1.33205	0.142694	7.7732e-05	0.551156	1.70372e-07	0	TRANSMEMBRANE PROTEIN 251 (PTHR31925:SF1)	Transmembrane protein 251
C14orf112	turquoise	8.75597	5.27111	3.48487	1.78624	-0.118262	2.16771e-05	0.432085	7.80752e-05
C14orf118	green	30.1226	20.343	9.77956	10.5635	0.699058	1.08445e-11	0.713296	2.34269e-13	nucleic acid binding(PC00171)	G PATCH DOMAIN-CONTAINING PROTEIN 2-LIKE (PTHR14195:SF3)	G patch domain-containing protein 2-like
C14orf124	pink	9.28133	5.3878	3.89353	1.49427	-0.0348348	0.490916	0.588332	1.47601e-08	dehydratase(PC00091);epimerase/racemase(PC00096)	EPIMERASE FAMILY PROTEIN SDR39U1 (PTHR11092:SF0)	Epimerase family protein SDR39U1
C14orf125	yellow	8.62407	4.96672	3.65735	1.30938	0.0434898	0.457255	0.587674	1.54548e-08	0	HEAT REPEAT-CONTAINING PROTEIN 5A (PTHR21663:SF1)	HEAT repeat-containing protein 5A
C14orf126	turquoise	65.0571	45.3333	19.7238	25.6095	-0.284597	0.000392058	0.755978	1.23464e-15	esterase(PC00097)	D-TYROSYL-TRNA(TYR) DEACYLASE 2-RELATED (PTHR10472:SF1)	Putative D-tyrosyl-tRNA(Tyr) deacylase 2
C14orf129	pink	16.9044	9.40196	7.50245	1.8995	0.104432	0.0218179	0.669361	2.09033e-11
C14orf131	red	1.48415	0.50543	0.978721	-0.473291	0.0231519	0.394323	0.336018	0.0026324	0	ZINC FINGER PROTEIN 839 (PTHR16116:SF5)	Zinc finger protein 839
C14orf132	brown	14.1606	8.39641	5.76416	2.63225	-0.755396	2.30973e-13	0.566616	6.38958e-08	0	0	Uncharacterized protein C14orf132
C14orf133	blue	27.776	13.2589	14.5172	-1.2583	-0.0733783	0.123765	0.594267	9.70276e-09	0	SPERMATOGENESIS-DEFECTIVE PROTEIN 39 HOMOLOG (PTHR13364:SF6)	Spermatogenesis-defective protein 39 homolog
C14orf135	pink	30.8196	10.1513	20.6683	-10.517	0.0821541	0.0118714	0.651718	1.03212e-10	0	PECANEX-LIKE PROTEIN 4 (PTHR12372:SF6)	Pecanex-like protein 4
C14orf138	turquoise	14.584	10.4818	4.10226	6.37952	-0.0411894	0.183892	0.548013	2.06725e-07	0	PROTEIN-LYSINE METHYLTRANSFERASE METTL21D (PTHR14614:SF121)	Protein-lysine methyltransferase METTL21D
C14orf139	brown	85.3944	52.6428	32.7516	19.8912	-0.678059	1.11456e-07	0.846133	1.81958e-22
C14orf142	grey	3.55958	0.226335	3.33325	-3.10691	0.0537543	0.130776	0.161133	0.158734
C14orf143	turquoise	11.0986	7.5469	3.55172	3.99518	-0.2407	9.04649e-08	0.51776	1.20674e-06	calmodulin(PC00061)	EF-HAND CALCIUM-BINDING DOMAIN-CONTAINING PROTEIN 11 (PTHR23050:SF354)	EF-hand calcium-binding domain-containing protein 11
C14orf145	turquoise	23.309	19.2936	4.01537	15.2782	-0.0525667	0.510784	0.638254	3.25984e-10	0	CENTROSOMAL PROTEIN OF 128 KDA (PTHR46657:SF1)	Centrosomal protein of 128 kDa
C14orf147	brown	26.4904	16.9357	9.55469	7.381	-0.17812	4.73389e-08	0.651031	1.09601e-10	0	SERINE PALMITOYLTRANSFERASE SMALL SUBUNIT A (PTHR47084:SF1)	Serine palmitoyltransferase small subunit A
C14orf149	grey	1.66376	0.134639	1.52912	-1.39448	-0.257509	0.000125373	0.0567163	0.621861	0	TRANS-3-HYDROXY-L-PROLINE DEHYDRATASE (PTHR33442:SF1)	Trans-3-hydroxy-L-proline dehydratase
C14orf153	red	53.3067	45.3546	7.95205	37.4026	-0.195144	0.0016074	0.856021	1.76668e-23	0	APOPTOGENIC PROTEIN 1, MITOCHONDRIAL (PTHR31107:SF2)	Apoptogenic protein 1, mitochondrial
C14orf156	turquoise	144.263	111.7	32.5635	79.1363	-0.0966153	3.36666e-05	0.901864	2.00444e-29	0	SRA STEM-LOOP-INTERACTING RNA-BINDING PROTEIN, MITOCHONDRIAL (PTHR15241:SF131)	SRA stem-loop-interacting RNA-binding protein, mitochondrial
C14orf159	blue	104.814	60.3836	44.4301	15.9535	-0.150799	0.000257366	0.839564	7.84151e-22
C14orf166	yellow	2.49324	1.17843	1.31482	-0.136393	-0.0418052	0.200834	0.281451	0.0125512
C14orf167	turquoise	4.37033	1.81441	2.55592	-0.741507	0.00147782	0.972009	0.300476	0.00751863
C14orf169	turquoise	24.3436	12.177	12.1666	0.0104171	0.108489	8.08928e-05	0.529115	6.34944e-07	0	RIBOSOMAL OXYGENASE 1 (PTHR13096:SF4)	Ribosomal oxygenase 1
C14orf173	blue	37.2645	24.8472	12.4173	12.4299	0.216041	4.5231e-10	0.696338	1.45839e-12	0	INVERTED FORMIN-2 (PTHR46345:SF1)	Inverted formin-2
C14orf174	black	1.99198	0.418182	1.5738	-1.15562	0.104937	0.0140827	0.315744	0.00486301	0	STERILE ALPHA MOTIF DOMAIN-CONTAINING PROTEIN 15 (PTHR46829:SF1)	Sterile alpha motif domain-containing protein 15
C14orf179	blue	56.2123	39.4761	16.7362	22.7399	0.0509803	0.175473	0.789624	8.67363e-18	0	INTRAFLAGELLAR TRANSPORT PROTEIN 43 HOMOLOG (PTHR33724:SF1)	Intraflagellar transport protein 43 homolog
C14orf19	yellow	31.8735	21.4456	10.4278	11.0178	-0.118295	0.126762	0.773011	1.11551e-16
C14orf2	magenta	10.2563	1.08486	9.17147	-8.08661	-0.264198	9.89612e-13	0.390365	0.000410513	0	6.8 KDA MITOCHONDRIAL PROTEOLIPID (PTHR15233:SF1)	6.8 kDa mitochondrial proteolipid
C14orf21	green	2.92828	0.91896	2.00932	-1.09036	0.192532	0.00716509	0.317622	0.00460211	RNA binding protein(PC00031)	NUCLEOLAR PROTEIN 9 (PTHR13102:SF0)	Nucleolar protein 9
C14orf28	grey	2.30358	0.158969	2.14461	-1.98564	-0.152948	0.0458175	0.137649	0.229447	0	CHROMOSOME 14 OPEN READING FRAME 28 (PTHR35350:SF1)	Uncharacterized protein C14orf28
C14orf32	turquoise	22.2084	16.6297	5.57872	11.051	-0.126458	0.000255363	0.630453	6.18792e-10	0	MAPK-INTERACTING AND SPINDLE-STABILIZING PROTEIN-LIKE (PTHR35973:SF1)	MAPK-interacting and spindle-stabilizing protein-like
C14orf37	blue	5.45366	3.36189	2.09177	1.27012	0.0516759	0.527912	0.429888	8.56775e-05	0	CHROMOSOME 14 OPEN READING FRAME 37 (PTHR21585:SF0)	Uncharacterized protein C14orf37
C14orf4	blue	4.11315	2.07042	2.04273	0.0276856	0.157473	0.0127049	0.354956	0.00142869	0	INTERFERON REGULATORY FACTOR 2-BINDING PROTEIN-LIKE (PTHR10816:SF14)	Interferon regulatory factor 2-binding protein-like
C14orf43	black	42.9719	15.9304	27.0414	-11.111	0.348119	3.83521e-06	0.770606	1.58596e-16	0	ELM2 AND SANT DOMAIN-CONTAINING PROTEIN 1 (PTHR16089:SF24)	ELM2 and SANT domain-containing protein 1
C14orf45	black	4.74353	1.38928	3.35425	-1.96497	0.208195	0.000344769	0.435271	6.81555e-05	0	BASAL BODY-ORIENTATION FACTOR 1 (PTHR14845:SF5)	Basal body-orientation factor 1
C14orf78	purple	14.121	5.5477	8.57331	-3.0256	-0.372948	3.68505e-07	0.686819	3.85534e-12
C14orf79	blue	10.4405	4.83918	5.60137	-0.762192	-0.0769545	0.158126	0.436014	6.60156e-05	0	CLATHRIN BINDING BOX OF AFTIPHILIN CONTAINING 1 (PTHR16156:SF7)	Uncharacterized protein CLBA1
C14orf80	turquoise	44.2114	35.3417	8.86969	26.472	-0.05271	0.283752	0.650059	1.19297e-10
C14orf82	red	1.64766	0.535184	1.11248	-0.577294	0.0201717	0.739636	0.317569	0.0046093
C14orf85	red	62.0638	54.2717	7.7921	46.4796	-0.178645	0.00849173	0.879542	3.16205e-26
C14orf93	brown	103.348	59.4913	43.8567	15.6346	-0.358508	3.60163e-11	0.862822	3.20336e-24	0	SUBFAMILY NOT NAMED (PTHR14375:SF2)	Uncharacterized protein C14orf93
C15orf17	brown	34.9429	19.1378	15.8051	3.33277	-0.21857	6.50232e-06	0.704751	5.98244e-13	0	PROTEIN FAM219B (PTHR31281:SF2)	Protein FAM219B
C15orf23	turquoise	95.5391	77.3124	18.2266	59.0858	-0.28238	0.000347176	0.811425	2.09486e-19
C15orf24	pink	19.0379	9.90415	9.13373	0.770418	0.0663659	0.030124	0.651599	1.04294e-10	0	ER MEMBRANE PROTEIN COMPLEX SUBUNIT 7 (PTHR13605:SF4)	ER membrane protein complex subunit 7
C15orf28	brown	38.0534	22.6958	15.3576	7.33828	-0.61322	2.94776e-10	0.717932	1.38872e-13
C15orf29	yellow	7.03331	4.30793	2.72539	1.58254	-0.0681878	0.326082	0.557523	1.14445e-07	0	KATNB1-LIKE PROTEIN 1 (PTHR14682:SF1)	KATNB1-like protein 1
C15orf38	yellow	6.55785	1.93557	4.62228	-2.68671	-0.140532	0.000492946	0.436242	6.53737e-05	0	ARPIN-RELATED (PTHR31199:SF1)	Arpin
C15orf39	magenta	2.64999	0.672866	1.97712	-1.30426	-0.020457	0.687641	0.405457	0.000230879	0	SI:DKEY-73N10.1 (PTHR28422:SF1)	Uncharacterized protein C15orf39
C15orf40	yellow	3.58743	2.42778	1.15965	1.26813	0.0449922	0.469519	0.500284	3.10186e-06	0	UPF0235 PROTEIN C15ORF40 (PTHR13420:SF7)	UPF0235 protein C15orf40
C15orf41	magenta	3.20331	0.473753	2.72956	-2.25581	-0.0960518	0.0613924	0.372804	0.000775473	0	LD07058P (PTHR31661:SF1)	Uncharacterized protein C15orf41
C15orf42	turquoise	59.409	50.5346	8.87441	41.6602	-0.174864	0.0241719	0.762878	4.77645e-16	0	TRESLIN (PTHR21556:SF2)	Treslin
C15orf44	pink	26.1571	16.7308	9.42632	7.30446	-0.0368661	0.425758	0.72599	5.45598e-14
C15orf52	blue	6.05212	3.31138	2.74074	0.570635	0.0898041	0.100985	0.383548	0.000527697
C15orf54	turquoise	16.8344	6.26739	10.567	-4.29963	0.357267	4.0461e-06	0.435969	6.61435e-05	0	0	Putative uncharacterized protein C15orf54
C15orf57	grey	1.15485	0.156682	0.998174	-0.841492	0.111217	3.61515e-06	0.0269531	0.814796
C15orf63	red	65.752	50.2442	15.5078	34.7364	-0.346634	3.19966e-06	0.895997	1.62919e-28	0	HUNTINGTIN-INTERACTING PROTEIN K (PTHR31184:SF2)	Huntingtin-interacting protein K
C16orf13	yellow	18.8958	5.38215	13.5136	-8.13147	-0.190683	1.53896e-06	0.547095	2.18662e-07
C16orf30	blue	5.66626	3.86767	1.79859	2.06908	0.0826551	0.175034	0.435792	6.66485e-05	0	TRANSMEMBRANE PROTEIN 204 (PTHR14627:SF0)	Transmembrane protein 204
C16orf33	turquoise	22.7587	12.7572	10.0015	2.75567	-0.312258	7.72801e-11	0.452283	3.22321e-05	0	U11/U12 SMALL NUCLEAR RIBONUCLEOPROTEIN 25 KDA PROTEIN (PTHR14942:SF0)	U11/U12 small nuclear ribonucleoprotein 25 kDa protein
C16orf35	yellow	3.46291	1.56055	1.90236	-0.341813	-0.0279163	0.154805	0.42666	9.80976e-05
C16orf38	magenta	6.5601	0.843138	5.71696	-4.87383	0.0265647	0.660829	0.405923	0.000226716	0	PENTRAXIN-4 (PTHR19277:SF122)	Pentraxin-4
C16orf42	yellow	15.4616	7.82342	7.6382	0.185213	0.0346216	0.454995	0.611407	2.75105e-09	0	RIBOSOME BIOGENESIS PROTEIN TSR3 HOMOLOG (PTHR20426:SF0)	Ribosome biogenesis protein TSR3 homolog
C16orf45	brown	56.3478	27.2822	29.0656	-1.78337	-0.348453	7.29704e-05	0.756585	1.13706e-15	0	CHROMOSOME 16 OPEN READING FRAME 45 (PTHR22704:SF1)	Uncharacterized protein C16orf45
C16orf48	yellow	30.9125	9.99483	20.9177	-10.9229	0.0437026	0.115806	0.609481	3.18162e-09	0	ENKURIN DOMAIN-CONTAINING PROTEIN 1 (PTHR21490:SF2)	Enkurin domain-containing protein 1
C16orf5	blue	7.28148	3.30924	3.97223	-0.66299	-0.0920688	0.293844	0.358302	0.00127743	transcription factor(PC00218)	CELL DEATH-INDUCING P53-TARGET PROTEIN 1 (PTHR23292:SF7)	Cell death-inducing p53-target protein 1
C16orf52	magenta	118.389	12.4741	105.915	-93.4407	0.0487166	0.338165	0.748305	3.42347e-15
C16orf53	turquoise	16.0808	8.45958	7.62121	0.838367	-0.278533	1.80454e-07	0.372893	0.000773044	0	PAXIP1-ASSOCIATED GLUTAMATE-RICH PROTEIN 1 (PTHR28467:SF1)	PAXIP1-associated glutamate-rich protein 1
C16orf56	turquoise	9.35828	4.43197	4.92631	-0.494347	0.00587128	0.865164	0.396127	0.000330605	0	CENTROMERE PROTEIN T (PTHR46904:SF1)	Centromere protein T
C16orf57	black	37.3165	15.7685	21.548	-5.77953	0.429371	4.63186e-15	0.789438	8.93577e-18	0	U6 SNRNA PHOSPHODIESTERASE (PTHR13522:SF3)	U6 snRNA phosphodiesterase
C16orf58	blue	18.2604	10.9249	7.33546	3.58943	0.0166698	0.507314	0.594163	9.77513e-09	0	RUS1 FAMILY PROTEIN C16ORF58 (PTHR12770:SF22)	RUS1 family protein C16orf58
C16orf59	turquoise	76.2026	66.1287	10.074	56.0547	-0.204077	2.19447e-05	0.794744	3.76732e-18
C16orf61	turquoise	87.0696	67.7905	19.2791	48.5114	-0.0920695	9.09312e-05	0.80684	4.76645e-19	0	COX ASSEMBLY MITOCHONDRIAL PROTEIN 2 HOMOLOG (PTHR22977:SF1)	COX assembly mitochondrial protein 2 homolog
C16orf62	green	3.33124	1.05259	2.27865	-1.22607	0.114794	0.00827158	0.349193	0.00172757	0	UPF0505 PROTEIN C16ORF62 (PTHR13673:SF0)	UPF0505 protein C16orf62
C16orf63	turquoise	29.1221	23.1167	6.00538	17.1113	-0.176304	3.12747e-06	0.681323	6.64647e-12	0	LISH DOMAIN-CONTAINING PROTEIN FOPNL (PTHR15431:SF4)	LisH domain-containing protein FOPNL
C16orf68	magenta	7.30458	1.63403	5.67056	-4.03653	-0.163403	1.80404e-07	0.488666	5.64815e-06	methyltransferase(PC00155)	METHYLTRANSFERASE-LIKE PROTEIN 22 (PTHR23108:SF0)	Methyltransferase-like protein 22
C16orf7	blue	48.3287	35.1728	13.156	22.0168	0.0242196	0.671904	0.79091	7.04915e-18	guanyl-nucleotide exchange factor(PC00113);membrane trafficking regulatory protein(PC00151)	VPS9 DOMAIN-CONTAINING PROTEIN 1 (PTHR23101:SF98)	VPS9 domain-containing protein 1
C16orf70	grey	1.44922	0.227427	1.22179	-0.994363	0.0108016	0.855772	0.105175	0.359444	0	UPF0183 PROTEIN C16ORF70 (PTHR13465:SF2)	UPF0183 protein C16orf70
C16orf72	blue	10.8552	4.86749	5.98766	-1.12017	-0.0260596	0.347625	0.476099	1.05431e-05	0	UPF0472 PROTEIN C16ORF72 (PTHR31624:SF3)	UPF0472 protein C16orf72
C16orf74	turquoise	47.6304	35.6245	12.0059	23.6186	-0.27134	0.000255307	0.737547	1.34684e-14	0	GENE, 27021-RELATED (PTHR37455:SF1)	Uncharacterized protein C16orf74
C16orf75	turquoise	9.94249	7.47754	2.46495	5.0126	-0.234192	5.55227e-06	0.508493	2.00382e-06	0	RECQ-MEDIATED GENOME INSTABILITY PROTEIN 2 (PTHR33962:SF1)	RecQ-mediated genome instability protein 2
C16orf79	red	4.41585	1.72752	2.68833	-0.960807	-0.191194	0.0167974	0.487084	6.11813e-06	0	BRICHOS DOMAIN-CONTAINING PROTEIN 5 (PTHR16483:SF0)	BRICHOS domain-containing protein 5
C16orf80	turquoise	8.68648	5.22156	3.46492	1.75664	-0.0571582	0.0962036	0.457824	2.50366e-05	nuclease(PC00170);transcription factor(PC00218)	CILIA- AND FLAGELLA-ASSOCIATED PROTEIN 20 (PTHR12458:SF8)	Cilia- and flagella-associated protein 20
C16orf87	pink	92.1289	47.3775	44.7514	2.6261	0.188525	0.00101518	0.883707	8.99175e-27	0	UPF0547 PROTEIN C16ORF87 (PTHR31101:SF2)	UPF0547 protein C16orf87
C16orf88	turquoise	5.50358	3.44394	2.05963	1.38431	-0.150826	0.0632822	0.435172	6.84443e-05	0	LYSINE-RICH NUCLEOLAR PROTEIN 1 (PTHR22426:SF4)	Lysine-rich nucleolar protein 1
C16orf91	black	16.6238	4.1102	12.5136	-8.4034	0.0859551	0.00231352	0.532752	5.14308e-07	0	PROTEIN CCSMST1 (PTHR35268:SF1)	Protein CCSMST1
C16orf93	grey	2.39898	0.266732	2.13225	-1.86551	0.0809388	0.016211	0.475492	1.08591e-05	0	COILED-COIL DOMAIN-CONTAINING PROTEIN 189 (PTHR28457:SF1)	Coiled-coil domain-containing protein 189
C17orf100	blue	12.5039	8.29067	4.21321	4.07745	0.021323	0.720722	0.597196	7.86359e-09	0	0	Uncharacterized protein C17orf100
C17orf101	magenta	6.48904	1.2196	5.26944	-4.04984	-0.174548	7.64468e-07	0.465978	1.71252e-05	0	2-OXOGLUTARATE AND IRON-DEPENDENT OXYGENASE DOMAIN-CONTAINING PROTEIN 3 (PTHR14650:SF1)	2-oxoglutarate and iron-dependent oxygenase domain-containing protein 3
C17orf106	blue	22.6449	12.1797	10.4652	1.71451	0.0156488	0.810629	0.602588	5.31119e-09	0	CST COMPLEX SUBUNIT TEN1 (PTHR33905:SF1)	CST complex subunit TEN1
C17orf28	brown	88.3896	44.2438	44.1458	0.0979739	-0.554991	2.54077e-10	0.810801	2.34622e-19	0	PROTEIN HID1 (PTHR21575:SF12)	Protein HID1
C17orf37	yellow	2.71493	0.824296	1.89063	-1.06633	0.0357115	0.551186	0.333083	0.00288436	0	MIGRATION AND INVASION ENHANCER 1 (PTHR15124:SF15)	Migration and invasion enhancer 1
C17orf39	brown	28.0726	10.1397	17.9329	-7.79325	-0.13036	0.0102105	0.607648	3.65041e-09	0	GLUCOSE-INDUCED DEGRADATION PROTEIN 4 HOMOLOG (PTHR15898:SF13)	Glucose-induced degradation protein 4 homolog
C17orf41	turquoise	47.1588	37.6881	9.47067	28.2174	-0.17791	0.00330051	0.738953	1.13038e-14	0	ATPASE FAMILY AAA DOMAIN-CONTAINING PROTEIN 5 (PTHR23389:SF21)	ATPase family AAA domain-containing protein 5
C17orf42	pink	31.1932	17.4747	13.7185	3.75628	0.186185	0.000198755	0.752715	1.91367e-15	0	TRANSCRIPTION ELONGATION FACTOR, MITOCHONDRIAL (PTHR21053:SF2)	Transcription elongation factor, mitochondrial
C17orf45	purple	14.6513	2.86668	11.7846	-8.91796	-0.201907	6.1241e-10	0.588625	1.44598e-08
C17orf48	grey	1.39267	0.239621	1.15305	-0.913429	-0.0309717	0.451343	0.194575	0.0878123	0	MANGANESE-DEPENDENT ADP-RIBOSE/CDP-ALCOHOL DIPHOSPHATASE (PTHR16509:SF1)	Manganese-dependent ADP-ribose/CDP-alcohol diphosphatase
C17orf49	blue	52.0828	22.3678	29.715	-7.34723	0.351786	1.26728e-11	0.60821	3.50019e-09	0	CHROMATIN COMPLEXES SUBUNIT BAP18 (PTHR21397:SF2)	Chromatin complexes subunit BAP18
C17orf51	magenta	2.40707	0.320947	2.08612	-1.76517	-0.0946444	0.174317	0.335764	0.00265338	0	0	Uncharacterized protein C17orf51
C17orf53	turquoise	99.9109	61.8441	38.0668	23.7772	0.261681	9.90774e-05	0.762708	4.89167e-16	0	SI:DKEY-260C8.8 (PTHR14523:SF1)	Uncharacterized protein C17orf53
C17orf56	grey	1.47358	0.163105	1.31047	-1.14737	0.0120444	0.849914	0.0316632	0.783166
C17orf58	blue	123.665	57.6944	65.9704	-8.27602	-0.466719	4.3472e-08	0.780196	3.79742e-17	0	UPF0450 PROTEIN C17ORF58 (PTHR35967:SF1)	UPF0450 protein C17orf58
C17orf59	brown	26.2324	12.4569	13.7755	-1.31855	-0.219222	0.00119186	0.647251	1.5212e-10
C17orf60	blue	6.22372	3.59796	2.62575	0.97221	-0.136012	0.106379	0.474028	1.16576e-05	cell adhesion molecule(PC00069)	ALLERGIN-1 (PTHR11481:SF58)	Allergin-1
C17orf61	brown	76.1437	44.4745	31.6693	12.8052	-0.299478	4.38223e-13	0.825156	1.55274e-20	carbohydrate kinase(PC00065);nucleotide kinase(PC00172)	TRANSMEMBRANE PROTEIN 256 (PTHR43461:SF1)	Transmembrane protein 256
C17orf62	blue	32.7667	20.0484	12.7183	7.33011	0.0196184	0.61521	0.690536	2.64916e-12	0	CHROMOSOME 17 OPEN READING FRAME 62 (PTHR31837:SF3)	Uncharacterized protein C17orf62
C17orf63	red	5.24314	1.38584	3.8573	-2.47146	-0.0684948	0.0373215	0.395972	0.000332546	0	PROTEIN FAM222B (PTHR16070:SF1)	Protein FAM222B
C17orf65	blue	5.47852	2.52757	2.95095	-0.423387	-0.0255883	0.685646	0.420344	0.000127344
C17orf67	brown	8.30225	4.02347	4.27879	-0.255317	-0.204662	0.0181163	0.496726	3.73548e-06	0	CHROMOSOME 17 OPEN READING FRAME 67 (PTHR35971:SF1)	Uncharacterized protein C17orf67
C17orf68	green	10.494	7.20304	3.29098	3.91205	0.385782	3.20412e-16	0.577066	3.19895e-08	0	CST COMPLEX SUBUNIT CTC1 (PTHR14865:SF2)	CST complex subunit CTC1
C17orf69	grey	1.2324	0.0772396	1.15516	-1.07792	-0.116682	0.0682916	0.0306398	0.790011
C17orf70	brown	50.4737	32.3535	18.1201	14.2334	-0.359011	2.35254e-13	0.764022	4.06813e-16	0	FANCONI ANEMIA CORE COMPLEX-ASSOCIATED PROTEIN 100 (PTHR14890:SF1)	Fanconi anemia core complex-associated protein 100
C17orf71	green	8.73954	4.44109	4.29845	0.142641	0.146427	1.61794e-06	0.513606	1.51752e-06	0	PROTEIN SMG8 (PTHR13091:SF0)	Protein SMG8
C17orf74	grey	1.20347	0.10934	1.09413	-0.98479	-0.0504821	0.471041	0.101926	0.374558	0	SUBFAMILY NOT NAMED (PTHR34834:SF2)	Uncharacterized protein SPEM2
C17orf75	grey	1.43122	0.188119	1.2431	-1.05498	-0.256317	0.0006492	-0.0321656	0.779811	0	PROTEIN NJMU-R1 (PTHR14416:SF2)	Protein Njmu-R1
C17orf79	yellow	5.58242	2.15632	3.4261	-1.26978	0.0339455	0.1565	0.42025	0.000127834	0	COORDINATOR OF PRMT5 AND DIFFERENTIATION STIMULATOR (PTHR36461:SF1)	Coordinator of PRMT5 and differentiation stimulator
C17orf80	blue	5.03589	2.37501	2.66089	-0.285877	0.0499102	0.241774	0.322105	0.00402879	0	SUBFAMILY NOT NAMED (PTHR16270:SF5)	Uncharacterized protein C17orf80
C17orf81	grey	1.89945	0.260516	1.63894	-1.37842	0.0507487	0.0526379	0.403539	0.000248783	0	ELONGATOR COMPLEX PROTEIN 5 (PTHR15641:SF1)	Elongator complex protein 5
C17orf82	blue	2.0742	0.700471	1.37373	-0.67326	-0.0373514	0.510766	0.262979	0.020009	0	0	Putative uncharacterized protein C17orf82
C17orf85	turquoise	16.9635	12.494	4.46948	8.02454	-0.0901337	0.0120037	0.555133	1.33011e-07	0	NUCLEAR CAP-BINDING PROTEIN SUBUNIT 3 (PTHR16291:SF0)	Nuclear cap-binding protein subunit 3
C17orf88	turquoise	1.88009	1.05032	0.829769	0.22055	-0.0195187	0.758684	0.286112	0.0111043
C17orf89	turquoise	33.6114	23.3529	10.2586	13.0943	-0.265462	1.77596e-07	0.653845	8.56131e-11
C17orf90	blue	123.348	67.035	56.313	10.722	-0.0744796	0.029083	0.864978	1.8288e-24	0	OXIDOREDUCTASE-LIKE DOMAIN-CONTAINING PROTEIN 1 (PTHR21193:SF3)	Oxidoreductase-like domain-containing protein 1
C17orf91	black	4.10672	1.45064	2.65608	-1.20544	0.165591	0.00101539	0.456924	2.60931e-05
C17orf95	blue	19.5021	13.9684	5.53364	8.43479	0.116295	0.00285711	0.624142	1.02593e-09	0	METHYLTRANSFERASE-LIKE PROTEIN 23 (PTHR14614:SF2)	Methyltransferase-like protein 23
C17orf96	black	6.73295	2.37676	4.3562	-1.97944	0.233561	0.000360637	0.516019	1.32892e-06
C17orf97	blue	3.92693	2.20127	1.72565	0.475621	0.0432414	0.310018	0.411576	0.000181396
C17orf98	turquoise	10.7097	8.23452	2.47517	5.75935	-0.17833	0.0468042	0.543305	2.75166e-07	0	SUBFAMILY NOT NAMED (PTHR34221:SF2)	Uncharacterized protein C17orf98
C18orf10	grey	3.71161	0.43409	3.27752	-2.84343	-0.133046	0.00315383	-0.244472	0.0309972	0	TUBULIN POLYGLUTAMYLASE COMPLEX SUBUNIT 2 (PTHR31854:SF2)	Tubulin polyglutamylase complex subunit 2
C18orf19	pink	57.9605	31.9838	25.9768	6.00699	0.143606	0.0154564	0.832686	3.37908e-21	0	PROTEIN FAM210A (PTHR21377:SF1)	Protein FAM210A
C18orf21	grey	1.81768	0.239155	1.57852	-1.33937	-0.0332004	0.208896	0.268346	0.0175276	0	UPF0711 PROTEIN C18ORF21 (PTHR31402:SF2)	UPF0711 protein C18orf21
C18orf22	magenta	6.42791	1.67126	4.75665	-3.08539	-0.132588	0.00610329	0.501731	2.87426e-06	0	RIBOSOME-BINDING FACTOR A, MITOCHONDRIAL-RELATED (PTHR14725:SF0)	Putative ribosome-binding factor A, mitochondrial
C18orf25	turquoise	25.8164	19.2041	6.61229	12.5918	-0.0103638	0.720952	0.650664	1.13167e-10	0	ZGC:77838 (PTHR16200:SF5)	Uncharacterized protein C18orf25
C18orf32	yellow	9.86419	4.48039	5.3838	-0.903403	0.162522	0.053085	0.555959	1.26293e-07	0	UPF0729 PROTEIN C18ORF32 (PTHR13456:SF0)	UPF0729 protein C18orf32
C18orf34	blue	87.8572	47.4111	40.446	6.9651	-0.415379	4.1256e-05	0.789443	8.92974e-18	0	COILED-COIL DOMAIN-CONTAINING PROTEIN 178 (PTHR35088:SF1)	Coiled-coil domain-containing protein 178
C18orf45	grey	1.18181	0.159945	1.02187	-0.861921	-0.137822	0.0374163	0.167036	0.143826	0	TRANSMEMBRANE PROTEIN 241 (PTHR11132:SF241)	Transmembrane protein 241
C18orf54	turquoise	14.0424	6.84358	7.19881	-0.35523	-0.310295	2.81208e-07	0.396909	0.000320932	0	LUNG ADENOMA SUSCEPTIBILITY PROTEIN 2 (PTHR35079:SF1)	Lung adenoma susceptibility protein 2
C18orf55	turquoise	109.721	92.2554	17.4658	74.7896	-0.15324	0.000106313	0.869401	5.61713e-25	0	MITOCHONDRIAL IMPORT INNER MEMBRANE TRANSLOCASE SUBUNIT TIM21 (PTHR13032:SF6)	Mitochondrial import inner membrane translocase subunit Tim21
C18orf56	turquoise	16.2068	10.3647	5.8421	4.52264	-0.382696	5.30884e-09	0.543673	2.69123e-07
C18orf8	black	4.16271	1.501	2.66171	-1.16072	0.0984304	0.000217186	0.456982	2.60233e-05	0	REGULATOR OF MON1-CCZ1 COMPLEX (PTHR12897:SF4)	Regulator of MON1-CCZ1 complex
C19orf10	turquoise	14.571	5.14237	9.42867	-4.2863	0.0875401	0.0657928	0.397296	0.000316239
C19orf12	green	10.2134	6.31941	3.89403	2.42538	0.223317	1.31433e-10	0.565391	6.91867e-08	0	PROTEIN C19ORF12 (PTHR31493:SF1)	Protein C19orf12
C19orf2	turquoise	40.5023	28.3784	12.124	16.2544	-0.0547966	0.00448375	0.697304	1.31863e-12	transcription factor(PC00218)	UNCONVENTIONAL PREFOLDIN RPB5 INTERACTOR 1 (PTHR15111:SF0)	Unconventional prefoldin RPB5 interactor 1
C19orf20	blue	54.0006	33.4076	20.593	12.8146	0.0315524	0.705027	0.784796	1.86488e-17	0	TUBULIN POLYGLUTAMYLASE COMPLEX SUBUNIT 1 (PTHR31932:SF2)	Tubulin polyglutamylase complex subunit 1
C19orf21	grey	1.18703	0.108125	1.0789	-0.970776	0.0296441	0.68318	0.237121	0.0365914
C19orf22	blue	31.4029	20.1399	11.2629	8.877	0.019754	0.466806	0.698395	1.17618e-12	0	R3H DOMAIN-CONTAINING PROTEIN 4 (PTHR32019:SF2)	R3H domain-containing protein 4
C19orf24	tan	6.61836	1.17173	5.44663	-4.2749	0.0567379	0.186235	0.531521	5.52473e-07	0	CHROMOSOME 19 OPEN READING FRAME 24 (PTHR28607:SF2)	Uncharacterized membrane protein C19orf24
C19orf25	blue	10.4324	6.06945	4.36292	1.70654	-0.0100015	0.857402	0.550615	1.76172e-07	0	UPF0449 PROTEIN C19ORF25 (PTHR34766:SF1)	UPF0449 protein C19orf25
C19orf26	turquoise	59.2901	42.6697	16.6204	26.0493	-0.233359	0.00115917	0.756703	1.11908e-15
C19orf28	green	45.3571	38.9033	6.45385	32.4494	0.577803	1.53224e-13	0.787551	1.20775e-17	0	MAJOR FACILITATOR SUPERFAMILY DOMAIN-CONTAINING PROTEIN 12 (PTHR11328:SF28)	Major facilitator superfamily domain-containing protein 12
C19orf29	grey	2.12785	0.105625	2.02222	-1.9166	0.0628212	0.120888	0.155953	0.172736	0	CACTIN (PTHR21737:SF6)	Cactin
C19orf30	yellow	63.2846	25.9742	37.3103	-11.3361	-0.0406274	0.541892	0.736457	1.54151e-14
C19orf31	red	3.72053	2.13057	1.58996	0.540612	0.022296	0.225374	0.471327	1.32776e-05
C19orf33	purple	5.95369	1.73098	4.22271	-2.49174	-0.733942	1.00982e-08	0.555759	1.27891e-07	0	0	Immortalization up-regulated protein
C19orf38	grey	0.900267	0.102622	0.797645	-0.695023	-0.0672899	0.373787	-0.0900705	0.432903	0	PROTEIN HIDE1 (PTHR36859:SF1)	Protein HIDE1
C19orf40	green	3.06039	1.26597	1.79442	-0.528444	0.225972	0.00106469	0.366384	0.000969977	0	FANCONI ANEMIA CORE COMPLEX-ASSOCIATED PROTEIN 24 (PTHR31786:SF2)	Fanconi anemia core complex-associated protein 24
C19orf42	purple	19.7904	5.46215	14.3282	-8.86607	-0.228327	3.90572e-13	0.701011	8.92424e-13	0	SMALL INTEGRAL MEMBRANE PROTEIN 7 (PTHR28622:SF1)	Small integral membrane protein 7
C19orf43	yellow	14.3095	8.76809	5.54145	3.22664	-0.0496428	0.0276842	0.669943	1.97938e-11
C19orf44	blue	39.2999	21.4965	17.8034	3.69312	0.0148183	0.852997	0.720263	1.06342e-13	0	SI:CH1073-104I17.1 (PTHR22409:SF2)	Uncharacterized protein C19orf44
C19orf47	grey	1.37077	0.112912	1.25785	-1.14494	0.066521	0.367131	0.144974	0.205369	0	LD36945P (PTHR21359:SF1)	Uncharacterized protein C19orf47
C19orf48	turquoise	80.6786	67.0306	13.6479	53.3827	-0.380446	3.02371e-09	0.784863	1.84538e-17	0	0	Uncharacterized protein C19orf48
C19orf50	magenta	3.79369	1.19422	2.59947	-1.40525	-0.0252954	0.375493	0.490711	5.09082e-06	0	KXDL MOTIF-CONTAINING PROTEIN 1 (PTHR13511:SF0)	KxDL motif-containing protein 1
C19orf52	turquoise	11.0623	4.0071	7.05516	-3.04807	0.0212549	0.492689	0.372651	0.000779652	0	MITOCHONDRIAL IMPORT INNER MEMBRANE TRANSLOCASE SUBUNIT TIM29 (PTHR21435:SF1)	Mitochondrial import inner membrane translocase subunit Tim29
C19orf53	tan	34.2706	6.77788	27.4927	-20.7148	-0.119513	5.17501e-05	0.807786	4.02998e-19	0	LEYDIG CELL TUMOR 10 KDA PROTEIN HOMOLOG (PTHR16967:SF1)	Leydig cell tumor 10 kDa protein homolog
C19orf54	brown	3.37898	1.40482	1.97416	-0.569333	-0.0842994	0.0848701	0.346353	0.00189465	0	UPF0692 PROTEIN C19ORF54 (PTHR28631:SF1)	UPF0692 protein C19orf54
C19orf56	tan	67.1962	7.26167	59.9346	-52.6729	-0.103235	0.000185565	0.794864	3.69334e-18	0	PROTEIN ASTERIX (PTHR13193:SF0)	Protein Asterix
C19orf6	red	8.47429	3.41348	5.0608	-1.64732	-0.083342	0.0551093	0.524032	8.48845e-07	structural protein(PC00211)	MEMBRALIN (PTHR21650:SF4)	Membralin
C19orf60	tan	32.4813	4.44358	28.0378	-23.5942	-0.033069	0.392495	0.717665	1.43154e-13
C19orf61	turquoise	2.66065	1.12368	1.53697	-0.413289	-0.100255	0.0478224	0.25781	0.0226773
C19orf62	magenta	14.7078	4.43667	10.2712	-5.8345	-0.0993239	0.00043181	0.678824	8.4819e-12	0	BRISC AND BRCA1-A COMPLEX MEMBER 1 (PTHR15660:SF1)	BRISC and BRCA1-A complex member 1
C19orf63	yellow	45.3538	9.68569	35.6681	-25.9824	0.0301477	0.672962	0.613234	2.39455e-09	0	ER MEMBRANE PROTEIN COMPLEX SUBUNIT 10 (PTHR21397:SF4)	ER membrane protein complex subunit 10
C19orf64	red	1.96215	0.353683	1.60846	-1.25478	0.145368	0.0340269	0.223057	0.0496477	acetyltransferase(PC00038)	PDZ DOMAIN-CONTAINING PROTEIN GIPC3 (PTHR12259:SF2)	PDZ domain-containing protein GIPC3
C19orf66	green	140.371	107.833	32.5374	75.2961	1.34883	1.71313e-20	0.919834	1.29105e-32	0	REPRESSOR OF YIELD OF DENV PROTEIN (PTHR16135:SF2)	Repressor of yield of DENV protein
C19orf70	blue	14.0862	4.83775	9.24841	-4.41066	-0.0227999	0.270011	0.380238	0.000594979
C1GALT1	turquoise	14.5083	7.57724	6.93107	0.646171	0.148316	0.00619723	0.477587	9.80445e-06	0	GLYCOPROTEIN-N-ACETYLGALACTOSAMINE 3-BETA-GALACTOSYLTRANSFERASE 1 (PTHR23033:SF13)	Glycoprotein-N-acetylgalactosamine 3-beta-galactosyltransferase 1
C1GALT1C1	pink	18.7272	9.29823	9.42896	-0.130733	-0.00851718	0.838679	0.66901	2.16008e-11	0	C1GALT1-SPECIFIC CHAPERONE 1 (PTHR23033:SF2)	C1GALT1-specific chaperone 1
C1orf101	blue	57.4651	29.5228	27.9423	1.58054	-0.284205	2.32746e-05	0.713256	2.35321e-13
C1orf104	turquoise	8.8911	5.45681	3.43429	2.02252	-0.0872928	0.235826	0.459735	2.29234e-05
C1orf107	magenta	34.2664	4.25127	30.0151	-25.7638	-0.0546096	0.104355	0.570143	5.07258e-08	RNA binding protein(PC00031)	DIGESTIVE ORGAN EXPANSION FACTOR HOMOLOG (PTHR12933:SF0)	Digestive organ expansion factor homolog
C1orf109	turquoise	153.663	103.524	50.1394	53.3845	-0.0582628	0.281424	0.880118	2.66473e-26	0	CHROMOSOME 1 OPEN READING FRAME 109 (PTHR16234:SF5)	Uncharacterized protein C1orf109
C1orf110	turquoise	34.7682	24.4184	10.3498	14.0685	-0.67973	6.133e-07	0.685197	4.53316e-12	0	COILED-COIL DOMAIN-CONTAINING PROTEIN 190 (PTHR36871:SF1)	Coiled-coil domain-containing protein 190
C1orf112	turquoise	31.892	26.0482	5.84374	20.2045	0.0814743	0.102814	0.609793	3.10763e-09	0	CHROMOSOME 1 OPEN READING FRAME 112 (PTHR16071:SF2)	Uncharacterized protein C1orf112
C1orf115	brown	76.366	34.9502	41.4158	-6.46564	-0.303425	2.44794e-07	0.761406	5.8645e-16	0	CHROMOSOME 1 OPEN READING FRAME 115 (PTHR14680:SF1)	Uncharacterized protein C1orf115
C1orf122	tan	13.8912	3.37114	10.5201	-7.14896	-0.0280167	0.418257	0.712065	2.68696e-13	0	SUBFAMILY NOT NAMED (PTHR41401:SF1)	Uncharacterized protein C1orf122
C1orf123	tan	44.2915	6.01366	38.2779	-32.2642	-0.12437	6.99004e-05	0.776185	6.96383e-17	0	UPF0587 PROTEIN C1ORF123 (PTHR12857:SF0)	UPF0587 protein C1orf123
C1orf124	pink	114.446	48.4287	66.0173	-17.5886	0.00822148	0.884876	0.885625	4.95632e-27	0	SPRT-LIKE DOMAIN-CONTAINING PROTEIN SPARTAN (PTHR21220:SF0)	SprT-like domain-containing protein Spartan
C1orf128	turquoise	43.9942	32.2978	11.6965	20.6013	-0.284068	2.21191e-11	0.702609	7.52763e-13	0	PITH DOMAIN-CONTAINING PROTEIN 1 (PTHR12175:SF1)	PITH domain-containing protein 1
C1orf130	magenta	11.6435	1.54335	10.1001	-8.55677	0.0446666	0.606333	0.514785	1.42241e-06	0	NONCOMPACT MYELIN-ASSOCIATED PROTEIN (PTHR35974:SF1)	Noncompact myelin-associated protein
C1orf131	pink	21.0254	8.96489	12.0605	-3.09561	0.134396	0.000275756	0.659448	5.19435e-11	0	ZGC:194224 (PTHR28366:SF1)	Uncharacterized protein C1orf131
C1orf133	purple	22.6379	9.25765	13.3802	-4.12258	-0.969711	2.45264e-16	0.774815	8.54253e-17
C1orf135	turquoise	128.207	114.188	14.0185	100.17	-0.26522	0.00123587	0.884513	7.00997e-27
C1orf144	grey	5.97076	0.414918	5.55584	-5.14093	-0.0411217	0.0295465	0.413785	0.000166078	0	SUZ DOMAIN-CONTAINING PROTEIN 1 (PTHR31796:SF4)	SUZ domain-containing protein 1
C1orf149	magenta	2.13668	0.354925	1.78175	-1.42683	-0.122683	0.00327938	0.302846	0.00703711	0	CHROMATIN MODIFICATION-RELATED PROTEIN MEAF6 (PTHR13476:SF0)	Chromatin modification-related protein MEAF6
C1orf151	yellow	10.7567	3.73308	7.02362	-3.29054	-0.0959742	0.0397335	0.499671	3.20331e-06	0	MICOS COMPLEX SUBUNIT MIC10 (PTHR21304:SF5)	MICOS complex subunit MIC10
C1orf156	black	2.44072	0.444946	1.99577	-1.55083	0.109914	0.0711907	0.308491	0.00599786	0	HISTIDINE PROTEIN METHYLTRANSFERASE 1 HOMOLOG (PTHR14614:SF39)	Histidine protein methyltransferase 1 homolog
C1orf159	green	2.36676	0.938752	1.428	-0.489253	0.180977	0.00169246	0.333098	0.002883	0	RIKEN CDNA 9430015G10 GENE (PTHR16247:SF0)	Uncharacterized protein C1orf159
C1orf162	black	5.05099	1.50831	3.54268	-2.03437	0.137915	0.000679371	0.414605	0.000160702	0	TRANSMEMBRANE PROTEIN C1ORF162 (PTHR37997:SF1)	Transmembrane protein C1orf162
C1orf163	turquoise	36.1656	28.3127	7.85295	20.4597	-0.152107	7.67181e-05	0.69923	1.0773e-12	0	CYTOCHROME C OXIDASE ASSEMBLY FACTOR 7 (PTHR13891:SF1)	Cytochrome c oxidase assembly factor 7
C1orf166	blue	2.75671	1.42796	1.32875	0.0992088	-0.0128199	0.675316	0.302203	0.00716493	0	MITOCHONDRIAL UBIQUITIN LIGASE ACTIVATOR OF NFKB 1 (PTHR12183:SF4)	Mitochondrial ubiquitin ligase activator of NFKB 1
C1orf170	turquoise	10.0387	5.58906	4.44963	1.13942	0.221534	0.00679269	0.449497	3.65363e-05	0	PGC-1 AND ERR-INDUCED REGULATOR IN MUSCLE PROTEIN 1 (PTHR47282:SF1)	PGC-1 and ERR-induced regulator in muscle protein 1
C1orf174	turquoise	18.9532	14.154	4.79924	9.35471	-0.0322368	0.220933	0.58295	2.1436e-08	0	UPF0688 PROTEIN C1ORF174 (PTHR28491:SF1)	UPF0688 protein C1orf174
C1orf177	grey	1.17224	0.150538	1.02171	-0.871169	0.182242	0.0114294	0.0502822	0.661975
C1orf188	green	71.2698	60.3521	10.9177	49.4344	1.23268	5.99433e-21	0.838065	1.08439e-21	0	RING FINGER PROTEIN 207 (PTHR22635:SF0)	RING finger protein 207
C1orf189	green	6.87702	3.25237	3.62465	-0.372282	0.302349	0.000123135	0.494239	4.24859e-06	0	SUBFAMILY NOT NAMED (PTHR35818:SF1)	Uncharacterized protein C1orf189
C1orf19	grey	3.61127	0.465728	3.14554	-2.67982	-0.0512558	0.188683	0.121031	0.291176	0	TRNA-SPLICING ENDONUCLEASE SUBUNIT SEN15 (PTHR28582:SF1)	tRNA-splicing endonuclease subunit Sen15
C1orf190	blue	6.856	2.70547	4.15053	-1.44505	-0.112079	0.0963051	0.420405	0.000127025	0	LEUCINE RICH ADAPTOR PROTEIN 1 (PTHR33767:SF2)	Leucine rich adaptor protein 1
C1orf198	blue	7.67574	3.9164	3.75934	0.157059	0.181603	3.62096e-05	0.423977	0.000109666	0	CHROMOSOME 1 OPEN READING FRAME 198 (PTHR34394:SF1)	Uncharacterized protein C1orf198
C1orf201	turquoise	6.095	3.92114	2.17386	1.74728	0.031986	0.69085	0.436195	6.55057e-05	structural protein(PC00211)	O(6)-METHYLGUANINE-INDUCED APOPTOSIS 2 (PTHR21580:SF21)	O(6)-methylguanine-induced apoptosis 2
C1orf203	yellow	25.4836	7.92624	17.5573	-9.63107	0.175007	0.00800633	0.574088	3.90574e-08
C1orf210	yellow	32.2014	22.6171	9.58427	13.0329	0.125996	0.12576	0.780364	3.70152e-17	0	TYPE III ENDOSOME MEMBRANE PROTEIN TEMP (PTHR31450:SF3)	Type III endosome membrane protein TEMP
C1orf212	yellow	13.2411	10.1408	3.10034	7.04041	0.0213654	0.518913	0.688314	3.31758e-12	0	SMALL INTEGRAL MEMBRANE PROTEIN 12 (PTHR28599:SF1)	Small integral membrane protein 12
C1orf216	magenta	4.10047	1.33436	2.76611	-1.43175	-0.106717	0.0113368	0.502389	2.77596e-06	0	UPF0500 PROTEIN C1ORF216 (PTHR35673:SF1)	UPF0500 protein C1orf216
C1orf218	red	10.5535	3.75535	6.79813	-3.04278	-0.00554007	0.908157	0.570523	4.94717e-08
C1orf24	green	120.071	105.672	14.3988	91.2736	2.57639	6.58552e-26	0.929089	1.45092e-34	0	PROTEIN NIBAN (PTHR14392:SF3)	Protein Niban
C1orf25	green	15.4011	8.95088	6.4502	2.50068	0.270653	5.35696e-09	0.602519	5.33807e-09	0	TRMT1-LIKE PROTEIN (PTHR10631:SF1)	TRMT1-like protein
C1orf26	blue	49.913	30.9354	18.9776	11.9578	-0.036916	0.477522	0.772653	1.17572e-16	0	TRANSCRIPTIONAL PROTEIN SWT1 (PTHR16161:SF0)	Transcriptional protein SWT1
C1orf31	yellow	3.87229	1.7527	2.11959	-0.366888	0.00674869	0.90982	0.425868	0.000101385	0	CYTOCHROME C OXIDASE ASSEMBLY FACTOR 6 HOMOLOG (PTHR46690:SF1)	Cytochrome c oxidase assembly factor 6 homolog
C1orf35	grey	7.385	0.463274	6.92172	-6.45845	-0.152755	0.000179346	0.538097	3.75676e-07	0	MULTIPLE MYELOMA TUMOR-ASSOCIATED PROTEIN 2 (PTHR14580:SF0)	Multiple myeloma tumor-associated protein 2
C1orf41	pink	55.0616	28.2688	26.7929	1.47588	0.0305963	0.417922	0.813214	1.51099e-19	0	INTRAFLAGELLAR TRANSPORT PROTEIN 25 HOMOLOG (PTHR33906:SF1)	Intraflagellar transport protein 25 homolog
C1orf43	brown	6.16965	3.38367	2.78598	0.597699	-0.13937	1.90074e-05	0.470404	1.38781e-05	0	ZGC:123238 (PTHR21425:SF2)	Uncharacterized protein C1orf43
C1orf50	tan	63.3363	11.6852	51.6511	-39.9659	-0.058624	0.0958924	0.873337	1.89366e-25	0	CHROMOSOME 1 OPEN READING FRAME 50 (PTHR14553:SF1)	Uncharacterized protein C1orf50
C1orf52	turquoise	32.327	19.2432	13.0838	6.15945	-0.066558	0.0755799	0.634037	4.61978e-10	0	UPF0690 PROTEIN C1ORF52 (PTHR31833:SF2)	UPF0690 protein C1orf52
C1orf53	brown	11.1539	5.61501	5.53885	0.0761579	-0.468635	2.58984e-14	0.517422	1.22959e-06	0	SI:DKEY-121A9.3 (PTHR21037:SF2)	Uncharacterized protein C1orf53
C1orf54	blue	41.0627	31.5374	9.52524	22.0122	0.261024	0.000360773	0.774113	9.48006e-17	0	SUBFAMILY NOT NAMED (PTHR37870:SF1)	Uncharacterized protein C1orf54
C1orf55	pink	120.919	68.4519	52.4668	15.9851	0.145553	0.0397683	0.939781	3.5545e-37	0	REPLICATION STRESS RESPONSE REGULATOR SDE2 (PTHR12786:SF1)	Replication stress response regulator SDE2
C1orf56	green	3.42184	1.33394	2.0879	-0.753954	0.207473	0.00560347	0.390426	0.000409583	0	PROTEIN MENT (PTHR16240:SF2)	Protein MENT
C1orf57	brown	6.421	2.14325	4.27775	-2.1345	-0.247858	8.72826e-07	0.360409	0.00118975	kinase(PC00137)	CANCER-RELATED NUCLEOSIDE-TRIPHOSPHATASE (PTHR43146:SF1)	Cancer-related nucleoside-triphosphatase
C1orf59	brown	7.36077	4.327	3.03377	1.29322	-0.246892	4.2636e-11	0.474602	1.13384e-05	0	SMALL RNA 2'-O-METHYLTRANSFERASE (PTHR21404:SF3)	Small RNA 2'-O-methyltransferase
C1orf63	blue	57.1094	22.4745	34.6349	-12.1604	-0.266586	0.000109646	0.636037	3.91817e-10	0	ARGININE/SERINE-RICH PROTEIN 1 (PTHR47622:SF1)	Arginine/serine-rich protein 1
C1orf66	brown	16.6889	6.42387	10.2651	-3.84118	-0.0641031	0.0789355	0.536809	4.05413e-07	RNA methyltransferase(PC00033)	PROTEIN RRNAD1 (PTHR12496:SF2)	Protein RRNAD1
C1orf69	brown	4.05114	1.88965	2.1615	-0.271851	-0.192747	0.00252598	0.408337	0.000206218	0	TRANSFERASE CAF17, MITOCHONDRIAL-RELATED (PTHR22602:SF0)	Putative transferase CAF17, mitochondrial
C1orf71	red	10.3423	2.41162	7.93066	-5.51904	0.118648	0.00167565	0.447609	3.97518e-05	0	CONSORTIN (PTHR28581:SF1)	Consortin
C1orf74	black	7.44622	2.89214	4.55408	-1.66194	0.203984	7.38805e-06	0.563283	7.92772e-08	0	UPF0739 PROTEIN C1ORF74 (PTHR31366:SF2)	UPF0739 protein C1orf74
C1orf77	turquoise	18.0249	11.4592	6.5657	4.89345	-0.00127895	0.950777	0.547433	2.14195e-07
C1orf83	red	3.24178	0.861728	2.38005	-1.51832	-0.0993898	0.070384	0.383576	0.000527158	nucleic acid binding(PC00171);transcription factor(PC00218)	TRANSCRIPTION ELONGATION FACTOR A N-TERMINAL AND CENTRAL DOMAIN-CONTAINING PROTEIN 2 (PTHR11477:SF14)	Transcription elongation factor A N-terminal and central domain-containing protein 2
C1orf84	grey	1.29735	0.221619	1.07573	-0.854112	0.076904	0.28732	0.22366	0.0490181
C1orf85	blue	121.708	88.6286	33.0791	55.5494	0.0353473	0.301836	0.925037	1.11142e-33
C1orf86	tan	40.9742	5.23673	35.7374	-30.5007	-0.0451167	0.254965	0.738965	1.12868e-14
C1orf89	blue	29.6998	16.5979	13.102	3.49591	0.397047	9.60407e-08	0.650394	1.15869e-10	0	REM2- AND RAB-LIKE SMALL GTPASE 1 (PTHR14983:SF1)	REM2- and Rab-like small GTPase 1
C1orf91	grey	1.33558	0.116056	1.21952	-1.10347	0.160674	0.00763548	0.2901	0.00998374	0	TRANSMEMBRANE PROTEIN 234 (PTHR28668:SF1)	Transmembrane protein 234
C1orf93	green	58.1285	48.9874	9.14109	39.8463	0.565224	4.2524e-18	0.82571	1.39148e-20
C1orf97	grey	1.33957	0.12723	1.21234	-1.08511	-0.0591779	0.220396	0.312685	0.00531607
C1QBP	turquoise	73.3828	51.4342	21.9486	29.4855	-0.105874	0.0047449	0.768851	2.04485e-16	0	COMPLEMENT COMPONENT 1 Q SUBCOMPONENT-BINDING PROTEIN, MITOCHONDRIAL (PTHR10826:SF1)	Complement component 1 Q subcomponent-binding protein, mitochondrial
C1QTNF1	green	145.739	125.773	19.9656	105.808	3.67137	2.57793e-23	0.950201	3.15585e-40	0	COMPLEMENT C1Q TUMOR NECROSIS FACTOR-RELATED PROTEIN 1 (PTHR22923:SF63)	Complement C1q tumor necrosis factor-related protein 1
C1QTNF4	blue	15.181	5.03559	10.1454	-5.10985	-0.394266	3.62343e-06	0.433637	7.30876e-05	0	COMPLEMENT C1Q TUMOR NECROSIS FACTOR-RELATED PROTEIN 4 (PTHR22923:SF83)	Complement C1q tumor necrosis factor-related protein 4
C1QTNF5	brown	164.105	101.73	62.3745	39.3558	-0.771266	1.48097e-14	0.940463	2.33531e-37	0	COMPLEMENT C1Q TUMOR NECROSIS FACTOR-RELATED PROTEIN 5 (PTHR15427:SF27)	Complement C1q tumor necrosis factor-related protein 5
C1QTNF6	blue	55.8167	36.9483	18.8685	18.0798	-0.109364	0.125834	0.760323	6.81485e-16	0	COMPLEMENT C1Q TUMOR NECROSIS FACTOR-RELATED PROTEIN 6 (PTHR22923:SF70)	Complement C1q tumor necrosis factor-related protein 6
C1RL	blue	34.1261	24.7528	9.37324	15.3796	0.386777	8.98229e-06	0.695791	1.54372e-12	serine protease(PC00203)	COMPLEMENT C1R SUBCOMPONENT-LIKE PROTEIN (PTHR24255:SF26)	Complement C1r subcomponent-like protein
C20orf100	blue	8.14882	4.64052	3.50829	1.13223	0.117065	0.0558719	0.466924	1.63764e-05
C20orf108	brown	25.8816	9.03773	16.8438	-7.8061	-0.167783	0.00468573	0.578325	2.9383e-08	0	PROTEIN FAM210B, MITOCHONDRIAL (PTHR21377:SF16)	Protein FAM210B, mitochondrial
C20orf11	brown	55.3637	38.2914	17.0723	21.2191	-0.235223	2.04684e-10	0.807452	4.27652e-19	transfer/carrier protein(PC00219);transporter(PC00227)	GLUCOSE-INDUCED DEGRADATION PROTEIN 8 HOMOLOG (PTHR12864:SF3)	Glucose-induced degradation protein 8 homolog
C20orf111	green	2.18494	0.837568	1.34737	-0.509802	0.0742477	0.0168668	0.327183	0.00345699	0	OXIDATIVE STRESS-RESPONSIVE SERINE-RICH PROTEIN 1 (PTHR31383:SF2)	Oxidative stress-responsive serine-rich protein 1
C20orf117	red	28.2415	7.868	20.3735	-12.5055	-0.338133	4.51129e-07	0.661806	4.19623e-11	0	PROTEIN SOGA1 (PTHR15742:SF1)	Protein SOGA1
C20orf127	magenta	11.3057	3.1776	8.12808	-4.95048	-0.0812492	0.217382	0.605426	4.30721e-09
C20orf160	brown	86.8369	63.0281	23.8088	39.2193	-1.34731	4.32383e-15	0.863224	2.88799e-24	0	CEREBRAL CAVERNOUS MALFORMATIONS 2 PROTEIN-LIKE (PTHR21642:SF2)	Cerebral cavernous malformations 2 protein-like
C20orf177	red	11.8224	3.3708	8.45161	-5.0808	-0.138664	1.18572e-05	0.51735	1.23449e-06	0	PROTEIN FAM217B (PTHR22145:SF3)	Protein FAM217B
C20orf191	grey	1.0271	0.106408	0.920688	-0.81428	-0.0149747	0.668852	-0.363562	0.00106873	nucleic acid binding(PC00171);transcription cofactor(PC00217)	NUCLEAR RECEPTOR COREPRESSOR 1-RELATED (PTHR13992:SF5)	Putative nuclear receptor corepressor 1-like protein NCOR1P1
C20orf194	brown	26.0346	16.415	9.61959	6.7954	-0.184934	0.000205362	0.675497	1.16913e-11	0	SI:CH211-194C3.5 (PTHR33664:SF1)	Uncharacterized protein C20orf194
C20orf196	brown	65.3284	25.9151	39.4134	-13.4983	-0.34297	0.000143622	0.718723	1.26886e-13	0	SUBFAMILY NOT NAMED (PTHR36863:SF1)	Uncharacterized protein C20orf196
C20orf199	grey	3.57546	0.447701	3.12776	-2.68005	-0.131525	0.000997713	0.0109236	0.924379
C20orf20	brown	7.13511	2.00351	5.1316	-3.12809	-0.0866546	0.000112336	0.331577	0.00302178	0	MRG/MORF4L-BINDING PROTEIN (PTHR13581:SF5)	MRG/MORF4L-binding protein
C20orf24	pink	7.01076	3.01195	3.99881	-0.986853	0.0482974	0.0634408	0.530802	5.75988e-07	0	PROTEIN TGIF2-C20ORF24 (PTHR12906:SF0)	Uncharacterized protein C20orf24
C20orf27	yellow	19.016	5.43677	13.5792	-8.14247	-0.30371	1.79495e-10	0.475405	1.0905e-05	0	UPF0687 PROTEIN C20ORF27 (PTHR13287:SF6)	UPF0687 protein C20orf27
C20orf29	tan	7.5917	0.951889	6.63981	-5.68792	-0.122005	0.00952546	0.521022	1.00584e-06	0	AP-5 COMPLEX SUBUNIT SIGMA-1 (PTHR16120:SF0)	AP-5 complex subunit sigma-1
C20orf3	grey	3.17394	0.161551	3.01239	-2.85084	-0.0509915	0.108935	0.1098	0.338585	0	ADIPOCYTE PLASMA MEMBRANE-ASSOCIATED PROTEIN (PTHR10426:SF26)	Adipocyte plasma membrane-associated protein
C20orf30	turquoise	6.95931	1.74181	5.2175	-3.47568	-0.0283154	0.349543	0.215544	0.0580598	0	TRANSMEMBRANE PROTEIN 230 (PTHR15664:SF0)	Transmembrane protein 230
C20orf4	magenta	8.0851	2.93214	5.15296	-2.22082	0.0205472	0.521357	0.663518	3.58943e-11	0	PROTEIN AAR2 HOMOLOG (PTHR12689:SF4)	Protein AAR2 homolog
C20orf43	brown	88.1006	41.9306	46.17	-4.23934	-0.119796	3.48748e-06	0.807555	4.19876e-19	0	PROTEIN RTF2 HOMOLOG (PTHR12775:SF0)	Protein RTF2 homolog
C20orf45	pink	76.3091	25.8692	50.4399	-24.5706	0.108466	0.0036177	0.787871	1.14793e-17	0	PRELI DOMAIN CONTAINING PROTEIN 3B (PTHR11158:SF22)	PRELI domain containing protein 3B
C20orf52	tan	25.1298	5.37342	19.7564	-14.3829	0.00931243	0.711618	0.766883	2.71192e-16	0	REACTIVE OXYGEN SPECIES MODULATOR 1 (PTHR28525:SF1)	Reactive oxygen species modulator 1
C20orf55	black	33.4515	17.3427	16.1088	1.23395	0.386958	9.72428e-12	0.811989	1.89067e-19	0	PROTEIN FAM110A (PTHR14758:SF4)	Protein FAM110A
C20orf7	magenta	26.1491	4.64406	21.505	-16.861	-0.0788576	0.0105109	0.675541	1.16417e-11
C20orf72	turquoise	4.63674	3.25667	1.38007	1.87659	-0.0271559	0.36997	0.393484	0.000365295	0	MITOCHONDRIAL GENOME MAINTENANCE EXONUCLEASE 1 (PTHR31340:SF3)	Mitochondrial genome maintenance exonuclease 1
C20orf94	red	4.90771	1.20262	3.70509	-2.50248	-0.249854	0.00248857	0.415483	0.000155124	0	PROTEIN SLX4IP (PTHR28557:SF1)	Protein SLX4IP
C21orf119	yellow	3.68249	0.988152	2.69434	-1.70619	0.144468	0.0471671	0.301678	0.0072708
C21orf122	blue	8.85126	4.88661	3.96465	0.921965	-0.0724084	0.224268	0.523739	8.63039e-07
C21orf124	grey	1.62798	0.0887108	1.53927	-1.45056	0.138098	0.0436254	-0.111359	0.331728	kinase(PC00137)	PYRIDOXAL KINASE (PTHR10534:SF2)	Pyridoxal kinase
C21orf126	yellow	3.90777	2.19864	1.70913	0.489518	-0.0943184	0.168533	0.48279	7.58521e-06
C21orf128	blue	3.06274	1.45646	1.60629	-0.14983	0.0514782	0.464762	0.363474	0.00107194
C21orf2	blue	36.5519	16.4809	20.071	-3.59012	-0.180358	0.00813995	0.66545	3.00592e-11	0	PROTEIN C21ORF2 (PTHR18849:SF0)	Protein C21orf2
C21orf24	red	42.1272	35.4725	6.65475	28.8177	-0.12682	0.0478038	0.82712	1.05054e-20
C21orf30	grey	3.58023	0.230647	3.34958	-3.11893	-0.165549	0.00395205	0.382069	0.000556853
C21orf33	brown	109.161	63.5589	45.6017	17.9572	-0.26054	5.53422e-08	0.877137	6.40095e-26	0	ES1 PROTEIN HOMOLOG, MITOCHONDRIAL (PTHR10224:SF9)	ES1 protein homolog, mitochondrial
C21orf34	brown	109.715	80.4561	29.2591	51.197	-1.03741	5.45958e-19	0.893477	3.85805e-28
C21orf37	grey	1.77873	0.133592	1.64514	-1.51155	0.0593704	0.334563	-0.122026	0.287198
C21orf45	turquoise	139.084	104.568	34.5162	70.0514	-0.0033428	0.949243	0.858301	1.00665e-23	0	PROTEIN MIS18-ALPHA (PTHR16431:SF2)	Protein Mis18-alpha
C21orf51	turquoise	10.1157	2.65311	7.46256	-4.80946	0.0247133	0.498903	0.25588	0.0237487
C21orf55	red	59.765	48.0149	11.75	36.2649	-0.116563	0.015883	0.867928	8.36183e-25	RNA binding protein(PC00031);transporter(PC00227)	DNAJ HOMOLOG SUBFAMILY C MEMBER 28 (PTHR24016:SF12)	DnaJ homolog subfamily C member 28
C21orf56	yellow	2.584	1.0098	1.57421	-0.564411	-0.0836175	0.11945	0.38185	0.000561297	0	SPERIOLIN-LIKE PROTEIN (PTHR22192:SF1)	Speriolin-like protein
C21orf57	grey	1.88947	0.150835	1.73863	-1.5878	-0.101735	0.0048199	0.128772	0.261178	0	ENDORIBONUCLEASE YBEY (PTHR22881:SF18)	Endoribonuclease YbeY
C21orf58	red	57.7173	44.0034	13.7139	30.2894	-0.0937716	0.143339	0.883129	1.07347e-26	0	RIKEN CDNA 2610028H24 (PTHR28604:SF2)	Uncharacterized protein C21orf58
C21orf59	grey	3.56446	0.229058	3.3354	-3.10634	-0.0872176	0.0105307	0.434573	7.02234e-05	0	UPF0769 PROTEIN C21ORF59 (PTHR13238:SF4)	UPF0769 protein C21orf59
C21orf63	black	13.0614	6.80902	6.2524	0.556623	0.32856	6.12698e-09	0.665489	2.995e-11	0	PROTEIN EVA-1 HOMOLOG C (PTHR46780:SF4)	Protein eva-1 homolog C
C21orf66	greenyellow	47.6985	12.3332	35.3652	-23.032	-0.278901	3.78043e-09	0.834297	2.4145e-21	nucleic acid binding(PC00171);transcription factor(PC00218)	PAX3- AND PAX7-BINDING PROTEIN 1 (PTHR12214:SF2)	PAX3- and PAX7-binding protein 1
C21orf69	grey	1.44986	0.111447	1.33841	-1.22696	0.124669	0.0403638	0.13036	0.255294
C21orf7	black	10.8972	4.08163	6.81559	-2.73396	0.301089	5.0093e-05	0.597057	7.9432e-09	0	MAP3K7 C-TERMINAL-LIKE PROTEIN (PTHR47140:SF1)	MAP3K7 C-terminal-like protein
C21orf70	magenta	11.5644	2.42329	9.14114	-6.71785	-0.180214	2.50384e-05	0.526484	7.38323e-07	0	PROTEIN FAM207A (PTHR31109:SF4)	Protein FAM207A
C21orf91	green	7.42019	4.51384	2.90634	1.6075	0.313813	1.42923e-06	0.537914	3.79774e-07
C22orf13	pink	12.1942	6.14787	6.04632	0.101552	0.0307259	0.192462	0.614864	2.11389e-09	0	PROTEIN GUCD1 (PTHR31400:SF1)	Protein GUCD1
C22orf25	blue	12.6205	4.34854	8.27198	-3.92344	-0.0913105	0.115996	0.329749	0.00319652
C22orf27	pink	28.2033	11.0566	17.1467	-6.09017	0.176812	0.0110591	0.668089	2.35369e-11
C22orf28	black	11.4589	4.74556	6.71335	-1.96779	0.145556	7.37794e-06	0.596722	8.13707e-09	0	TRNA-SPLICING LIGASE RTCB HOMOLOG (PTHR11118:SF1)	tRNA-splicing ligase RtcB homolog
C22orf29	brown	35.5926	20.0625	15.5301	4.53236	-0.647254	2.35772e-14	0.698892	1.11638e-12	0	PROTEIN BOP (PTHR15503:SF4)	Protein Bop
C22orf30	salmon	6.66537	0.566832	6.09854	-5.53171	-0.0671311	0.00090202	0.507553	2.10776e-06	0	PROTEIN PRR14L (PTHR14522:SF0)	Protein PRR14L
C22orf32	brown	13.6155	8.53511	5.08037	3.45474	-0.443288	1.79665e-07	0.590287	1.28672e-08
C22orf36	blue	33.0807	16.5108	16.5699	-0.0590202	-0.202196	0.00781957	0.634108	4.59284e-10	0	LEUCINE-RICH REPEAT-CONTAINING PROTEIN 75B (PTHR14224:SF40)	Leucine-rich repeat-containing protein 75B
C22orf39	yellow	3.8738	1.82168	2.05212	-0.230434	-0.0194949	0.726358	0.463597	1.91527e-05	0	UPF0545 PROTEIN C22ORF39 (PTHR28052:SF1)	UPF0545 protein C22orf39
C22orf40	purple	4.61252	1.38768	3.22484	-1.83715	-0.187977	1.15552e-05	0.524698	8.17383e-07	0	CYSTEINE-RICH DPF MOTIF DOMAIN-CONTAINING PROTEIN 1 (PTHR31849:SF1)	Cysteine-rich DPF motif domain-containing protein 1
C22orf9	blue	12.8948	7.49107	5.40375	2.08732	0.353054	7.99034e-09	0.534594	4.61834e-07	0	KIAA0930 (PTHR21477:SF13)	Uncharacterized protein KIAA0930
C2CD2	blue	113.528	68.5982	44.9299	23.6683	-0.0977374	0.0227285	0.856673	1.50545e-23	0	C2 DOMAIN-CONTAINING PROTEIN 2 (PTHR21119:SF7)	C2 domain-containing protein 2
C2CD4B	green	115.856	93.9052	21.9512	71.954	1.73186	6.6736e-21	0.912823	2.73909e-31	0	C2 CALCIUM-DEPENDENT DOMAIN-CONTAINING PROTEIN 4B (PTHR47226:SF1)	C2 calcium-dependent domain-containing protein 4B
C2orf18	grey	2.55586	0.276826	2.27903	-2.00221	-0.00276944	0.94916	0.307774	0.00612199	0	SOLUTE CARRIER FAMILY 35 MEMBER F6 (PTHR13146:SF0)	Solute carrier family 35 member F6
C2orf21	yellow	2.04815	0.916976	1.13118	-0.214201	-0.053165	0.299939	0.378381	0.000636053	0	PROTEIN UNC-80 HOMOLOG (PTHR31781:SF1)	Protein unc-80 homolog
C2orf24	purple	11.0008	2.45124	8.54959	-6.09835	-0.213813	2.12914e-08	0.568788	5.54471e-08	0	PROTEIN CNPPD1 (PTHR15615:SF81)	Protein CNPPD1
C2orf25	pink	93.7704	54.8303	38.94	15.8903	0.104351	0.0194986	0.913866	1.7675e-31	0	METHYLMALONIC ACIDURIA AND HOMOCYSTINURIA TYPE D PROTEIN, MITOCHONDRIAL (PTHR13192:SF3)	Methylmalonic aciduria and homocystinuria type D protein, mitochondrial
C2orf27A	grey	2.71742	0.284394	2.43303	-2.14863	0.0755929	0.21969	-0.309719	0.00579074	0	SUBFAMILY NOT NAMED (PTHR16471:SF2)	Uncharacterized protein C2orf27A
C2orf28	blue	14.8454	7.35088	7.4945	-0.143619	-0.0515933	0.0100242	0.500798	3.01913e-06	0	ALL-TRANS RETINOIC ACID-INDUCED DIFFERENTIATION FACTOR (PTHR15926:SF1)	All-trans retinoic acid-induced differentiation factor
C2orf29	turquoise	10.1935	6.9266	3.26695	3.65965	-0.0039135	0.88513	0.480342	8.56344e-06	0	CCR4-NOT TRANSCRIPTION COMPLEX SUBUNIT 11 (PTHR15975:SF0)	CCR4-NOT transcription complex subunit 11
C2orf30	turquoise	25.9941	11.3226	14.6715	-3.34895	0.0997495	0.00100199	0.499692	3.19973e-06	0	ENDOPLASMIC RETICULUM LECTIN 1 (PTHR15414:SF4)	Endoplasmic reticulum lectin 1
C2orf32	turquoise	9.85212	6.93718	2.91494	4.02224	-0.135032	7.28246e-06	0.482883	7.55043e-06	0	CB1 CANNABINOID RECEPTOR-INTERACTING PROTEIN 1 (PTHR31952:SF1)	CB1 cannabinoid receptor-interacting protein 1
C2orf34	brown	40.0115	27.8397	12.1718	15.668	-0.456765	5.5607e-11	0.760017	7.10877e-16	0	CALMODULIN-LYSINE N-METHYLTRANSFERASE (PTHR13539:SF3)	Calmodulin-lysine N-methyltransferase
C2orf37	yellow	2.75004	1.07012	1.67992	-0.609807	0.133384	0.0548608	0.368956	0.000887267	0	DDB1- AND CUL4-ASSOCIATED FACTOR 17 (PTHR14815:SF2)	DDB1- and CUL4-associated factor 17
C2orf42	tan	79.1865	6.335	72.8515	-66.5165	-0.0639853	0.0613442	0.762462	5.0627e-16	0	SI:CH211-127D4.3 (PTHR13518:SF1)	Uncharacterized protein C2orf42
C2orf43	brown	2.99684	1.50722	1.48962	0.0176056	-0.12919	6.87222e-05	0.385744	0.000486976
C2orf44	magenta	6.89867	1.681	5.21767	-3.53667	-0.035142	0.291512	0.49164	4.85489e-06	0	WD REPEAT AND COILED-COIL-CONTAINING PROTEIN (PTHR14897:SF5)	WD repeat and coiled-coil-containing protein
C2orf47	grey	5.78967	0.499481	5.29019	-4.79071	0.0349056	0.372334	-0.0566266	0.622413	0	M-AAA PROTEASE-INTERACTING PROTEIN 1, MITOCHONDRIAL (PTHR13333:SF5)	m-AAA protease-interacting protein 1, mitochondrial
C2orf49	yellow	13.0696	5.54638	7.52318	-1.9768	0.208641	7.21059e-08	0.5617	8.77567e-08	0	ASHWIN (PTHR28359:SF1)	Ashwin
C2orf55	yellow	47.8726	22.2379	25.6347	-3.39678	-0.259334	4.08398e-06	0.758018	9.35436e-16	0	RIKEN CDNA 2010300C02 GENE (PTHR47743:SF1)	Uncharacterized protein KIAA1211-like
C2orf56	blue	4.45595	2.45679	1.99916	0.457636	0.108285	0.00095084	0.38236	0.000551007
C2orf63	brown	9.93469	4.83695	5.09775	-0.260801	-0.236284	0.000200862	0.539001	3.56047e-07	vesicle coat protein(PC00235)	CLATHRIN HEAVY CHAIN LINKER DOMAIN-CONTAINING PROTEIN 1 (PTHR10292:SF11)	Clathrin heavy chain linker domain-containing protein 1
C2orf64	brown	95.1726	52.6816	42.491	10.1906	-0.247493	5.13915e-10	0.816888	7.63641e-20	0	CYTOCHROME C OXIDASE ASSEMBLY FACTOR 5 (PTHR28627:SF1)	Cytochrome c oxidase assembly factor 5
C2orf67	green	4.14121	1.93525	2.20596	-0.270711	0.324459	0.000635218	0.42547	0.000103078
C2orf68	brown	78.1491	35.8897	42.2594	-6.36978	-0.294351	0.000104441	0.776839	6.31438e-17	0	UPF0561 PROTEIN C2ORF68 (PTHR34256:SF1)	UPF0561 protein C2orf68
C2orf69	red	80.8578	68.5355	12.3223	56.2131	-0.12957	0.048286	0.94863	9.97856e-40	0	UPF0565 PROTEIN C2ORF69 (PTHR31296:SF1)	UPF0565 protein C2orf69
C2orf7	brown	17.4655	5.8332	11.6323	-5.79908	-0.395297	4.94529e-12	0.45997	2.26762e-05	0	PROTEASE-ASSOCIATED DOMAIN-CONTAINING PROTEIN 1 (PTHR22702:SF3)	Protease-associated domain-containing protein 1
C2orf76	green	10.9511	6.3457	4.60539	1.74031	0.264531	1.74085e-06	0.551379	1.68045e-07	0	UPF0538 PROTEIN C2ORF76 (PTHR18444:SF9)	UPF0538 protein C2orf76
C2orf79	yellow	59.9863	22.262	37.7243	-15.4623	-0.029855	0.470714	0.73257	2.48208e-14	0	PEPTIDYL-TRNA HYDROLASE PTRHD1-RELATED (PTHR46194:SF1)	Putative peptidyl-tRNA hydrolase PTRHD1
C3orf1	green	25.5535	12.4968	13.0567	-0.559864	0.436605	4.21501e-08	0.662115	4.07982e-11	0	COMPLEX I ASSEMBLY FACTOR TIMMDC1, MITOCHONDRIAL (PTHR13002:SF1)	Complex I assembly factor TIMMDC1, mitochondrial
C3orf10	blue	4.92968	2.2093	2.72037	-0.511068	-0.02427	0.397425	0.371923	0.000799879	0	PROTEIN BRICK1 (PTHR33668:SF1)	Protein BRICK1
C3orf14	pink	41.3924	16.4581	24.9343	-8.47627	0.225118	1.12191e-06	0.709293	3.64981e-13	0	CHROMOSOME 3 OPEN READING FRAME 14 (PTHR14286:SF2)	Uncharacterized protein C3orf14
C3orf17	red	6.90668	1.98608	4.9206	-2.93451	-0.113442	0.0256321	0.494082	4.28307e-06	0	NUCLEOLUS AND NEURAL PROGENITOR PROTEIN (PTHR34761:SF1)	Nucleolus and neural progenitor protein
C3orf18	blue	43.1129	20.4037	22.7092	-2.30545	0.454288	2.78501e-07	0.629226	6.8331e-10	0	CHROMOSOME 3 OPEN READING FRAME 18 (PTHR15868:SF0)	Uncharacterized protein C3orf18
C3orf19	blue	9.95788	6.47676	3.48112	2.99564	0.063772	0.0120361	0.529325	6.27278e-07	0	COILED-COIL DOMAIN-CONTAINING PROTEIN 174 (PTHR15885:SF1)	Coiled-coil domain-containing protein 174
C3orf21	brown	76.1174	44.128	31.9894	12.1386	-0.36537	4.40705e-13	0.791695	6.20713e-18	0	XYLOSIDE XYLOSYLTRANSFERASE 1 (PTHR46612:SF1)	Xyloside xylosyltransferase 1
C3orf23	pink	93.8713	61.005	32.8663	28.1387	0.207255	0.00463257	0.932074	2.99237e-35	0	T-CELL ACTIVATION INHIBITOR, MITOCHONDRIAL (PTHR31596:SF1)	T-cell activation inhibitor, mitochondrial
C3orf26	turquoise	46.5881	39.1242	7.46382	31.6604	-0.363512	3.0102e-08	0.741061	8.67381e-15	RNA helicase(PC00032)	PROTEIN CMSS1 (PTHR24030:SF0)	Protein CMSS1
C3orf31	turquoise	2.3222	0.842632	1.47957	-0.636937	0.0141165	0.564354	0.210163	0.0647721	0	PHOSPHATIDATE CYTIDYLYLTRANSFERASE, MITOCHONDRIAL (PTHR13619:SF0)	Phosphatidate cytidylyltransferase, mitochondrial
C3orf34	red	47.3203	37.3678	9.95251	27.4153	-0.221123	0.000974241	0.808149	3.77764e-19	0	CENTROSOMAL PROTEIN OF 19 KDA (PTHR31539:SF1)	Centrosomal protein of 19 kDa
C3orf36	blue	3.14199	1.65104	1.49095	0.160097	-0.0321103	0.572816	0.376987	0.000668581	0	0	Uncharacterized protein C3orf36
C3orf37	turquoise	3.4638	2.02726	1.43653	0.590731	-0.0597921	0.0476223	0.291066	0.00972773	0	EMBRYONIC STEM CELL-SPECIFIC 5-HYDROXYMETHYLCYTOSINE-BINDING PROTEIN (PTHR13604:SF0)	Embryonic stem cell-specific 5-hydroxymethylcytosine-binding protein
C3orf38	pink	87.9412	50.65	37.2912	13.3587	0.394961	3.25466e-07	0.889978	1.23276e-27	0	CHROMOSOME 3 OPEN READING FRAME 38 (PTHR21084:SF1)	Uncharacterized protein C3orf38
C3orf39	purple	7.27978	1.85391	5.42586	-3.57195	-0.198993	0.000290848	0.541742	3.0228e-07	glycosyltransferase(PC00111)	PROTEIN O-LINKED-MANNOSE BETA-1,4-N-ACETYLGLUCOSAMINYLTRANSFERASE 2 (PTHR20961:SF105)	Protein O-linked-mannose beta-1,4-N-acetylglucosaminyltransferase 2
C3orf50	yellow	7.3777	2.81417	4.56353	-1.74936	0.142192	0.029848	0.492882	4.55573e-06
C3orf52	black	46.4638	26.542	19.9217	6.62033	0.919727	7.85642e-16	0.885636	4.93931e-27	0	TPA-INDUCED TRANSMEMBRANE PROTEIN (PTHR14636:SF1)	TPA-induced transmembrane protein
C3orf54	brown	138.484	86.8885	51.5952	35.2933	-0.937078	5.56931e-15	0.903459	1.10839e-29
C3orf58	brown	21.2194	5.04385	16.1756	-11.1317	-0.485445	1.17758e-11	0.441134	5.28888e-05	0	DELETED IN AUTISM PROTEIN 1 (PTHR32073:SF6)	Deleted in autism protein 1
C3orf59	black	31.3651	13.7207	17.6444	-3.92375	0.369207	1.02796e-09	0.75838	8.90311e-16	0	PROTEIN MB21D2 (PTHR10656:SF47)	Protein MB21D2
C3orf60	brown	3.70671	0.932176	2.77453	-1.84236	-0.132028	0.0796811	0.305722	0.0064894	0	NADH DEHYDROGENASE [UBIQUINONE] 1 ALPHA SUBCOMPLEX ASSEMBLY FACTOR 3 (PTHR21192:SF2)	NADH dehydrogenase [ubiquinone] 1 alpha subcomplex assembly factor 3
C3orf62	grey	1.51543	0.151576	1.36385	-1.21228	-0.00923278	0.889464	-0.0893226	0.436748	0	SUBFAMILY NOT NAMED (PTHR36680:SF1)	Uncharacterized protein C3orf62
C3orf63	blue	22.4614	11.165	11.2963	-0.131296	-0.104046	0.112315	0.581042	2.4428e-08
C3orf64	brown	12.0432	6.48216	5.56103	0.921129	-0.170278	0.000587251	0.527116	7.12135e-07	glycosyltransferase(PC00111)	EGF DOMAIN-SPECIFIC O-LINKED N-ACETYLGLUCOSAMINE TRANSFERASE (PTHR20961:SF38)	EGF domain-specific O-linked N-acetylglucosamine transferase
C3orf70	grey	1.25043	0.0927911	1.15764	-1.06485	-0.0926548	0.0687949	-0.0113938	0.921134	0	UPF0524 PROTEIN C3ORF70 (PTHR31785:SF2)	UPF0524 protein C3orf70
C3orf75	grey	3.55864	0.355083	3.20356	-2.84847	-0.0775179	0.00353329	0.36298	0.00109018	0	ELONGATOR COMPLEX PROTEIN 6 (PTHR16184:SF6)	Elongator complex protein 6
C4A	turquoise	6.30682	4.14063	2.16619	1.97444	-0.0970728	0.19219	0.436023	6.59909e-05	complement component(PC00078);cytokine(PC00083);serine protease inhibitor(PC00204)	COMPLEMENT C4-A-RELATED (PTHR11412:SF86)	Complement C4-A
C4orf14	brown	34.5836	19.9421	14.6415	5.30067	-0.191998	2.95898e-07	0.701907	8.11299e-13	0	NITRIC OXIDE-ASSOCIATED PROTEIN 1 (PTHR46406:SF1)	Nitric oxide-associated protein 1
C4orf16	grey	2.34684	0.212293	2.13454	-1.92225	0.111786	0.185718	-0.403468	0.000249469	0	AP-1 COMPLEX-ASSOCIATED REGULATORY PROTEIN (PTHR34529:SF1)	AP-1 complex-associated regulatory protein
C4orf18	blue	54.8819	40.9284	13.9535	26.9749	0.0438333	0.481778	0.745237	5.09489e-15	0	PROTEIN FAM198B (PTHR15905:SF1)	Protein FAM198B
C4orf23	turquoise	3.47712	1.70339	1.77374	-0.0703497	0.102382	0.11602	0.32592	0.003592	0	TRNA (URACIL-O(2)-)-METHYLTRANSFERASE-RELATED (PTHR21210:SF0)	Probable tRNA (uracil-O(2)-)-methyltransferase
C4orf27	grey	2.39406	0.216193	2.17786	-1.96167	0.0972281	0.00367992	-0.165228	0.148276	0	HISTONE PARYLATION FACTOR 1 (PTHR13386:SF2)	Histone PARylation factor 1
C4orf29	red	3.81665	0.909799	2.90685	-1.99705	0.109831	0.0319701	0.358451	0.00127104	0	PROTEIN ABHD18 (PTHR13617:SF14)	Protein ABHD18
C4orf32	brown	8.40965	3.61701	4.79264	-1.17562	-0.377783	1.35422e-09	0.38782	0.000451152	0	FAMILY WITH SEQUENCE SIMILARITY 241 MEMBER A (PTHR33690:SF1)	Uncharacterized protein FAM241A
C4orf33	green	3.69105	1.32321	2.36784	-1.04462	0.184557	0.00134617	0.361064	0.00116363	0	UPF0462 PROTEIN C4ORF33 (PTHR31475:SF3)	UPF0462 protein C4orf33
C4orf34	blue	11.7318	7.81329	3.91852	3.89476	-0.0361202	0.438188	0.532304	5.27911e-07	0	SMALL INTEGRAL MEMBRANE PROTEIN 14 (PTHR31019:SF1)	Small integral membrane protein 14
C4orf41	yellow	30.9792	13.0726	17.9066	-4.83396	-0.0895285	0.00968702	0.638509	3.19126e-10
C4orf42	blue	8.70182	3.42561	5.27621	-1.85061	-0.061758	0.285225	0.45253	3.18741e-05
C4orf43	yellow	2.34698	1.32621	1.02077	0.305436	0.110333	0.193557	0.367408	0.000936241	0	TRANSLATION MACHINERY-ASSOCIATED PROTEIN 16 (PTHR13349:SF2)	Translation machinery-associated protein 16
C4orf46	turquoise	156.642	117.838	38.8035	79.0347	-0.0149552	0.749599	0.879242	3.45588e-26	0	RENAL CANCER DIFFERENTIATION GENE 1 PROTEIN (PTHR31641:SF2)	Renal cancer differentiation gene 1 protein
C4orf48	tan	42.4082	10.6151	31.7931	-21.178	-0.0341513	0.497043	0.872025	2.73147e-25	0	NEUROPEPTIDE-LIKE PROTEIN C4ORF48 (PTHR35451:SF1)	Neuropeptide-like protein C4orf48
C4orf49	purple	29.2471	13.1964	16.0507	-2.8543	-1.99049	8.46896e-22	0.810449	2.50043e-19	0	PROTEIN MGARP (PTHR22910:SF6)	Protein MGARP
C5	brown	32.1016	17.7873	14.3144	3.47288	-0.821099	2.77369e-19	0.648625	1.35103e-10	complement component(PC00078);cytokine(PC00083);serine protease inhibitor(PC00204)	COMPLEMENT C5 (PTHR11412:SF83)	Complement C5
C5orf13	brown	98.393	68.0702	30.3228	37.7474	-0.560915	1.64328e-14	0.885763	4.74652e-27	0	NEURONAL REGENERATION-RELATED PROTEIN (PTHR17102:SF4)	Neuronal regeneration-related protein
C5orf15	green	117.885	103.663	14.2226	89.44	0.679529	2.75865e-26	0.929323	1.28555e-34	0	KERATINOCYTE-ASSOCIATED TRANSMEMBRANE PROTEIN 2 (PTHR16502:SF2)	Keratinocyte-associated transmembrane protein 2
C5orf21	brown	51.9809	37.4604	14.5205	22.9399	-0.458524	1.11624e-13	0.793949	4.29483e-18	0	PROTEIN FAM172A (PTHR21357:SF3)	Protein FAM172A
C5orf22	grey	4.36566	0.347689	4.01797	-3.67028	-0.195972	8.39702e-05	-0.491774	4.82174e-06	0	UPF0489 PROTEIN C5ORF22 (PTHR13225:SF3)	UPF0489 protein C5orf22
C5orf24	pink	11.6384	7.37162	4.26674	3.10488	0.111435	0.132534	0.587803	1.53158e-08	0	UPF0461 PROTEIN C5ORF24 (PTHR31894:SF0)	UPF0461 protein C5orf24
C5orf25	magenta	102.482	7.74638	94.7359	-86.9895	0.052769	0.111136	0.641324	2.52033e-10	0	SUMO-INTERACTING MOTIF-CONTAINING PROTEIN 1 (PTHR23187:SF3)	SUMO-interacting motif-containing protein 1
C5orf27	turquoise	9.9315	6.25843	3.67307	2.58536	0.0344491	0.654217	0.49103	5.0087e-06
C5orf28	red	18.8882	13.001	5.88724	7.11373	-0.223065	0.0091821	0.699293	1.07013e-12	0	TRANSMEMBRANE PROTEIN 267 (PTHR13628:SF1)	Transmembrane protein 267
C5orf30	black	31.4173	17.2454	14.1719	3.07356	0.376176	3.08507e-11	0.813517	1.42917e-19	0	UNC119-BINDING PROTEIN C5ORF30 (PTHR31224:SF2)	UNC119-binding protein C5orf30
C5orf32	blue	14.8807	7.63564	7.24503	0.390611	0.321216	1.0045e-10	0.438619	5.89995e-05	0	CYSTEINE-RICH AND TRANSMEMBRANE DOMAIN-CONTAINING PROTEIN 1 (PTHR47564:SF1)	Cysteine-rich and transmembrane domain-containing protein 1
C5orf33	red	5.64837	0.933795	4.71458	-3.78078	-0.336787	2.49156e-06	0.366124	0.000978719	0	NAD KINASE 2, MITOCHONDRIAL (PTHR13158:SF5)	NAD kinase 2, mitochondrial
C5orf34	turquoise	77.254	60.4977	16.7563	43.7414	-0.0446286	0.453766	0.818313	5.83705e-20	0	ZGC:153352 (PTHR34531:SF1)	Uncharacterized protein C5orf34
C5orf35	turquoise	3.26781	1.82064	1.44717	0.373477	-0.0359432	0.419842	0.323604	0.00385189	0	SET DOMAIN-CONTAINING PROTEIN 9 (PTHR33524:SF2)	SET domain-containing protein 9
C5orf37	turquoise	16.7314	11.3883	5.34309	6.04522	0.0233347	0.472469	0.557984	1.11164e-07	0	CENTROSOMAL PROTEIN POC5 (PTHR28618:SF1)	Centrosomal protein POC5
C5orf39	brown	105.909	72.6321	33.2768	39.3553	-0.836184	1.97244e-20	0.87738	5.96393e-26	0	ANNEXIN-2 RECEPTOR (PTHR38820:SF1)	Annexin-2 receptor
C5orf4	brown	139.853	80.9904	58.8629	22.1275	-0.802642	5.35591e-09	0.90289	1.37098e-29	hydroxylase(PC00122);oxidase(PC00175)	FATTY ACID HYDROXYLASE DOMAIN-CONTAINING PROTEIN 2 (PTHR11863:SF26)	Fatty acid hydroxylase domain-containing protein 2
C5orf41	blue	78.2755	49.8585	28.417	21.4415	-0.0973398	0.289222	0.806677	4.90534e-19
C5orf44	pink	37.875	28.0858	9.78918	18.2967	0.0392219	0.584739	0.80331	8.84274e-19	0	TRAFFICKING PROTEIN PARTICLE COMPLEX SUBUNIT 13 (PTHR13134:SF3)	Trafficking protein particle complex subunit 13
C5orf5	brown	55.1047	38.7519	16.3528	22.3992	-0.507909	2.87996e-16	0.792238	5.68232e-18	0	PROTEIN FAM13B (PTHR15904:SF16)	Protein FAM13B
C5orf51	salmon	10.7926	2.57138	8.2212	-5.64982	-0.00530905	0.856986	0.751199	2.34036e-15	0	UPF0600 PROTEIN C5ORF51 (PTHR28494:SF1)	UPF0600 protein C5orf51
C5orf53	blue	70.4826	37.8395	32.6432	5.19631	-0.163889	0.00991884	0.779641	4.13321e-17	0	IGA-INDUCING PROTEIN HOMOLOG (PTHR39224:SF1)	IgA-inducing protein homolog
C5orf54	grey	2.99843	0.113261	2.88517	-2.77191	0.0692569	0.323756	0.0746724	0.515854	0	PROTEIN ZBED8 (PTHR45935:SF4)	Protein ZBED8
C5orf62	brown	17.2755	7.92609	9.34944	-1.42335	-0.245202	0.00822022	0.585646	1.77961e-08	0	SMALL INTEGRAL MEMBRANE PROTEIN 3 (PTHR37859:SF1)	Small integral membrane protein 3
C6orf1	green	23.0529	16.6552	6.39764	10.2576	0.391873	3.65034e-09	0.683762	5.22715e-12
C6orf105	turquoise	31.7331	21.1855	10.5476	10.6379	0.0589731	0.588764	0.663659	3.5434e-11	0	ANDROGEN-DEPENDENT TFPI-REGULATING PROTEIN (PTHR10989:SF17)	Androgen-dependent TFPI-regulating protein
C6orf106	blue	23.3945	11.352	12.0426	-0.690611	-0.0285095	0.616761	0.588941	1.41432e-08	0	PROTEIN NBR1 HOMOLOG (PTHR20930:SF0)	Uncharacterized protein C6orf106
C6orf108	green	53.3752	41.3016	12.0736	29.228	0.591055	2.33288e-18	0.806418	5.13531e-19	0	2'-DEOXYNUCLEOSIDE 5'-PHOSPHATE N-HYDROLASE 1 (PTHR15364:SF0)	2'-deoxynucleoside 5'-phosphate N-hydrolase 1
C6orf111	greenyellow	35.5243	11.3991	24.1252	-12.7261	-0.131158	0.0039582	0.843795	3.08402e-22
C6orf115	black	2.99499	0.601611	2.39338	-1.79177	0.0993276	0.00529304	0.319304	0.00437902	0	COSTARS FAMILY PROTEIN ABRACL (PTHR46334:SF1)	Costars family protein ABRACL
C6orf117	brown	134.402	92.9795	41.4225	51.557	-2.12587	3.7482e-19	0.910601	6.8361e-31	0	MELANOCORTIN-2 RECEPTOR ACCESSORY PROTEIN 2 (PTHR28675:SF1)	Melanocortin-2 receptor accessory protein 2
C6orf120	blue	8.29721	2.50608	5.79113	-3.28505	-0.196941	0.00500033	0.364676	0.0010287	0	UPF0669 PROTEIN C6ORF120 (PTHR31703:SF2)	UPF0669 protein C6orf120
C6orf124	brown	20.1994	10.8968	9.30264	1.59414	-0.341822	9.9725e-05	0.616765	1.82642e-09
C6orf125	tan	8.50454	1.20192	7.30262	-6.1007	-0.0423546	0.117425	0.52471	8.16785e-07	0	UBIQUINOL-CYTOCHROME-C REDUCTASE COMPLEX ASSEMBLY FACTOR 2 (PTHR34260:SF1)	Ubiquinol-cytochrome-c reductase complex assembly factor 2
C6orf129	grey	6.79572	0.621371	6.17435	-5.55298	0.0788762	0.00836609	0.627517	7.83951e-10	0	COILED-COIL DOMAIN-CONTAINING PROTEIN 167 (PTHR31759:SF1)	Coiled-coil domain-containing protein 167
C6orf130	turquoise	10.7812	5.99915	4.78209	1.21707	-0.170069	6.45144e-06	0.457281	2.56692e-05	0	O-ACETYL-ADP-RIBOSE DEACETYLASE 1 (PTHR12521:SF0)	O-acetyl-ADP-ribose deacetylase 1
C6orf134	grey	1.50535	0.244046	1.2613	-1.01726	-0.00396013	0.950772	0.147814	0.196535
C6orf136	magenta	13.7766	2.45903	11.3175	-8.85851	-0.152031	3.7029e-07	0.561468	8.90664e-08	0	RIKEN CDNA 2310061I04 GENE (PTHR31094:SF2)	Uncharacterized protein C6orf136
C6orf138	blue	5.41998	2.03906	3.38093	-1.34187	-0.147419	0.0325372	0.337759	0.00249245	receptor(PC00197)	PATCHED DOMAIN-CONTAINING PROTEIN 4 (PTHR10796:SF15)	Patched domain-containing protein 4
C6orf141	brown	42.571	30.4642	12.1068	18.3573	-1.0738	3.15031e-14	0.75578	1.26824e-15	0	9130008F23RIK PROTEIN (PTHR36880:SF1)	Uncharacterized protein C6orf141
C6orf142	purple	4.10528	1.20091	2.90437	-1.70346	-0.585639	9.88475e-08	0.503497	2.61775e-06	0	MUSCULAR LMNA-INTERACTING PROTEIN (PTHR31514:SF1)	Muscular LMNA-interacting protein
C6orf145	turquoise	21.4846	13.2657	8.21884	5.04691	-0.410162	1.29111e-10	0.574572	3.78144e-08	0	PX DOMAIN-CONTAINING PROTEIN 1 (PTHR31433:SF0)	PX domain-containing protein 1
C6orf150	black	61.6004	25.1034	36.497	-11.3936	1.34998	3.61271e-18	0.840805	5.98076e-22
C6orf153	turquoise	7.89515	3.70556	4.18959	-0.48403	-0.0110331	0.665554	0.258528	0.0222897	0	RIBOSOMAL RNA PROCESSING PROTEIN 36 HOMOLOG (PTHR21738:SF0)	Ribosomal RNA processing protein 36 homolog
C6orf160	grey	1.77872	0.841056	0.93766	-0.0966044	-0.335164	5.87666e-12	-0.146589	0.200311
C6orf162	turquoise	17.5454	13.315	4.23042	9.08459	-0.133823	0.00317369	0.61922	1.50998e-09	0	SMALL INTEGRAL MEMBRANE PROTEIN 8 (PTHR14274:SF1)	Small integral membrane protein 8
C6orf163	grey	1.14153	0.119672	1.02186	-0.902185	0.00237577	0.975075	0.115741	0.312932	0	CHROMOSOME 6 OPEN READING FRAME 163 (PTHR34645:SF1)	Uncharacterized protein C6orf163
C6orf167	yellow	1.55773	0.515634	1.0421	-0.526462	-0.0342049	0.642375	0.257279	0.0229678	0	PROTEIN MMS22-LIKE (PTHR28547:SF1)	Protein MMS22-like
C6orf168	magenta	5.6862	1.14299	4.5432	-3.40021	0.122649	0.0845262	0.494532	4.18482e-06	0	FAILED AXON CONNECTIONS HOMOLOG (PTHR12289:SF59)	Failed axon connections homolog
C6orf170	red	32.799	17.0043	15.7946	1.20972	-0.127231	0.0556033	0.721624	9.08859e-14	0	PROTEIN BROAD-MINDED (PTHR13465:SF3)	Protein broad-minded
C6orf173	turquoise	114.571	101.322	13.2495	88.0723	-0.358639	6.11985e-09	0.851139	5.70585e-23	0	CENTROMERE PROTEIN W (PTHR34832:SF1)	Centromere protein W
C6orf176	grey	0.886965	0.100798	0.786167	-0.685368	-0.0281648	0.653361	-0.127249	0.266907
C6orf182	yellow	4.35761	2.6712	1.68641	0.984785	-0.0733629	0.283668	0.497009	3.681e-06	0	CENTROSOMAL PROTEIN CEP57L1 (PTHR19336:SF10)	Centrosomal protein CEP57L1
C6orf188	grey	3.08922	0.240966	2.84825	-2.60728	0.0258639	0.726242	-0.145981	0.202205	0	CALCIUM HOMEOSTASIS MODULATOR PROTEIN 5 (PTHR32261:SF8)	Calcium homeostasis modulator protein 5
C6orf192	blue	55.7411	37.6568	18.0843	19.5725	0.414047	3.40669e-09	0.753533	1.71554e-15	0	MFS-TYPE TRANSPORTER SLC18B1 (PTHR23506:SF26)	MFS-type transporter SLC18B1
C6orf203	yellow	19.7093	10.4184	9.29091	1.12746	-0.198366	0.000712428	0.646243	1.65889e-10	0	SUBFAMILY NOT NAMED (PTHR13633:SF4)	Uncharacterized protein C6orf203
C6orf211	pink	93.1839	48.4917	44.6922	3.79947	0.245821	0.000126634	0.887732	2.54549e-27
C6orf225	brown	8.5202	2.54478	5.97542	-3.43064	-0.151202	0.0829606	0.431977	7.84321e-05	0	PROTEIN FAM229B (PTHR35355:SF2)	Protein FAM229B
C6orf25	yellow	2.66322	0.894619	1.7686	-0.873981	0.0455617	0.462193	0.316987	0.00468892
C6orf47	blue	8.2297	2.35911	5.87059	-3.51148	0.10875	0.00236261	0.267139	0.0180613	0	SI:CH73-25F10.6 (PTHR14307:SF0)	Uncharacterized protein C6orf47
C6orf48	purple	13.4598	3.07238	10.3874	-7.31506	-0.289105	6.15206e-10	0.591943	1.14467e-08	0	0	Protein G8
C6orf57	blue	4.45292	1.28414	3.16878	-1.88464	0.1324	0.00234831	0.224393	0.0482618	0	SUCCINATE DEHYDROGENASE ASSEMBLY FACTOR 4, MITOCHONDRIAL (PTHR28524:SF3)	Succinate dehydrogenase assembly factor 4, mitochondrial
C6orf59	red	5.10861	2.70514	2.40347	0.301664	-0.0162718	0.833909	0.535547	4.36708e-07
C6orf61	grey	0.742439	0.0767146	0.665725	-0.58901	-0.0225535	0.66335	-0.0338068	0.768882	DNA helicase(PC00011);hydrolase(PC00121)	DNA HELICASE MCM9 (PTHR11630:SF48)	DNA helicase MCM9
C6orf62	blue	10.4786	4.71387	5.76478	-1.05091	0.190132	7.66273e-07	0.404215	0.000242336	0	CHROMOSOME 6 OPEN READING FRAME 62 (PTHR28336:SF1)	Uncharacterized protein C6orf62
C6orf64	yellow	2.75076	0.908825	1.84194	-0.933116	0.00790262	0.833539	0.339049	0.00239308	0	SAYSVFN DOMAIN-CONTAINING PROTEIN 1 (PTHR13527:SF0)	SAYSvFN domain-containing protein 1
C6orf66	turquoise	75.5254	48.9666	26.5588	22.4078	-0.114336	0.00545874	0.748515	3.33062e-15	0	NADH DEHYDROGENASE [UBIQUINONE] 1 ALPHA SUBCOMPLEX ASSEMBLY FACTOR 4 (PTHR13338:SF6)	NADH dehydrogenase [ubiquinone] 1 alpha subcomplex assembly factor 4
C6orf70	brown	10.3201	4.8103	5.50979	-0.699499	-0.0534923	0.121718	0.508464	2.00698e-06	0	ENDOPLASMIC RETICULUM MEMBRANE-ASSOCIATED RNA DEGRADATION PROTEIN (PTHR31701:SF2)	Endoplasmic reticulum membrane-associated RNA degradation protein
C6orf72	grey	3.67404	0.405316	3.26873	-2.86341	-0.0523019	0.280977	-0.135212	0.237876	0	GLYCOPROTEIN INTEGRAL MEMBRANE PROTEIN 1 (PTHR28549:SF1)	Glycoprotein integral membrane protein 1
C6orf85	blue	87.1288	64.4606	22.6683	41.7923	0.308637	2.56726e-05	0.87727	6.15798e-26	0	SOLUTE CARRIER FAMILY 22 MEMBER 23 (PTHR24064:SF192)	Solute carrier family 22 member 23
C6orf89	green	9.72931	5.53263	4.19668	1.33596	0.231618	5.16903e-05	0.543974	2.64275e-07	0	BOMBESIN RECEPTOR-ACTIVATED PROTEIN C6ORF89 (PTHR35259:SF1)	Bombesin receptor-activated protein C6orf89
C7orf10	magenta	6.25727	1.89652	4.36074	-2.46422	0.0778978	0.320816	0.528786	6.47077e-07	0	0	Succinate--hydroxymethylglutarate CoA-transferase
C7orf11	grey	7.49251	0.70673	6.78578	-6.07905	-0.119807	0.00608636	0.0011988	0.991689	0	M-PHASE-SPECIFIC PLK1-INTERACTING PROTEIN (PTHR22446:SF3)	M-phase-specific PLK1-interacting protein
C7orf13	blue	5.00432	2.19095	2.81337	-0.62242	0.0641743	0.302489	0.415485	0.000155112
C7orf20	tan	5.55249	0.716315	4.83617	-4.11986	0.0852748	0.0670869	0.436541	6.45366e-05	0	GOLGI TO ER TRAFFIC PROTEIN 4 HOMOLOG (PTHR12875:SF0)	Golgi to ER traffic protein 4 homolog
C7orf23	purple	6.49815	1.20836	5.28979	-4.08143	-0.157354	3.90278e-06	0.446311	4.21142e-05	0	TRANSMEMBRANE PROTEIN 243 (PTHR28603:SF1)	Transmembrane protein 243
C7orf25	pink	7.99308	3.61874	4.37434	-0.755606	0.124181	0.000378977	0.538927	3.57617e-07	0	UPF0415 PROTEIN C7ORF25 (PTHR13379:SF0)	UPF0415 protein C7orf25
C7orf26	purple	15.0376	4.20481	10.8327	-6.62794	-0.173727	4.26026e-07	0.657467	6.20562e-11	0	CHROMOSOME 7 OPEN READING FRAME 26 (PTHR14540:SF2)	Uncharacterized protein C7orf26
C7orf27	tan	76.0867	8.85389	67.2328	-58.379	-0.186297	2.43089e-08	0.809594	2.91693e-19
C7orf28A	pink	15.9673	10.931	5.03633	5.89466	0.101553	0.0102803	0.699495	1.0476e-12	0	VACUOLAR FUSION PROTEIN CCZ1 HOMOLOG-RELATED (PTHR13056:SF0)	Vacuolar fusion protein CCZ1 homolog
C7orf28B	pink	31.1113	22.6581	8.45322	14.2049	0.080172	0.0346461	0.786358	1.45888e-17	0	VACUOLAR FUSION PROTEIN CCZ1 HOMOLOG-RELATED (PTHR13056:SF0)	Vacuolar fusion protein CCZ1 homolog B
C7orf29	grey	0.661393	0.0879832	0.57341	-0.485426	0.0298537	0.627191	0.0556761	0.628276	0	ZBED6 C-TERMINAL-LIKE PROTEIN (PTHR47241:SF3)	ZBED6 C-terminal-like protein
C7orf30	turquoise	28.7672	22.9717	5.79551	17.1762	-0.0736638	0.000773872	0.65987	5.00059e-11	0	MITOCHONDRIAL ASSEMBLY OF RIBOSOMAL LARGE SUBUNIT PROTEIN 1 (PTHR21043:SF0)	Mitochondrial assembly of ribosomal large subunit protein 1
C7orf36	turquoise	14.698	3.65491	11.0431	-7.38818	0.180207	4.63252e-05	0.35465	0.00144331	0	YAE1 DOMAIN-CONTAINING PROTEIN 1 (PTHR18829:SF0)	Yae1 domain-containing protein 1
C7orf38	blue	17.8943	6.60265	11.2916	-4.68899	-0.106225	0.0965651	0.519874	1.07266e-06	0	PROTEIN FAM200A (PTHR45935:SF5)	Protein FAM200A
C7orf40	turquoise	104.605	85.6704	18.9342	66.7361	-0.280754	1.57371e-09	0.86133	4.69513e-24
C7orf41	brown	15.5594	9.63895	5.92042	3.71852	-0.362585	1.22416e-06	0.625036	9.55645e-10	0	MATURIN (PTHR32008:SF2)	Maturin
C7orf42	black	2.24093	0.51793	1.723	-1.20507	0.0330069	0.316584	0.333145	0.00287882	0	TRANSMEMBRANE PROTEIN 248 (PTHR16002:SF5)	Transmembrane protein 248
C7orf43	red	3.59013	1.44157	2.14856	-0.706996	0.0858419	0.0411315	0.418906	0.000135043	0	SI:DKEY-3K24.5 (PTHR16096:SF8)	Uncharacterized protein C7orf43
C7orf44	pink	74.5055	22.0904	52.4151	-30.3247	0.00593049	0.862934	0.75197	2.11303e-15	0	CYTOCHROME C OXIDASE ASSEMBLY FACTOR 1 HOMOLOG (PTHR47148:SF1)	Cytochrome c oxidase assembly factor 1 homolog
C7orf47	purple	4.00955	0.900475	3.10907	-2.2086	-0.128252	0.000145062	0.437537	6.18267e-05	0	PROTEIN PHOSPHATASE 1 REGULATORY SUBUNIT 35 (PTHR28625:SF1)	Protein phosphatase 1 regulatory subunit 35
C7orf49	yellow	10.4048	6.8561	3.54867	3.30744	-0.0387259	0.437639	0.649188	1.2867e-10
C7orf50	brown	20.2163	6.98634	13.23	-6.24365	-0.208916	1.94949e-09	0.46724	1.6133e-05	0	CHROMOSOME 7 OPEN READING FRAME 50 (PTHR22306:SF2)	Uncharacterized protein C7orf50
C7orf54	red	38.6753	25.4418	13.2334	12.2084	-0.163697	0.102678	0.805113	6.4591e-19
C7orf55	purple	23.6048	4.25044	19.3544	-15.1039	-0.294397	7.54782e-12	0.641552	2.47233e-10	0	PROTEIN FMC1 HOMOLOG (PTHR31716:SF1)	Protein FMC1 homolog
C7orf59	brown	38.561	20.5258	18.0353	2.49055	-0.291865	1.48085e-07	0.690625	2.62548e-12	0	RAGULATOR COMPLEX PROTEIN LAMTOR4 (PTHR33967:SF1)	Ragulator complex protein LAMTOR4
C7orf63	brown	34.6416	22.7304	11.9112	10.8192	-0.493097	4.8108e-09	0.729584	3.55852e-14
C7orf68	turquoise	34.2894	19.3304	14.959	4.3714	0.0316413	0.416628	0.616583	1.85217e-09	0	HYPOXIA-INDUCIBLE LIPID DROPLET-ASSOCIATED PROTEIN (PTHR16886:SF0)	Hypoxia-inducible lipid droplet-associated protein
C7orf70	green	2.20726	0.805875	1.40138	-0.595509	0.0828207	0.00191232	0.307968	0.00608811	0	PROTEIN FAM220A (PTHR31980:SF1)	Protein FAM220A
C8orf30B	turquoise	5.50791	3.74266	1.76525	1.9774	-0.00873646	0.855501	0.398194	0.000305599	0	PROTEIN HGH1 HOMOLOG (PTHR13387:SF9)	Protein HGH1 homolog
C8orf33	purple	12.8081	3.68514	9.12293	-5.43779	-0.290038	1.25509e-12	0.62083	1.33158e-09	0	UPF0488 PROTEIN C8ORF33 (PTHR13602:SF2)	UPF0488 protein C8orf33
C8orf37	red	36.1136	28.8546	7.259	21.5956	-0.182119	0.000506356	0.8034	8.7066e-19	0	PROTEIN C8ORF37 (PTHR33958:SF1)	Protein C8orf37
C8orf38	yellow	2.19713	0.704064	1.49307	-0.789004	-0.135615	0.000923897	0.279226	0.0132976	0	NADH DEHYDROGENASE (UBIQUINONE) COMPLEX I, ASSEMBLY FACTOR 6 (PTHR21181:SF13)	NADH dehydrogenase (ubiquinone) complex I, assembly factor 6
C8orf4	green	120.166	103.464	16.702	86.7619	2.28948	7.7036e-29	0.931794	3.48195e-35	0	TRANSCRIPTIONAL AND IMMUNE RESPONSE REGULATOR (PTHR32358:SF1)	Transcriptional and immune response regulator
C8orf40	green	2.34261	0.819752	1.52285	-0.703102	0.186373	1.61049e-07	0.320438	0.00423409	0	SMALL INTEGRAL MEMBRANE PROTEIN 19 (PTHR31888:SF1)	Small integral membrane protein 19
C8orf41	grey	2.43066	0.335163	2.0955	-1.76033	0.0216583	0.204556	0.341053	0.00224581	0	TELO2-INTERACTING PROTEIN 2 (PTHR32226:SF2)	TELO2-interacting protein 2
C8orf42	blue	8.87637	4.84488	4.03149	0.813392	-0.0774801	0.128144	0.526215	7.49731e-07	0	TESTIS DEVELOPMENT-RELATED PROTEIN (PTHR35663:SF1)	Testis development-related protein
C8orf45	red	69.0073	59.1209	9.88639	49.2345	-0.160104	0.02607	0.9263	5.96501e-34	DNA helicase(PC00011);hydrolase(PC00121)	MINICHROMOSOME MAINTENANCE DOMAIN-CONTAINING PROTEIN 2 (PTHR11630:SF75)	Minichromosome maintenance domain-containing protein 2
C8orf48	green	7.14551	4.11431	3.03119	1.08312	0.193414	1.21395e-07	0.513568	1.52074e-06	0	SUBFAMILY NOT NAMED (PTHR35256:SF1)	Uncharacterized protein C8orf48
C8orf51	blue	57.4759	37.7377	19.7382	17.9995	0.143477	0.00297649	0.798064	2.16614e-18
C8orf55	brown	36.3115	25.5745	10.737	14.8375	-0.589221	3.82666e-17	0.711835	2.75664e-13	0	PROTEIN THEM6 (PTHR12475:SF4)	Protein THEM6
C8orf58	purple	6.59823	2.32088	4.27735	-1.95647	-0.310948	5.27337e-09	0.595813	8.68619e-09	0	SUBFAMILY NOT NAMED (PTHR37336:SF1)	Uncharacterized protein C8orf58
C8orf59	yellow	10.8384	5.69646	5.14193	0.554525	-0.117415	0.000678031	0.5746	3.77456e-08	0	SUBFAMILY NOT NAMED (PTHR35544:SF5)	Uncharacterized protein C8orf59
C8orf76	grey	2.60821	0.21382	2.39439	-2.18057	0.0572497	0.00278839	0.220872	0.0519835	0	ZINC FINGERS AND HOMEOBOXES PROTEIN 1, ISOFORM 2 (PTHR31919:SF1)	Uncharacterized protein C8orf76
C8orf83	brown	3.00934	1.25295	1.75639	-0.503435	-0.114357	0.0792396	0.343266	0.00209263	0	TRIPLE QXXK/R MOTIF-CONTAINING PROTEIN (PTHR20583:SF1)	Triple QxxK/R motif-containing protein
C9orf100	turquoise	1.63434	1.04036	0.593986	0.446371	-0.0714153	0.374138	0.263615	0.0197	0	RHO GUANINE NUCLEOTIDE EXCHANGE FACTOR 39 (PTHR47056:SF1)	Rho guanine nucleotide exchange factor 39
C9orf102	red	11.7187	4.47624	7.24245	-2.76621	-0.146151	0.00826882	0.597392	7.75319e-09	0	DNA EXCISION REPAIR PROTEIN ERCC-6-LIKE 2 (PTHR45629:SF1)	DNA excision repair protein ERCC-6-like 2
C9orf103	brown	42.6399	16.205	26.4349	-10.2299	-0.216386	1.54629e-06	0.646841	1.57581e-10	transferase(PC00220)	GLUCONOKINASE-RELATED (PTHR43442:SF3)	Probable gluconokinase
C9orf10OS	grey	1.99783	0.181898	1.81593	-1.63403	-0.0899613	0.00264146	-0.153219	0.180483
C9orf114	blue	2.55112	0.768634	1.78249	-1.01385	0.0141174	0.586333	0.169758	0.137316	0	METHYLTRANSFERASE C9ORF114-RELATED (PTHR12150:SF13)	Putative methyltransferase C9orf114
C9orf116	green	5.67457	2.4293	3.24527	-0.815963	0.279386	2.5666e-07	0.445312	4.40195e-05	0	UPF0691 PROTEIN C9ORF116 (PTHR20899:SF8)	UPF0691 protein C9orf116
C9orf119	brown	17.9031	6.36014	11.543	-5.18285	-0.236375	1.83975e-05	0.461797	2.08323e-05	0	DNA REPAIR PROTEIN SWI5 HOMOLOG (PTHR28529:SF2)	DNA repair protein SWI5 homolog
C9orf123	purple	28.4104	5.78183	22.6286	-16.8467	-0.495233	3.06462e-13	0.707514	4.43431e-13
C9orf127	blue	14.5491	5.47018	9.07894	-3.60876	-0.214641	0.00014331	0.402359	0.000260421	cell adhesion molecule(PC00069)	TRANSMEMBRANE PROTEIN 8B (PTHR14319:SF6)	Transmembrane protein 8B
C9orf130	midnightblue	38.7731	5.13949	33.6336	-28.4941	-0.136246	0.00967247	0.893596	3.70602e-28
C9orf140	turquoise	115.412	105.418	9.99403	95.4237	-0.670652	2.43662e-10	0.852617	4.01957e-23	0	SUPPRESSOR APC DOMAIN-CONTAINING PROTEIN 2 (PTHR14907:SF3)	Suppressor APC domain-containing protein 2
C9orf142	magenta	31.3323	10.4743	20.858	-10.3837	0.0496366	0.18363	0.843258	3.47733e-22
C9orf156	black	12.7607	3.24035	9.5203	-6.27995	0.0587339	0.0191267	0.525014	8.02842e-07	0	TRNA (ADENINE(37)-N6)-METHYLTRANSFERASE (PTHR12818:SF0)	tRNA (adenine(37)-N6)-methyltransferase
C9orf16	tan	58.5005	8.86013	49.6404	-40.7803	-0.267183	1.89796e-06	0.833567	2.81286e-21	0	UPF0184 PROTEIN C9ORF16 (PTHR34344:SF1)	UPF0184 protein C9orf16
C9orf167	purple	7.01446	1.31857	5.69588	-4.37731	-0.112474	0.0153735	0.437374	6.22631e-05	chaperone(PC00072)	TORSIN-4A (PTHR10760:SF1)	Torsin-4A
C9orf169	blue	14.5389	7.87421	6.66465	1.20956	0.0523466	0.383921	0.562063	8.57393e-08	0	CYSTEINE-RICH TAIL PROTEIN 1 (PTHR37879:SF1)	Cysteine-rich tail protein 1
C9orf21	pink	20.3176	9.29536	11.0222	-1.72685	0.00380314	0.93751	0.659234	5.29556e-11	0	THIOREDOXIN-LIKE PROTEIN AAED1 (PTHR28630:SF20)	Thioredoxin-like protein AAED1
C9orf23	tan	22.9112	4.04899	18.8622	-14.8132	-0.0137819	0.712753	0.729164	3.74235e-14	nuclease(PC00170)	RIBONUCLEASE P PROTEIN SUBUNIT P25-LIKE PROTEIN (PTHR13516:SF8)	Ribonuclease P protein subunit p25-like protein
C9orf25	green	2.67565	0.956158	1.7195	-0.763339	0.137637	0.0112731	0.317634	0.00460048
C9orf3	yellow	23.193	6.80525	16.3877	-9.58246	0.00790629	0.922609	0.576163	3.39927e-08	0	AMINOPEPTIDASE O (PTHR46627:SF1)	Aminopeptidase O
C9orf30	black	46.7419	19.993	26.7489	-6.75595	0.447435	3.38835e-16	0.816583	8.08721e-20	0	MYB/SANT-LIKE DNA-BINDING DOMAIN-CONTAINING PROTEIN 3 (PTHR21632:SF2)	Myb/SANT-like DNA-binding domain-containing protein 3
C9orf37	brown	6.20001	2.35513	3.84488	-1.48975	-0.150349	0.0031795	0.379644	0.000607845
C9orf38	turquoise	15.7861	9.83489	5.95122	3.88367	-0.111572	0.227341	0.53454	4.63304e-07
C9orf40	black	22.8314	4.00092	18.8305	-14.8295	0.135526	0.00122766	0.556371	1.23064e-07	0	SUBFAMILY NOT NAMED (PTHR16003:SF3)	Uncharacterized protein C9orf40
C9orf41	turquoise	4.03579	1.46793	2.56786	-1.09994	0.0727574	0.34185	0.282571	0.0121892
C9orf45	brown	67.7463	47.806	19.9403	27.8658	-0.893016	1.05678e-16	0.827403	9.92715e-21
C9orf46	black	56.9739	27.0684	29.9055	-2.83716	0.563797	2.15426e-16	0.874969	1.19379e-25	0	PLASMINOGEN RECEPTOR (KT) (PTHR13411:SF6)	Plasminogen receptor (KT)
C9orf5	brown	42.8491	28.7534	14.0957	14.6577	-0.306854	5.168e-11	0.761712	5.62091e-16	0	TRANSMEMBRANE PROTEIN 245 (PTHR21716:SF4)	Transmembrane protein 245
C9orf58	brown	35.1384	25.1142	10.0242	15.09	-1.19924	1.6129e-16	0.71007	3.35071e-13	annexin(PC00050);calmodulin(PC00061)	ALLOGRAFT INFLAMMATORY FACTOR 1-LIKE (PTHR10356:SF5)	Allograft inflammatory factor 1-like
C9orf6	turquoise	4.84963	1.59493	3.2547	-1.65978	0.0763131	0.0110298	0.209204	0.0660324	0	PROTEIN SIMIATE (PTHR13651:SF0)	Protein Simiate
C9orf61	blue	48.9535	28.9129	20.0406	8.87227	0.827378	7.64143e-11	0.703025	7.20072e-13	0	PROTEIN FAM189A2 (PTHR17615:SF8)	Protein FAM189A2
C9orf64	black	9.13805	2.7444	6.39365	-3.64925	0.27321	2.76906e-07	0.50893	1.95707e-06	0	QUEUOSINE SALVAGE PROTEIN (PTHR21314:SF0)	Queuosine salvage protein
C9orf69	brown	70.5002	39.8747	30.6255	9.2492	-0.185948	2.03151e-06	0.807438	4.28691e-19	cytoskeletal protein(PC00085);small GTPase(PC00208)	TRANSMEMBRANE PROTEIN 250 (PTHR18884:SF108)	Transmembrane protein 250
C9orf7	brown	34.5193	22.1303	12.389	9.74127	-0.582262	1.58224e-09	0.724291	6.66189e-14	0	CALCIUM CHANNEL FLOWER HOMOLOG (PTHR13314:SF2)	Calcium channel flower homolog
C9orf72	brown	17.1792	8.57094	8.60825	-0.0373127	-0.238511	8.64487e-08	0.562013	8.60135e-08	0	GUANINE NUCLEOTIDE EXCHANGE C9ORF72 (PTHR31855:SF2)	Guanine nucleotide exchange C9orf72
C9orf75	brown	41.2633	19.2932	21.9702	-2.67702	-0.250961	7.18544e-06	0.707607	4.38932e-13	0	TAPERIN (PTHR21685:SF1)	Taperin
C9orf78	pink	7.28357	4.04031	3.24327	0.797042	-0.0298305	0.299364	0.568731	5.5656e-08	0	TELOMERE LENGTH AND SILENCING PROTEIN 1 HOMOLOG (PTHR13486:SF2)	Telomere length and silencing protein 1 homolog
C9orf80	red	72.3854	60.4035	11.9818	48.4217	-0.183795	0.0116738	0.919454	1.53489e-32	0	SOSS COMPLEX SUBUNIT C (PTHR31526:SF4)	SOSS complex subunit C
C9orf82	yellow	1.91331	0.691094	1.22222	-0.531124	0.0331785	0.380964	0.281977	0.01238	0	CASPASE ACTIVITY AND APOPTOSIS INHIBITOR 1 (PTHR14740:SF3)	Caspase activity and apoptosis inhibitor 1
C9orf85	grey	2.82982	0.217262	2.61256	-2.3953	0.103135	0.0634647	-0.326085	0.00357409	0	CHROMOSOME 9 OPEN READING FRAME 85 (PTHR22876:SF5)	Uncharacterized protein C9orf85
C9orf86	brown	21.8627	10.1672	11.6954	-1.52821	-0.234619	1.50654e-05	0.550379	1.78747e-07
C9orf89	brown	25.7922	12.1825	13.6097	-1.42718	-0.346446	1.70192e-12	0.589054	1.40318e-08	0	CASPASE RECRUITMENT DOMAIN-CONTAINING PROTEIN 19 (PTHR34765:SF1)	Caspase recruitment domain-containing protein 19
C9orf9	blue	20.2201	11.9212	8.29885	3.62237	-0.0708695	0.398056	0.619461	1.48184e-09	0	SPERM ACROSOME-ASSOCIATED PROTEIN 9 (PTHR32455:SF1)	Sperm acrosome-associated protein 9
C9orf90	blue	7.04206	3.58476	3.4573	0.127464	-8.29826e-05	0.998041	0.437925	6.07995e-05	0	NUCLEAR APOPTOSIS-INDUCING FACTOR 1 (PTHR23098:SF7)	Nuclear apoptosis-inducing factor 1
C9orf91	blue	23.7938	15.9985	7.79528	8.20325	0.224215	3.81002e-06	0.665989	2.86003e-11	0	TRANSMEMBRANE PROTEIN 268 (PTHR31193:SF1)	Transmembrane protein 268
C9orf93	blue	3.57844	1.50299	2.07546	-0.57247	0.0288494	0.60975	0.358298	0.00127761	0	COILED-COIL DOMAIN-CONTAINING PROTEIN 171 (PTHR47899:SF1)	Coiled-coil domain-containing protein 171
C9orf95	blue	91.7497	54.2424	37.5073	16.7351	-0.141435	0.0117671	0.828106	8.61978e-21	glycosyltransferase(PC00111);nucleotide kinase(PC00172)	NICOTINAMIDE RIBOSIDE KINASE 1 (PTHR10285:SF126)	Nicotinamide riboside kinase 1
CA12	grey	0.927961	0.173911	0.754049	-0.580138	-0.128242	0.0711083	-0.0282423	0.806107	0	CARBONIC ANHYDRASE 12 (PTHR18952:SF19)	Carbonic anhydrase 12
CA13	turquoise	24.04	15.9363	8.10367	7.83261	0.00823434	0.918903	0.632793	5.11503e-10	0	CARBONIC ANHYDRASE 13 (PTHR18952:SF81)	Carbonic anhydrase 13
CA5B	grey	1.9818	0.190079	1.79172	-1.60165	-0.256	0.00134168	-0.0479097	0.677019	0	CARBONIC ANHYDRASE 5B, MITOCHONDRIAL (PTHR18952:SF25)	Carbonic anhydrase 5B, mitochondrial
CA5BP	yellow	5.46332	1.64205	3.82127	-2.17923	-0.0346813	0.560094	0.428411	9.11651e-05
CAB39	black	81.8373	20.3205	61.5168	-41.1963	0.757978	2.91502e-26	0.764581	3.75956e-16	annexin(PC00050)	CALCIUM-BINDING PROTEIN 39 (PTHR10182:SF11)	Calcium-binding protein 39
CAB39L	black	4.09473	1.2048	2.88993	-1.68513	0.228877	4.0308e-05	0.445778	4.31196e-05	annexin(PC00050)	CALCIUM-BINDING PROTEIN 39-LIKE (PTHR10182:SF9)	Calcium-binding protein 39-like
CABC1	brown	54.5898	29.1802	25.4096	3.77065	-0.39593	6.51232e-07	0.766782	2.75123e-16
CABIN1	brown	37.648	23.4756	14.1724	9.30325	-0.356533	1.84814e-08	0.735533	1.72758e-14	phosphatase inhibitor(PC00183)	CALCINEURIN-BINDING PROTEIN CABIN-1 (PTHR15502:SF7)	Calcineurin-binding protein cabin-1
CABLES1	brown	67.4633	44.1932	23.2701	20.9231	-0.983681	4.20961e-22	0.804963	6.63094e-19	0	CDK5 AND ABL1 ENZYME SUBSTRATE 1 (PTHR22896:SF1)	CDK5 and ABL1 enzyme substrate 1
CABLES2	grey	2.53624	0.332145	2.2041	-1.87195	0.101123	0.0298928	-0.0392186	0.733173	0	CDK5 AND ABL1 ENZYME SUBSTRATE 2 (PTHR22896:SF3)	CDK5 and ABL1 enzyme substrate 2
CABP4	green	6.73602	4.77598	1.96004	2.81594	0.38511	1.6004e-08	0.536308	4.17581e-07	0	CALCIUM-BINDING PROTEIN 4 (PTHR45917:SF4)	Calcium-binding protein 4
CABYR	black	60.7848	34.8981	25.8867	9.01134	0.902838	2.62134e-18	0.911296	5.14672e-31	0	CALCIUM-BINDING TYROSINE PHOSPHORYLATION-REGULATED PROTEIN (PTHR15494:SF0)	Calcium-binding tyrosine phosphorylation-regulated protein
CACHD1	green	3.80479	1.22789	2.5769	-1.34901	0.225041	0.000256191	0.339303	0.00237396	0	VWFA AND CACHE DOMAIN-CONTAINING PROTEIN 1 (PTHR10166:SF40)	VWFA and cache domain-containing protein 1
CACNA1S	turquoise	3.27358	1.92922	1.34437	0.584852	0.022664	0.777914	0.333953	0.00280753	0	VOLTAGE-DEPENDENT L-TYPE CALCIUM CHANNEL SUBUNIT ALPHA-1S (PTHR45628:SF9)	Voltage-dependent L-type calcium channel subunit alpha-1S
CACNB1	grey	1.70704	0.191397	1.51565	-1.32425	-0.120289	0.0556644	-0.137171	0.231084	voltage-gated calcium channel(PC00240)	VOLTAGE-DEPENDENT L-TYPE CALCIUM CHANNEL SUBUNIT BETA-1 (PTHR11824:SF17)	Voltage-dependent L-type calcium channel subunit beta-1
CACNB3	blue	32.1688	24.325	7.84386	16.4811	0.142448	0.00065599	0.737025	1.43695e-14	voltage-gated calcium channel(PC00240)	VOLTAGE-DEPENDENT L-TYPE CALCIUM CHANNEL SUBUNIT BETA-3 (PTHR11824:SF8)	Voltage-dependent L-type calcium channel subunit beta-3
CACNG1	yellow	3.66454	1.8567	1.80784	0.0488592	0.0850569	0.233456	0.43635	6.50714e-05	0	VOLTAGE-DEPENDENT CALCIUM CHANNEL GAMMA-1 SUBUNIT (PTHR15025:SF1)	Voltage-dependent calcium channel gamma-1 subunit
CACNG6	blue	30.5458	20.1089	10.4369	9.67197	-0.0772838	0.133452	0.712297	2.6186e-13	0	VOLTAGE-DEPENDENT CALCIUM CHANNEL GAMMA-6 SUBUNIT (PTHR15025:SF6)	Voltage-dependent calcium channel gamma-6 subunit
CACYBP	pink	38.6415	16.9061	21.7354	-4.82932	-0.0369741	0.581016	0.725164	6.01329e-14	ubiquitin-protein ligase(PC00234)	CALCYCLIN-BINDING PROTEIN (PTHR13164:SF5)	Calcyclin-binding protein
CAD	turquoise	25.6521	16.7987	8.85336	7.94535	-0.211073	0.000114237	0.587091	1.60961e-08	cysteine protease(PC00081);ligase(PC00142);metalloprotease(PC00153);transferase(PC00220)	CAD PROTEIN (PTHR11405:SF5)	CAD protein
CADM1	blue	10.4715	6.98656	3.48495	3.5016	0.228508	0.000363995	0.573672	4.01549e-08	0	CELL ADHESION MOLECULE 1 (PTHR45889:SF2)	Cell adhesion molecule 1
CADM3	brown	3.11019	1.19857	1.91162	-0.713043	-0.506719	7.09791e-06	0.335632	0.0026644	0	CELL ADHESION MOLECULE 3 (PTHR45889:SF5)	Cell adhesion molecule 3
CADM4	blue	66.1779	33.83	32.3479	1.48206	-0.241238	0.000884922	0.763359	4.46502e-16	0	CELL ADHESION MOLECULE 4 (PTHR45889:SF3)	Cell adhesion molecule 4
CADPS	grey	1.85665	0.1626	1.69405	-1.53145	-0.154978	0.0296155	-0.0372064	0.746389	calcium-binding protein(PC00060)	CALCIUM-DEPENDENT SECRETION ACTIVATOR 1 (PTHR12166:SF6)	Calcium-dependent secretion activator 1
CADPS2	blue	3.75447	1.71361	2.04086	-0.327256	-0.0283548	0.537746	0.338318	0.00244899	calcium-binding protein(PC00060)	CALCIUM-DEPENDENT SECRETION ACTIVATOR 2 (PTHR12166:SF7)	Calcium-dependent secretion activator 2
CALB2	yellow	26.9111	12.7807	14.1304	-1.34974	-0.124784	0.0379844	0.696055	1.502e-12	calcium-binding protein(PC00060)	CALRETININ (PTHR19972:SF4)	Calretinin
CALCOCO1	blue	59.5516	32.6765	26.8751	5.80141	-0.197396	0.0138813	0.748715	3.24481e-15	0	CALCIUM-BINDING AND COILED-COIL DOMAIN-CONTAINING PROTEIN 1 (PTHR31915:SF5)	Calcium-binding and coiled-coil domain-containing protein 1
CALCOCO2	blue	46.1036	24.6238	21.4798	3.14402	0.437908	1.95577e-09	0.664505	3.27884e-11	0	CALCIUM-BINDING AND COILED-COIL DOMAIN-CONTAINING PROTEIN 2 (PTHR31915:SF4)	Calcium-binding and coiled-coil domain-containing protein 2
CALCRL	blue	41.8768	29.746	12.1308	17.6152	-0.0510439	0.487497	0.686314	4.05512e-12	0	CALCITONIN GENE-RELATED PEPTIDE TYPE 1 RECEPTOR (PTHR45620:SF21)	Calcitonin gene-related peptide type 1 receptor
CALD1	magenta	23.2697	3.32996	19.9397	-16.6098	0.138012	0.00516029	0.52026	1.04971e-06	0	CALDESMON (PTHR18949:SF0)	Caldesmon
CALHM2	brown	38.1802	21.412	16.7682	4.64384	-0.248739	0.000132719	0.720796	1.00011e-13	0	CALCIUM HOMEOSTASIS MODULATOR PROTEIN 2 (PTHR32261:SF3)	Calcium homeostasis modulator protein 2
CALM1	grey	1.95907	0.199067	1.76001	-1.56094	0.0830949	0.00425835	-0.215681	0.0578966	calmodulin(PC00061)	CALMODULIN-1 (PTHR23050:SF380)	Calmodulin-1
CALM2	turquoise	101.98	61.9375	40.0422	21.8953	-0.0022315	0.925783	0.790959	6.99404e-18	calmodulin(PC00061)	CALMODULIN-2 (PTHR23050:SF383)	Calmodulin-2
CALM3	turquoise	6.73629	3.16933	3.56696	-0.397633	-0.086207	3.573e-05	0.373918	0.000745569	calmodulin(PC00061)	CALMODULIN-3 (PTHR23050:SF381)	Calmodulin-3
CALML4	brown	9.7322	3.78455	5.94765	-2.16311	-0.215677	0.000186403	0.475291	1.09654e-05	calmodulin(PC00061)	CALMODULIN-LIKE PROTEIN 4 (PTHR23050:SF169)	Calmodulin-like protein 4
CALN1	grey	1.95377	0.288849	1.66492	-1.37607	0.0489561	0.144723	0.38478	0.00050449	0	CALCIUM-BINDING PROTEIN 8 (PTHR46311:SF3)	Calcium-binding protein 8
CALR	blue	27.9001	16.0755	11.8247	4.25082	0.0637326	0.0282749	0.657439	6.22103e-11	calcium-binding protein(PC00060)	CALRETICULIN (PTHR11073:SF16)	Calreticulin
CALU	purple	10.8565	3.21444	7.64202	-4.42758	-0.265328	8.7592e-11	0.598809	6.99819e-09	calmodulin(PC00061)	CALUMENIN (PTHR10827:SF76)	Calumenin
CAMK1	magenta	11.0566	2.70186	8.35474	-5.65288	-0.20481	0.000269349	0.585377	1.81318e-08	non-receptor serine/threonine protein kinase(PC00167)	CALCIUM/CALMODULIN-DEPENDENT PROTEIN KINASE TYPE 1 (PTHR24347:SF197)	Calcium/calmodulin-dependent protein kinase type 1
CAMK1D	green	42.8945	31.87	11.0244	20.8456	0.608599	4.97075e-12	0.764029	4.06425e-16	non-receptor serine/threonine protein kinase(PC00167)	CALCIUM/CALMODULIN-DEPENDENT PROTEIN KINASE TYPE 1D (PTHR24347:SF252)	Calcium/calmodulin-dependent protein kinase type 1D
CAMK2B	blue	7.43583	3.73722	3.69861	0.0386063	0.0179302	0.778291	0.487909	5.86869e-06	0	CALCIUM/CALMODULIN-DEPENDENT PROTEIN KINASE TYPE II SUBUNIT BETA (PTHR24347:SF403)	Calcium/calmodulin-dependent protein kinase type II subunit beta
CAMK2D	blue	76.9686	49.2461	27.7225	21.5235	-0.203545	0.00882195	0.814156	1.27018e-19	0	CALCIUM/CALMODULIN-DEPENDENT PROTEIN KINASE TYPE II SUBUNIT DELTA (PTHR24347:SF365)	Calcium/calmodulin-dependent protein kinase type II subunit delta
CAMK2G	blue	5.51436	3.03542	2.47894	0.556478	-0.00142347	0.958544	0.389421	0.000425179	0	CALCIUM/CALMODULIN-DEPENDENT PROTEIN KINASE TYPE II SUBUNIT GAMMA (PTHR24347:SF398)	Calcium/calmodulin-dependent protein kinase type II subunit gamma
CAMK2N1	brown	48.0391	32.8639	15.1752	17.6887	-0.783228	3.43327e-16	0.777488	5.72694e-17	0	CALCIUM/CALMODULIN-DEPENDENT PROTEIN KINASE II INHIBITOR 1 (PTHR31007:SF3)	Calcium/calmodulin-dependent protein kinase II inhibitor 1
CAMKK2	grey	1.41353	0.0899153	1.32362	-1.2337	0.184269	0.000475369	-0.20778	0.0679391	0	CALCIUM/CALMODULIN-DEPENDENT PROTEIN KINASE KINASE 2 (PTHR43895:SF39)	Calcium/calmodulin-dependent protein kinase kinase 2
CAMLG	brown	98.2659	56.1157	42.1501	13.9656	-0.25628	1.30464e-12	0.845955	1.89495e-22	0	CALCIUM SIGNAL-MODULATING CYCLOPHILIN LIGAND (PTHR15026:SF0)	Calcium signal-modulating cyclophilin ligand
CAMSAP1	pink	19.1182	5.88443	13.2338	-7.34936	0.0981297	0.00182038	0.600207	6.32203e-09	0	CALMODULIN-REGULATED SPECTRIN-ASSOCIATED PROTEIN 1 (PTHR21595:SF3)	Calmodulin-regulated spectrin-associated protein 1
CAMSAP1L1	red	29.1484	11.9649	17.1835	-5.21858	-0.145174	0.0016334	0.72521	5.98108e-14
CAMTA1	black	28.7591	13.844	14.9151	-1.07117	0.717605	1.78396e-16	0.770335	1.64962e-16	transcription factor(PC00218)	CALMODULIN-BINDING TRANSCRIPTION ACTIVATOR 1 (PTHR23335:SF11)	Calmodulin-binding transcription activator 1
CAND1	salmon	16.0748	2.62052	13.4543	-10.8337	-0.158785	8.04892e-07	0.716997	1.54453e-13	transcription factor(PC00218)	CULLIN-ASSOCIATED NEDD8-DISSOCIATED PROTEIN 1 (PTHR12696:SF1)	Cullin-associated NEDD8-dissociated protein 1
CAND2	brown	5.13741	2.59064	2.54676	0.0438832	-0.245071	1.87351e-05	0.406893	0.00021827	transcription factor(PC00218)	CULLIN-ASSOCIATED NEDD8-DISSOCIATED PROTEIN 2 (PTHR12696:SF2)	Cullin-associated NEDD8-dissociated protein 2
CANT1	green	18.1498	9.85562	8.29418	1.56144	0.18486	9.17544e-09	0.59903	6.8866e-09	0	SOLUBLE CALCIUM-ACTIVATED NUCLEOTIDASE 1 (PTHR13023:SF3)	Soluble calcium-activated nucleotidase 1
CANX	brown	10.3017	3.13153	7.17019	-4.03866	-0.22741	8.10998e-11	0.411213	0.000184036	calcium-binding protein(PC00060);chaperone(PC00072)	CALNEXIN (PTHR11073:SF11)	Calnexin
CAP1	black	39.5328	11.2549	28.278	-17.0231	0.13391	2.03478e-05	0.701134	8.80832e-13	actin family cytoskeletal protein(PC00041)	ADENYLYL CYCLASE-ASSOCIATED PROTEIN 1 (PTHR10652:SF1)	Adenylyl cyclase-associated protein 1
CAP2	grey	1.65347	0.167832	1.48564	-1.3178	-0.0736925	0.282491	0.149942	0.190097	actin family cytoskeletal protein(PC00041)	ADENYLYL CYCLASE-ASSOCIATED PROTEIN 2 (PTHR10652:SF2)	Adenylyl cyclase-associated protein 2
CAPG	blue	10.0495	2.79452	7.25498	-4.46047	-0.142876	0.021322	0.277871	0.0137708	non-motor actin binding protein(PC00165)	MACROPHAGE-CAPPING PROTEIN (PTHR11977:SF13)	Macrophage-capping protein
CAPN1	blue	15.0259	7.26477	7.76109	-0.496313	0.13277	0.000674228	0.502507	2.75874e-06	annexin(PC00050);calmodulin(PC00061);cysteine protease(PC00081)	CALPAIN-1 CATALYTIC SUBUNIT (PTHR10183:SF284)	Calpain-1 catalytic subunit
CAPN10	blue	2.32035	0.968756	1.3516	-0.38284	0.00581925	0.930602	0.300966	0.00741677	annexin(PC00050);calmodulin(PC00061);cysteine protease(PC00081)	CALPAIN-10 (PTHR10183:SF30)	Calpain-10
CAPN11	purple	24.1042	7.14499	16.9593	-9.81427	-0.669661	3.48762e-11	0.729457	3.61307e-14	annexin(PC00050);calmodulin(PC00061);cysteine protease(PC00081)	CALPAIN-11 (PTHR10183:SF322)	Calpain-11
CAPN2	turquoise	29.9872	19.3005	10.6867	8.61379	-0.453222	3.51415e-14	0.601349	5.81625e-09	annexin(PC00050);calmodulin(PC00061);cysteine protease(PC00081)	CALPAIN-2 CATALYTIC SUBUNIT (PTHR10183:SF268)	Calpain-2 catalytic subunit
CAPN5	brown	75.6604	41.102	34.5584	6.5436	-0.31703	1.09397e-07	0.799048	1.83464e-18	annexin(PC00050);calmodulin(PC00061);cysteine protease(PC00081)	CALPAIN-5 (PTHR10183:SF402)	Calpain-5
CAPN7	turquoise	10.007	5.56037	4.44662	1.11376	-0.225133	3.8782e-06	0.429768	8.61108e-05	0	CALPAIN-7 (PTHR46143:SF1)	Calpain-7
CAPNS1	brown	40.1997	21.7404	18.4593	3.28112	-0.214101	1.71162e-06	0.693008	2.05788e-12	0	CALPAIN SMALL SUBUNIT 1 (PTHR46735:SF1)	Calpain small subunit 1
CAPRIN1	pink	33.4319	23.4475	9.98439	13.4631	0.0607516	0.237765	0.767591	2.45078e-16	transporter(PC00227)	CAPRIN-1 (PTHR22922:SF3)	Caprin-1
CAPRIN2	greenyellow	34.8621	7.99334	26.8688	-18.8754	-0.237148	1.03239e-05	0.783884	2.15017e-17	transporter(PC00227)	CAPRIN-2 (PTHR22922:SF5)	Caprin-2
CAPS	brown	12.1289	6.77278	5.35617	1.4166	-0.227609	0.000790711	0.574875	3.70584e-08	0	CALCYPHOSIN (PTHR34524:SF2)	Calcyphosin
CAPS2	brown	11.5409	3.4818	8.05909	-4.57729	-0.105053	0.0104295	0.463195	1.9516e-05	0	CALCYPHOSIN-2 (PTHR34524:SF3)	Calcyphosin-2
CAPZA1	yellow	9.48348	4.22366	5.25982	-1.03617	0.226287	0.00181804	0.389729	0.000420347	non-motor actin binding protein(PC00165)	F-ACTIN-CAPPING PROTEIN SUBUNIT ALPHA-1 (PTHR10653:SF5)	F-actin-capping protein subunit alpha-1
CAPZA2	salmon	29.0872	4.1977	24.8895	-20.6918	-0.211892	4.89432e-11	0.771618	1.36847e-16	non-motor actin binding protein(PC00165)	F-ACTIN-CAPPING PROTEIN SUBUNIT ALPHA-2 (PTHR10653:SF2)	F-actin-capping protein subunit alpha-2
CAPZB	blue	8.14232	4.38501	3.75731	0.627698	0.0253927	0.326573	0.472928	1.2294e-05	non-motor actin binding protein(PC00165)	F-ACTIN-CAPPING PROTEIN SUBUNIT BETA (PTHR10619:SF0)	F-actin-capping protein subunit beta
CARD10	brown	73.3594	45.9903	27.3692	18.6211	-0.756919	4.83274e-21	0.812383	1.75947e-19	0	CASPASE RECRUITMENT DOMAIN-CONTAINING PROTEIN 10 (PTHR14559:SF12)	Caspase recruitment domain-containing protein 10
CARD11	magenta	8.77251	2.24183	6.53067	-4.28884	0.139014	0.00282212	0.580991	2.45136e-08	0	CASPASE RECRUITMENT DOMAIN-CONTAINING PROTEIN 11 (PTHR14559:SF4)	Caspase recruitment domain-containing protein 11
CARD14	grey	1.73232	0.201631	1.53069	-1.32906	-0.0960112	0.129449	0.404833	0.000236572	0	CASPASE RECRUITMENT DOMAIN-CONTAINING PROTEIN 14 (PTHR14559:SF1)	Caspase recruitment domain-containing protein 14
CARD16	green	13.251	8.26078	4.99022	3.27056	0.61792	1.23367e-12	0.601017	5.95918e-09	0	CASPASE RECRUITMENT DOMAIN-CONTAINING PROTEIN 16 (PTHR47901:SF2)	Caspase recruitment domain-containing protein 16
CARD6	blue	32.4062	12.5263	19.88	-7.35368	0.317424	4.0716e-10	0.53202	5.36683e-07	0	CASPASE RECRUITMENT DOMAIN-CONTAINING PROTEIN 6 (PTHR22797:SF36)	Caspase recruitment domain-containing protein 6
CARD8	red	14.9725	3.69339	11.2791	-7.58569	-0.444524	1.60017e-10	0.531435	5.55251e-07	0	CASPASE RECRUITMENT DOMAIN-CONTAINING PROTEIN 8 (PTHR46985:SF1)	Caspase recruitment domain-containing protein 8
CARHSP1	brown	17.4026	6.70687	10.6958	-3.98891	-0.147608	5.07593e-06	0.539533	3.44954e-07	RNA binding protein(PC00031)	CALCIUM-REGULATED HEAT-STABLE PROTEIN 1 (PTHR12962:SF3)	Calcium-regulated heat-stable protein 1
CARKD	brown	3.48411	1.27312	2.211	-0.937878	-0.0280467	0.289517	0.347797	0.00180793
CARM1	turquoise	17.1691	8.76209	8.40698	0.355116	-0.135892	0.000125662	0.503889	2.56381e-06	0	HISTONE-ARGININE METHYLTRANSFERASE CARM1 (PTHR11006:SF51)	Histone-arginine methyltransferase CARM1
CARS	magenta	3.78887	1.2994	2.48947	-1.19006	0.0364199	0.406582	0.531413	5.55946e-07	RNA binding protein(PC00031);aminoacyl-tRNA synthetase(PC00047)	CYSTEINE--TRNA LIGASE, CYTOPLASMIC (PTHR10890:SF3)	Cysteine--tRNA ligase, cytoplasmic
CARS2	brown	16.3882	6.32416	10.064	-3.73984	-0.267079	1.11804e-05	0.530671	5.80367e-07	RNA binding protein(PC00031);aminoacyl-tRNA synthetase(PC00047)	CYSTEINE--TRNA LIGASE, MITOCHONDRIAL-RELATED (PTHR10890:SF27)	Probable cysteine--tRNA ligase, mitochondrial
CART1	brown	7.91931	3.77235	4.14695	-0.374598	-0.499993	3.17022e-08	0.429934	8.55106e-05	signaling molecule(PC00207)	TNF RECEPTOR-ASSOCIATED FACTOR 4 (PTHR10131:SF120)	TNF receptor-associated factor 4
CASC3	brown	20.6078	10.7164	9.89139	0.824981	-0.119642	0.00282047	0.61733	1.74836e-09	0	PROTEIN CASC3 (PTHR13434:SF0)	Protein CASC3
CASC4	pink	19.5574	14.3298	5.22755	9.10227	0.00504099	0.948915	0.660901	4.55525e-11	0	PROTEIN CASC4 (PTHR15896:SF7)	Protein CASC4
CASC5	turquoise	52.1719	41.9516	10.2203	31.7314	0.0540382	0.329225	0.704501	6.14569e-13	0	KINETOCHORE SCAFFOLD 1 (PTHR16520:SF3)	Kinetochore scaffold 1
CASD1	grey	3.42982	0.492337	2.93749	-2.44515	-0.00693851	0.911575	-0.635284	4.16945e-10	0	N-ACETYLNEURAMINATE 9-O-ACETYLTRANSFERASE (PTHR13533:SF8)	N-acetylneuraminate 9-O-acetyltransferase
CASK	black	15.7736	6.88186	8.89171	-2.00985	0.291674	4.26211e-08	0.679099	8.2583e-12	cell junction protein(PC00070);nucleotide kinase(PC00172);protein kinase(PC00193)	PERIPHERAL PLASMA MEMBRANE PROTEIN CASK (PTHR23122:SF40)	Peripheral plasma membrane protein CASK
CASP1	green	87.5167	58.277	29.2397	29.0373	1.69864	1.81585e-20	0.824577	1.74079e-20	cysteine protease(PC00081);protease inhibitor(PC00191)	CASPASE-1 (PTHR10454:SF34)	Caspase-1
CASP10	blue	11.9188	7.54447	4.37429	3.17018	0.102285	0.131007	0.550601	1.76324e-07	cysteine protease(PC00081);protease inhibitor(PC00191)	CASPASE-10 (PTHR10454:SF26)	Caspase-10
CASP2	purple	21.0949	6.16209	14.9328	-8.77074	-0.277265	6.5751e-14	0.677518	9.62554e-12	cysteine protease(PC00081);protease inhibitor(PC00191)	CASPASE-2 (PTHR10454:SF151)	Caspase-2
CASP3	black	15.9294	6.46136	9.46808	-3.00672	0.190745	7.95313e-08	0.667549	2.47508e-11	cysteine protease(PC00081);protease inhibitor(PC00191)	CASPASE-3 (PTHR10454:SF198)	Caspase-3
CASP4	green	18.1298	11.2518	6.87794	4.37387	0.307734	4.87845e-15	0.618801	1.55995e-09	cysteine protease(PC00081);protease inhibitor(PC00191)	CASPASE-4 (PTHR10454:SF219)	Caspase-4
CASP6	yellow	3.8301	1.02138	2.80872	-1.78734	0.0268021	0.523583	0.318226	0.00452084	cysteine protease(PC00081);protease inhibitor(PC00191)	CASPASE-6 (PTHR10454:SF206)	Caspase-6
CASP7	green	74.374	60.5681	13.8059	46.7623	0.603158	5.9377e-18	0.856675	1.50488e-23	cysteine protease(PC00081);protease inhibitor(PC00191)	CASPASE-7 (PTHR10454:SF31)	Caspase-7
CASP9	blue	16.9084	9.31513	7.5933	1.72183	-0.0615505	0.180899	0.590063	1.30717e-08	cysteine protease(PC00081);protease inhibitor(PC00191)	CASPASE-9 (PTHR10454:SF157)	Caspase-9
CAST	yellow	4.13699	1.9849	2.15208	-0.167177	0.0332368	0.303923	0.259259	0.0219004	0	CALPASTATIN (PTHR10077:SF0)	Calpastatin
CASZ1	blue	60.3268	26.7075	33.6192	-6.91168	0.969267	6.61803e-12	0.636039	3.91739e-10	transcription factor(PC00218)	ZINC FINGER PROTEIN CASTOR HOMOLOG 1 (PTHR12451:SF0)	Zinc finger protein castor homolog 1
CAT	brown	8.89771	5.39469	3.50301	1.89168	-0.266784	1.23286e-06	0.516636	1.28433e-06	0	GLYCINE N-ACYLTRANSFERASE (PTHR15298:SF9)	Glycine N-acyltransferase
CATSPER2	red	38.9925	33.8326	5.1599	28.6727	-0.135002	0.0379528	0.786764	1.36821e-17	0	CATION CHANNEL SPERM-ASSOCIATED PROTEIN 2 (PTHR46923:SF1)	Cation channel sperm-associated protein 2
CATSPER2P1	grey	2.19199	0.167725	2.02426	-1.85654	0.144304	0.0192869	0.0365152	0.750945
CAV1	purple	13.7096	4.15019	9.55946	-5.40927	-0.393805	1.06579e-15	0.634574	4.42031e-10	G-protein modulator(PC00022);membrane traffic protein(PC00150);structural protein(PC00211);transmembrane receptor regulatory/adaptor protein(PC00226)	CAVEOLIN-1 (PTHR10844:SF18)	Caveolin-1
CAV2	pink	43.674	29.5896	14.0844	15.5052	-0.150098	0.0853668	0.814528	1.18586e-19	G-protein modulator(PC00022);membrane traffic protein(PC00150);structural protein(PC00211);transmembrane receptor regulatory/adaptor protein(PC00226)	CAVEOLIN-2 (PTHR10844:SF3)	Caveolin-2
CBARA1	blue	37.6138	18.6337	18.9801	-0.346409	-0.126264	0.0226251	0.666455	2.73925e-11
CBFA2T2	blue	15.767	9.54227	6.22475	3.31752	0.0352757	0.571572	0.621706	1.24325e-09	transcription cofactor(PC00217)	PROTEIN CBFA2T2 (PTHR10379:SF13)	Protein CBFA2T2
CBFB	pink	109.45	32.3848	77.0647	-44.6799	0.137016	0.00636204	0.800941	1.32964e-18	0	CORE-BINDING FACTOR SUBUNIT BETA (PTHR10276:SF3)	Core-binding factor subunit beta
CBL	greenyellow	9.96231	1.9443	8.01801	-6.07372	-0.143468	2.64125e-05	0.601523	5.74251e-09	ligase(PC00142)	E3 UBIQUITIN-PROTEIN LIGASE CBL (PTHR23007:SF5)	E3 ubiquitin-protein ligase CBL
CBLB	brown	17.5646	9.10598	8.45864	0.647337	-0.148413	0.00255616	0.562362	8.41107e-08	ligase(PC00142)	E3 UBIQUITIN-PROTEIN LIGASE CBL-B (PTHR23007:SF3)	E3 ubiquitin-protein ligase CBL-B
CBLL1	black	34.4787	11.1074	23.3713	-12.2639	0.275184	2.72074e-08	0.684586	4.81694e-12	ligase(PC00142)	E3 UBIQUITIN-PROTEIN LIGASE HAKAI (PTHR13480:SF2)	E3 ubiquitin-protein ligase Hakai
CBLN2	black	29.4769	14.6098	14.867	-0.257188	1.4147	1.37023e-13	0.781293	3.21003e-17	0	CEREBELLIN-2 (PTHR22923:SF50)	Cerebellin-2
CBLN3	green	70.0493	60.2089	9.84038	50.3686	1.31709	1.0766e-21	0.860318	6.06946e-24	0	CEREBELLIN-3 (PTHR22923:SF2)	Cerebellin-3
CBR1	turquoise	3.42848	1.76498	1.6635	0.101474	-0.105939	0.106218	0.321151	0.00414519	0	CARBONYL REDUCTASE [NADPH] 1 (PTHR43963:SF2)	Carbonyl reductase [NADPH] 1
CBR3	green	76.8598	64.6918	12.168	52.5238	1.0496	1.24962e-18	0.861013	5.08981e-24	0	CARBONYL REDUCTASE [NADPH] 3 (PTHR43963:SF3)	Carbonyl reductase [NADPH] 3
CBR4	greenyellow	31.7089	6.82542	24.8835	-18.0581	-0.388384	2.07965e-12	0.749869	2.78906e-15	dehydrogenase(PC00092);reductase(PC00198)	CARBONYL REDUCTASE FAMILY MEMBER 4 (PTHR42760:SF81)	Carbonyl reductase family member 4
CBS	turquoise	9.97229	6.59007	3.38222	3.20785	-0.171311	2.28733e-05	0.511531	1.69964e-06	deaminase(PC00088);dehydratase(PC00091);epimerase/racemase(PC00096)	CYSTATHIONINE BETA-SYNTHASE-RELATED (PTHR10314:SF177)	Cystathionine beta-synthase
CBWD1	yellow	13.5765	8.10979	5.4667	2.64309	-0.101445	0.052268	0.625894	8.92569e-10	0	COBW DOMAIN-CONTAINING PROTEIN 1-RELATED (PTHR13748:SF31)	COBW domain-containing protein 1
CBWD3	turquoise	36.3631	20.4028	15.9603	4.4425	0.0476975	0.36657	0.637721	3.40773e-10	0	COBW DOMAIN-CONTAINING PROTEIN 1-RELATED (PTHR13748:SF31)	COBW domain-containing protein 3
CBWD5	pink	49.5219	25.8318	23.6901	2.14169	-0.0112074	0.812525	0.811206	2.17989e-19	0	COBW DOMAIN-CONTAINING PROTEIN 1-RELATED (PTHR13748:SF31)	COBW domain-containing protein 5
CBX1	yellow	8.40078	5.9522	2.44857	3.50363	-0.274467	7.60285e-08	0.595454	8.91326e-09	0	CHROMOBOX PROTEIN HOMOLOG 1 (PTHR22812:SF88)	Chromobox protein homolog 1
CBX2	grey	1.81865	0.175129	1.64352	-1.46839	0.10741	8.09486e-05	-0.22946	0.0432932	0	CHROMOBOX PROTEIN HOMOLOG 2 (PTHR46860:SF1)	Chromobox protein homolog 2
CBX3	turquoise	32.2546	22.3497	9.90492	12.4448	-0.0910604	0.016128	0.645695	1.73862e-10	0	CHROMOBOX PROTEIN HOMOLOG 3 (PTHR22812:SF134)	Chromobox protein homolog 3
CBX4	blue	20.3999	11.1119	9.288	1.82389	0.253352	9.58481e-07	0.575016	3.67086e-08	0	E3 SUMO-PROTEIN LIGASE CBX4 (PTHR46727:SF1)	E3 SUMO-protein ligase CBX4
CBX5	turquoise	110.886	76.593	34.2926	42.3004	0.035798	0.408462	0.825746	1.38152e-20	0	CHROMOBOX PROTEIN HOMOLOG 5 (PTHR22812:SF85)	Chromobox protein homolog 5
CBX6	purple	30.9547	11.2214	19.7333	-8.51188	-0.399416	1.60153e-13	0.815218	1.04325e-19	0	CHROMOBOX PROTEIN HOMOLOG 6-RELATED (PTHR19277:SF94)	Chromobox protein homolog 6
CBX7	blue	69.8163	49.6045	20.2117	29.3928	0.0316476	0.550344	0.838624	9.6115e-22	0	CHROMOBOX PROTEIN HOMOLOG 7 (PTHR47277:SF1)	Chromobox protein homolog 7
CBY1	brown	31.5635	13.9864	17.5771	-3.59067	-0.137038	2.67532e-06	0.646981	1.55692e-10	0	PROTEIN CHIBBY HOMOLOG 1 (PTHR21533:SF20)	Protein chibby homolog 1
CC2D1A	blue	13.3731	7.93407	5.43898	2.4951	-0.0207323	0.729859	0.594523	9.52718e-09	0	COILED-COIL AND C2 DOMAIN-CONTAINING PROTEIN 1A (PTHR13076:SF8)	Coiled-coil and C2 domain-containing protein 1A
CC2D1B	grey	1.06708	0.0889579	0.978119	-0.889161	0.0443453	0.33859	0.0738446	0.520532	0	COILED-COIL AND C2 DOMAIN-CONTAINING PROTEIN 1B (PTHR13076:SF5)	Coiled-coil and C2 domain-containing protein 1B
CC2D2A	brown	19.92	7.36565	12.5544	-5.18872	-0.178075	0.0415434	0.561469	8.90619e-08	0	COILED-COIL AND C2 DOMAIN-CONTAINING PROTEIN 2A (PTHR20837:SF7)	Coiled-coil and C2 domain-containing protein 2A
CCAR1	yellow	27.0976	18.6869	8.41069	10.2762	0.0503676	0.548451	0.764625	3.73635e-16	calmodulin(PC00061)	CELL DIVISION CYCLE AND APOPTOSIS REGULATOR PROTEIN 1 (PTHR14304:SF14)	Cell division cycle and apoptosis regulator protein 1
CCBE1	red	31.726	17.3944	14.3316	3.06274	-0.253224	0.00111032	0.671802	1.66156e-11	annexin(PC00050);calmodulin(PC00061);cell adhesion molecule(PC00069);extracellular matrix glycoprotein(PC00100);extracellular matrix structural protein(PC00103);signaling molecule(PC00207)	COLLAGEN AND CALCIUM-BINDING EGF DOMAIN-CONTAINING PROTEIN 1 (PTHR24034:SF76)	Collagen and calcium-binding EGF domain-containing protein 1
CCBL1	purple	7.61768	2.13023	5.48745	-3.35722	-0.215885	6.62307e-06	0.572657	4.29584e-08	transaminase(PC00216)	KYNURENINE--OXOGLUTARATE TRANSAMINASE 1 (PTHR43807:SF14)	Kynurenine--oxoglutarate transaminase 1
CCBL2	green	2.97403	1.60138	1.37265	0.228723	0.211126	1.51379e-07	0.401915	0.000264919
CCDC101	grey	3.06752	0.155134	2.91239	-2.75725	-0.13478	0.0445042	0.302301	0.0071454
CCDC102A	blue	101.173	35.4232	65.7499	-30.3266	0.89806	5.26926e-20	0.620952	1.31889e-09	0	COILED-COIL DOMAIN-CONTAINING PROTEIN 102A (PTHR46292:SF3)	Coiled-coil domain-containing protein 102A
CCDC103	yellow	11.5635	3.47399	8.08947	-4.61548	0.0866302	0.161272	0.492188	4.72076e-06	0	COILED-COIL DOMAIN-CONTAINING PROTEIN 103 (PTHR28572:SF1)	Coiled-coil domain-containing protein 103
CCDC104	blue	39.2753	17.4541	21.8213	-4.36719	-0.0560972	0.109782	0.667289	2.53561e-11	phosphatase(PC00181)	CILIA- AND FLAGELLA-ASSOCIATED PROTEIN 36 (PTHR21532:SF0)	Cilia- and flagella-associated protein 36
CCDC106	blue	169.761	96.468	73.2928	23.1752	-0.231221	1.28169e-07	0.903499	1.09167e-29	0	COILED-COIL DOMAIN-CONTAINING PROTEIN 106 (PTHR16477:SF2)	Coiled-coil domain-containing protein 106
CCDC107	blue	6.87921	2.78702	4.09219	-1.30517	-0.14363	0.0352775	0.373328	0.000761269	0	COILED-COIL DOMAIN-CONTAINING PROTEIN 107 (PTHR37345:SF1)	Coiled-coil domain-containing protein 107
CCDC109A	blue	61.3428	35.5843	25.7585	9.82578	-0.0110403	0.79275	0.781326	3.19379e-17
CCDC109B	blue	13.2036	5.96279	7.24081	-1.27803	0.14355	9.85514e-05	0.431905	7.86746e-05
CCDC111	turquoise	14.4092	9.13626	5.2729	3.86336	-0.0495698	0.36767	0.538714	3.62166e-07	0	DNA-DIRECTED PRIMASE/POLYMERASE PROTEIN (PTHR31399:SF0)	DNA-directed primase/polymerase protein
CCDC112	turquoise	17.6562	10.1896	7.46657	2.72301	-0.0449077	0.316451	0.524403	8.31151e-07	0	COILED-COIL DOMAIN-CONTAINING PROTEIN 112 (PTHR21549:SF0)	Coiled-coil domain-containing protein 112
CCDC115	blue	41.1794	18.5562	22.6232	-4.06706	-0.147183	9.72547e-05	0.605212	4.37633e-09	0	COILED-COIL DOMAIN-CONTAINING PROTEIN 115 (PTHR31996:SF2)	Coiled-coil domain-containing protein 115
CCDC117	salmon	5.60506	0.875885	4.72918	-3.85329	0.036423	0.30317	0.56552	6.86117e-08	0	COILED-COIL DOMAIN-CONTAINING PROTEIN 117 (PTHR36128:SF1)	Coiled-coil domain-containing protein 117
CCDC12	tan	7.98433	1.45642	6.5279	-5.07148	-0.0715214	0.00449425	0.563969	7.58475e-08	0	COILED-COIL DOMAIN-CONTAINING PROTEIN 12 (PTHR31551:SF1)	Coiled-coil domain-containing protein 12
CCDC120	red	2.46103	0.811966	1.64906	-0.837093	0.0115585	0.859181	0.38319	0.000534616	0	COILED-COIL DOMAIN-CONTAINING PROTEIN 120 (PTHR16093:SF5)	Coiled-coil domain-containing protein 120
CCDC121	blue	2.92668	1.56758	1.3591	0.208476	0.0699545	0.366062	0.298116	0.00802651	0	COILED-COIL DOMAIN-CONTAINING PROTEIN 121 (PTHR14845:SF9)	Coiled-coil domain-containing protein 121
CCDC123	grey	1.47228	0.159602	1.31267	-1.15307	0.0238351	0.581194	0.405925	0.000226697	0	CENTROSOMAL PROTEIN OF 89 KDA (PTHR36170:SF1)	Centrosomal protein of 89 kDa
CCDC124	grey	9.50308	0.589694	8.91339	-8.32369	0.161415	0.0018967	0.710556	3.17578e-13	0	COILED-COIL DOMAIN-CONTAINING PROTEIN 124 (PTHR21680:SF0)	Coiled-coil domain-containing protein 124
CCDC125	red	52.6523	36.364	16.2883	20.0758	-0.15413	0.0315479	0.800298	1.48376e-18	0	COILED-COIL DOMAIN-CONTAINING PROTEIN 125 (PTHR28616:SF1)	Coiled-coil domain-containing protein 125
CCDC126	black	7.78514	1.7366	6.04853	-4.31193	0.227679	0.00695536	0.385897	0.000484247	0	COILED-COIL DOMAIN-CONTAINING PROTEIN 126 (PTHR46941:SF1)	Coiled-coil domain-containing protein 126
CCDC127	blue	17.7996	10.9082	6.89135	4.01688	0.135064	0.000836648	0.588108	1.49932e-08	0	COILED-COIL DOMAIN-CONTAINING PROTEIN 127 (PTHR31958:SF2)	Coiled-coil domain-containing protein 127
CCDC128	blue	109.101	46.0933	63.008	-16.9147	-0.1973	8.58697e-06	0.764571	3.76533e-16
CCDC130	blue	73.2658	58.105	15.1607	42.9443	0.14973	1.49284e-05	0.834238	2.44455e-21	mRNA splicing factor(PC00148)	COILED-COIL DOMAIN-CONTAINING PROTEIN 130 (PTHR12111:SF2)	Coiled-coil domain-containing protein 130
CCDC132	blue	11.6259	6.79413	4.83178	1.96235	0.0264253	0.611085	0.467841	1.56803e-05	0	SYNDETIN (PTHR13258:SF0)	Syndetin
CCDC134	grey	1.75232	0.187383	1.56494	-1.37756	0.18793	0.0290127	0.206058	0.0703038	0	COILED-COIL DOMAIN-CONTAINING PROTEIN 134 (PTHR14735:SF1)	Coiled-coil domain-containing protein 134
CCDC135	grey	1.03646	0.224656	0.811806	-0.58715	0.0441714	0.56354	0.110636	0.334895	0	DYNEIN REGULATORY COMPLEX SUBUNIT 7 (PTHR35249:SF2)	Dynein regulatory complex subunit 7
CCDC136	green	4.51777	2.65813	1.85964	0.79848	0.491596	1.20137e-06	0.461857	2.07737e-05	chaperone(PC00072)	COILED-COIL DOMAIN-CONTAINING PROTEIN 136 (PTHR15715:SF26)	Coiled-coil domain-containing protein 136
CCDC137	magenta	13.1168	2.10209	11.0147	-8.9126	0.0276374	0.583915	0.576835	3.24911e-08	0	COILED-COIL DOMAIN-CONTAINING PROTEIN 137 (PTHR21838:SF2)	Coiled-coil domain-containing protein 137
CCDC138	turquoise	145.494	119.989	25.5043	94.4851	-0.169748	0.00118258	0.907564	2.29683e-30	0	COILED-COIL DOMAIN-CONTAINING PROTEIN 138 (PTHR34523:SF1)	Coiled-coil domain-containing protein 138
CCDC14	greenyellow	57.6364	19.8225	37.8139	-17.9914	-0.188426	8.90125e-05	0.931612	3.83932e-35	0	COILED-COIL DOMAIN-CONTAINING PROTEIN 14 (PTHR22367:SF2)	Coiled-coil domain-containing protein 14
CCDC15	turquoise	90.7917	73.1761	17.6156	55.5605	-0.132014	0.0228283	0.842673	3.96076e-22	0	COILED-COIL DOMAIN-CONTAINING PROTEIN 15 (PTHR14817:SF2)	Coiled-coil domain-containing protein 15
CCDC16	grey	2.2672	0.121957	2.14525	-2.02329	0.0162401	0.581336	-0.17102	0.134374
CCDC18	greenyellow	59.6049	12.8446	46.7603	-33.9157	-0.218855	8.55092e-05	0.840299	6.68079e-22	0	COILED-COIL DOMAIN-CONTAINING PROTEIN 18 (PTHR18875:SF8)	Coiled-coil domain-containing protein 18
CCDC19	magenta	7.79519	1.35568	6.43951	-5.08383	-0.105754	0.0997778	0.539316	3.49437e-07
CCDC21	turquoise	68.0594	50.3791	17.6802	32.6989	-0.0436999	0.352017	0.78252	2.65717e-17
CCDC22	tan	4.88813	0.472775	4.41536	-3.94258	0.0670301	0.231009	0.439882	5.58543e-05	0	COILED-COIL DOMAIN-CONTAINING PROTEIN 22 (PTHR15668:SF4)	Coiled-coil domain-containing protein 22
CCDC23	brown	38.9989	19.3141	19.6848	-0.370774	-0.211476	4.95118e-08	0.708044	4.18478e-13
CCDC24	green	73.4279	55.4372	17.9907	37.4464	0.682353	9.62934e-19	0.839893	7.29989e-22	0	COILED-COIL DOMAIN-CONTAINING PROTEIN 24 (PTHR28601:SF1)	Coiled-coil domain-containing protein 24
CCDC25	brown	72.8504	49.3507	23.4997	25.851	-0.34712	1.21821e-11	0.831861	4.00815e-21	0	COILED-COIL DOMAIN-CONTAINING PROTEIN 25 (PTHR13049:SF8)	Coiled-coil domain-containing protein 25
CCDC28A	brown	27.3516	18.7313	8.62032	10.1109	-0.259968	1.03545e-09	0.678193	9.01662e-12	receptor(PC00197)	COILED-COIL DOMAIN-CONTAINING PROTEIN 28A (PTHR13400:SF3)	Coiled-coil domain-containing protein 28A
CCDC28B	blue	75.2109	35.2222	39.9887	-4.76647	0.60556	7.45828e-17	0.669701	2.02469e-11	receptor(PC00197)	COILED-COIL DOMAIN-CONTAINING PROTEIN 28B (PTHR13400:SF2)	Coiled-coil domain-containing protein 28B
CCDC33	grey	1.39236	0.149639	1.24273	-1.09309	0.0935613	0.084985	0.314547	0.00503608	0	COILED-COIL DOMAIN-CONTAINING PROTEIN 33 (PTHR21623:SF2)	Coiled-coil domain-containing protein 33
CCDC34	purple	25.0788	8.29604	16.7827	-8.48671	-0.459484	4.87622e-11	0.751858	2.14461e-15	0	COILED-COIL DOMAIN-CONTAINING PROTEIN 34 (PTHR23247:SF2)	Coiled-coil domain-containing protein 34
CCDC41	greenyellow	50.805	14.3687	36.4362	-22.0675	-0.130287	0.0174858	0.876883	6.88883e-26	0	CENTROSOMAL PROTEIN OF 83 KDA (PTHR23170:SF2)	Centrosomal protein of 83 kDa
CCDC43	turquoise	9.46318	5.763	3.70018	2.06282	-0.219011	1.49555e-06	0.445	4.46306e-05	0	COILED-COIL DOMAIN-CONTAINING PROTEIN 43 (PTHR31684:SF2)	Coiled-coil domain-containing protein 43
CCDC45	red	6.18419	2.08147	4.10272	-2.02124	-0.0746661	0.0411951	0.496006	3.87768e-06	0	CENTROSOMAL PROTEIN OF 95 KDA (PTHR22545:SF0)	Centrosomal protein of 95 kDa
CCDC46	blue	18.1202	9.88796	8.23228	1.65568	0.00922127	0.811984	0.565789	6.74261e-08	0	CENTROSOMAL PROTEIN OF 112 KDA (PTHR18871:SF2)	Centrosomal protein of 112 kDa
CCDC47	turquoise	17.4865	10.1004	7.38615	2.71423	-0.0586129	0.173512	0.548466	2.01071e-07	0	COILED-COIL DOMAIN-CONTAINING PROTEIN 47 (PTHR12883:SF0)	Coiled-coil domain-containing protein 47
CCDC49	turquoise	22.3641	15.5304	6.8337	8.69669	0.00932549	0.80348	0.614478	2.17743e-09	0	PRE-MRNA-SPLICING FACTOR CWC25 HOMOLOG (PTHR16196:SF0)	Pre-mRNA-splicing factor CWC25 homolog
CCDC5	pink	52.1877	24.1896	27.9981	-3.80845	-0.0856821	0.115006	0.777548	5.67511e-17	0	HAUS AUGMIN-LIKE COMPLEX SUBUNIT 1 (PTHR31570:SF1)	HAUS augmin-like complex subunit 1
CCDC50	pink	14.2026	4.43552	9.76711	-5.3316	-0.0640666	0.0572385	0.578568	2.89027e-08	0	COILED-COIL DOMAIN-CONTAINING PROTEIN 50 (PTHR22115:SF1)	Coiled-coil domain-containing protein 50
CCDC51	magenta	7.98998	2.41978	5.5702	-3.15042	0.0597727	0.111633	0.589181	1.3907e-08	0	COILED-COIL DOMAIN-CONTAINING PROTEIN 51 (PTHR28624:SF1)	Coiled-coil domain-containing protein 51
CCDC53	blue	9.46193	3.92219	5.53974	-1.61756	-0.0654562	0.0600288	0.4024	0.000260001
CCDC55	greenyellow	9.01784	2.93079	6.08706	-3.15627	0.0157205	0.722586	0.655381	7.47352e-11	0	NUCLEAR SPECKLE SPLICING REGULATORY PROTEIN 1 (PTHR31938:SF4)	Nuclear speckle splicing regulatory protein 1
CCDC56	tan	32.5448	6.95398	25.5908	-18.6368	-0.0381967	0.0701988	0.813308	1.48518e-19	0	CYTOCHROME C OXIDASE ASSEMBLY FACTOR 3 HOMOLOG, MITOCHONDRIAL (PTHR15642:SF3)	Cytochrome c oxidase assembly factor 3 homolog, mitochondrial
CCDC58	turquoise	15.3163	12.5503	2.76599	9.7843	-0.283635	2.41739e-06	0.586703	1.65362e-08	0	COILED-COIL DOMAIN-CONTAINING PROTEIN 58 (PTHR31905:SF4)	Coiled-coil domain-containing protein 58
CCDC59	turquoise	99.2326	81.2807	17.9519	63.3288	-0.143952	3.63594e-05	0.862082	3.87442e-24	0	THYROID TRANSCRIPTION FACTOR 1-ASSOCIATED PROTEIN 26 (PTHR15657:SF1)	Thyroid transcription factor 1-associated protein 26
CCDC6	red	21.1457	6.26816	14.8776	-8.60939	-0.174715	1.96523e-05	0.6451	1.82938e-10	0	COILED-COIL DOMAIN-CONTAINING PROTEIN 6 (PTHR15276:SF0)	Coiled-coil domain-containing protein 6
CCDC61	turquoise	1.93366	1.07485	0.858807	0.216044	-0.0663863	0.368919	0.309854	0.00576825	0	COILED-COIL DOMAIN-CONTAINING PROTEIN 61 (PTHR22691:SF1)	Coiled-coil domain-containing protein 61
CCDC66	red	21.2069	10.9934	10.2134	0.77997	-0.226665	3.11163e-05	0.728447	4.0767e-14	0	COILED-COIL DOMAIN-CONTAINING PROTEIN 66 (PTHR22736:SF2)	Coiled-coil domain-containing protein 66
CCDC68	grey	2.13592	0.20502	1.9309	-1.72588	-0.146074	0.0575837	0.265748	0.0186935	0	COILED-COIL DOMAIN-CONTAINING PROTEIN 68 (PTHR23171:SF3)	Coiled-coil domain-containing protein 68
CCDC69	magenta	5.90721	0.618541	5.28867	-4.67013	0.0517124	0.482924	0.349838	0.00169152	0	COILED-COIL DOMAIN-CONTAINING PROTEIN 69 (PTHR24200:SF6)	Coiled-coil domain-containing protein 69
CCDC71	grey	2.25289	0.25156	2.00133	-1.74977	0.155546	0.0822819	-0.0702781	0.540925	0	COILED-COIL DOMAIN-CONTAINING PROTEIN 71 (PTHR14484:SF0)	Coiled-coil domain-containing protein 71
CCDC72	turquoise	18.5306	10.0413	8.48938	1.55188	-0.110886	1.77388e-06	0.500811	3.01701e-06	0	TRANSLATION MACHINERY-ASSOCIATED PROTEIN 7 (PTHR28632:SF6)	Translation machinery-associated protein 7
CCDC74A	grey	0.979098	0.163372	0.815727	-0.652355	0.0063899	0.920277	0.0907295	0.429531	0	COILED-COIL DOMAIN-CONTAINING PROTEIN 74A-RELATED (PTHR14882:SF7)	Coiled-coil domain-containing protein 74A
CCDC74B	turquoise	4.00995	2.26341	1.74654	0.51687	-0.000635534	0.993595	0.397758	0.000310728	0	COILED-COIL DOMAIN-CONTAINING PROTEIN 74A-RELATED (PTHR14882:SF7)	Coiled-coil domain-containing protein 74B
CCDC76	greenyellow	28.4668	9.27729	19.1895	-9.91219	-0.141184	0.00674317	0.82477	1.67565e-20	0	TRNA:M(4)X MODIFICATION ENZYME TRM13 HOMOLOG (PTHR12998:SF0)	tRNA:m(4)X modification enzyme TRM13 homolog
CCDC77	turquoise	69.6921	61.7438	7.94835	53.7954	-0.142957	0.000111065	0.790678	7.31864e-18	0	COILED-COIL DOMAIN-CONTAINING PROTEIN 77 (PTHR22091:SF1)	Coiled-coil domain-containing protein 77
CCDC80	blue	57.6002	43.5657	14.0345	29.5312	0.0700055	0.24188	0.789101	9.43209e-18	0	COILED-COIL DOMAIN-CONTAINING PROTEIN 80 (PTHR46792:SF2)	Coiled-coil domain-containing protein 80
CCDC84	red	27.9803	12.3822	15.5981	-3.21584	-0.197704	0.000120972	0.70209	7.95659e-13	0	COILED-COIL DOMAIN-CONTAINING PROTEIN 84 (PTHR31198:SF1)	Coiled-coil domain-containing protein 84
CCDC85A	black	2.08552	0.567173	1.51835	-0.951171	0.180414	0.000115588	0.298564	0.00792788	0	COILED-COIL DOMAIN-CONTAINING PROTEIN 85A (PTHR13546:SF13)	Coiled-coil domain-containing protein 85A
CCDC85B	blue	13.8883	4.28623	9.60211	-5.31589	-0.179438	0.00085636	0.372369	0.000787435	0	COILED-COIL DOMAIN-CONTAINING PROTEIN 85B (PTHR13546:SF12)	Coiled-coil domain-containing protein 85B
CCDC86	turquoise	83.9405	67.2293	16.7112	50.5182	-0.201045	0.000150349	0.822924	2.40662e-20	0	COILED-COIL DOMAIN-CONTAINING PROTEIN 86 (PTHR13557:SF1)	Coiled-coil domain-containing protein 86
CCDC88A	red	14.1967	4.46867	9.72801	-5.25935	-0.365127	6.70117e-05	0.588786	1.4298e-08	kinase modulator(PC00140);membrane traffic protein(PC00150)	GIRDIN (PTHR18947:SF30)	Girdin
CCDC88C	red	21.2773	6.30606	14.9713	-8.66522	-0.402474	2.31453e-06	0.645362	1.78898e-10	kinase modulator(PC00140);membrane traffic protein(PC00150)	PROTEIN DAPLE (PTHR18947:SF31)	Protein Daple
CCDC90A	black	10.2119	4.06859	6.14333	-2.07474	0.138552	1.39448e-05	0.608376	3.45677e-09
CCDC90B	grey	3.21241	0.41107	2.80134	-2.39027	0.0439852	0.0958746	-0.16967	0.137523	0	COILED-COIL DOMAIN-CONTAINING PROTEIN 90B, MITOCHONDRIAL (PTHR14360:SF14)	Coiled-coil domain-containing protein 90B, mitochondrial
CCDC91	turquoise	13.1123	6.46686	6.64548	-0.178626	0.103197	0.0399494	0.432131	7.79226e-05	0	COILED-COIL DOMAIN-CONTAINING PROTEIN 91 (PTHR35072:SF1)	Coiled-coil domain-containing protein 91
CCDC92	blue	59.0531	32.0931	26.96	5.13312	-0.0703179	0.101395	0.739313	1.0806e-14	0	COILED-COIL DOMAIN-CONTAINING PROTEIN 92 (PTHR14882:SF4)	Coiled-coil domain-containing protein 92
CCDC93	green	7.97718	5.71119	2.26599	3.4452	0.250065	1.40358e-10	0.551496	1.6683e-07	0	COILED-COIL DOMAIN-CONTAINING PROTEIN 93 (PTHR16441:SF0)	Coiled-coil domain-containing protein 93
CCDC94	magenta	3.50849	0.523211	2.98529	-2.46207	0.124874	0.0739658	0.390923	0.000402072	mRNA splicing factor(PC00148)	COILED-COIL DOMAIN-CONTAINING PROTEIN 94 (PTHR12111:SF1)	Coiled-coil domain-containing protein 94
CCDC96	blue	3.03614	1.20412	1.83202	-0.627898	-0.0854411	0.209983	0.329807	0.00319087	0	COILED-COIL DOMAIN-CONTAINING PROTEIN 96 (PTHR15654:SF1)	Coiled-coil domain-containing protein 96
CCDC97	grey	1.91792	0.199472	1.71844	-1.51897	-0.0541377	0.0901031	0.168148	0.141137	0	COILED-COIL DOMAIN-CONTAINING PROTEIN 97 (PTHR31840:SF1)	Coiled-coil domain-containing protein 97
CCDC99	turquoise	177.503	136.691	40.8114	95.88	0.0351505	0.507731	0.910162	8.16614e-31
CCHCR1	red	2.05878	0.401602	1.65718	-1.25558	-0.098854	0.233734	0.298095	0.00803119	0	COILED-COIL ALPHA-HELICAL ROD PROTEIN 1 (PTHR46822:SF1)	Coiled-coil alpha-helical rod protein 1
CCIN	black	11.4614	4.15002	7.31138	-3.16135	0.521868	5.16234e-11	0.610856	2.86822e-09	0	CALICIN (PTHR24412:SF163)	Calicin
CCL14	brown	93.8533	66.1173	27.736	38.3813	-2.64455	1.80532e-23	0.859854	6.82285e-24	chemokine(PC00074)	C-C MOTIF CHEMOKINE 14 (PTHR12015:SF110)	C-C motif chemokine 14
CCL15	brown	95.4153	66.5954	28.8199	37.7755	-2.58746	5.4601e-25	0.858049	1.07173e-23	chemokine(PC00074)	C-C MOTIF CHEMOKINE-RELATED (PTHR12015:SF77)	C-C motif chemokine 15
CCL2	green	112.329	92.5831	19.7459	72.8373	3.05505	1.26781e-32	0.897264	1.04738e-28	chemokine(PC00074)	C-C MOTIF CHEMOKINE 2 (PTHR12015:SF98)	C-C motif chemokine 2
CCL20	green	134.028	104.559	29.4688	75.0904	5.61839	1.09565e-32	0.908051	1.89696e-30	chemokine(PC00074)	C-C MOTIF CHEMOKINE 20 (PTHR12015:SF108)	C-C motif chemokine 20
CCL23	brown	58.2733	40.8967	17.3766	23.5201	-2.62442	2.33783e-19	0.781308	3.20263e-17	chemokine(PC00074)	C-C MOTIF CHEMOKINE 23 (PTHR12015:SF157)	C-C motif chemokine 23
CCL3L1	yellow	2.54109	1.05675	1.48434	-0.427595	0.111167	0.0350801	0.376052	0.000691231	chemokine(PC00074)	C-C MOTIF CHEMOKINE 3-LIKE 1 (PTHR12015:SF151)	C-C motif chemokine 3-like 1
CCL5	green	150.949	133.744	17.2054	116.538	3.24793	4.52607e-28	0.963562	2.82155e-45	chemokine(PC00074)	C-C MOTIF CHEMOKINE 5 (PTHR12015:SF82)	C-C motif chemokine 5
CCM2	yellow	7.0716	2.57741	4.49418	-1.91677	-0.0323268	0.258936	0.482531	7.68363e-06	0	CEREBRAL CAVERNOUS MALFORMATIONS 2 PROTEIN (PTHR21642:SF4)	Cerebral cavernous malformations 2 protein
CCNA1	grey	1.74778	0.209042	1.53874	-1.32969	0.176357	0.0821005	-0.0283978	0.805061	kinase activator(PC00138)	CYCLIN-A1 (PTHR10177:SF254)	Cyclin-A1
CCNA2	turquoise	172.928	151.22	21.7078	129.512	-0.267124	0.00100809	0.902625	1.51254e-29	kinase activator(PC00138)	CYCLIN-A2 (PTHR10177:SF369)	Cyclin-A2
CCNB1	turquoise	98.7056	91.7731	6.9325	84.8406	-0.455712	1.64445e-07	0.797742	2.28646e-18	kinase activator(PC00138)	G2/MITOTIC-SPECIFIC CYCLIN-B1 (PTHR10177:SF193)	G2/mitotic-specific cyclin-B1
CCNB1IP1	turquoise	60.478	45.5536	14.9245	30.6291	-0.333294	3.23521e-13	0.76173	5.60651e-16	0	E3 UBIQUITIN-PROTEIN LIGASE CCNB1IP1 (PTHR14305:SF0)	E3 ubiquitin-protein ligase CCNB1IP1
CCNB2	turquoise	115.306	107.714	7.59206	100.122	-0.503159	6.37598e-08	0.826264	1.24644e-20	kinase activator(PC00138)	G2/MITOTIC-SPECIFIC CYCLIN-B2 (PTHR10177:SF184)	G2/mitotic-specific cyclin-B2
CCNC	pink	97.3453	61.2857	36.0595	25.2262	0.0513544	0.563953	0.918631	2.22371e-32	kinase activator(PC00138);mRNA processing factor(PC00147);transcription cofactor(PC00217)	CYCLIN-C (PTHR10026:SF7)	Cyclin-C
CCND1	magenta	39.2443	7.6489	31.5954	-23.9465	0.0102436	0.802019	0.733312	2.26765e-14	kinase activator(PC00138)	G1/S-SPECIFIC CYCLIN-D1 (PTHR10177:SF67)	G1/S-specific cyclin-D1
CCND2	blue	3.78029	1.18621	2.59408	-1.40787	-0.2449	0.00619194	0.225608	0.0470302	kinase activator(PC00138)	G1/S-SPECIFIC CYCLIN-D2 (PTHR10177:SF66)	G1/S-specific cyclin-D2
CCND3	purple	8.75091	2.94561	5.8053	-2.85969	-0.266372	1.50834e-08	0.585625	1.78219e-08	kinase activator(PC00138)	G1/S-SPECIFIC CYCLIN-D3 (PTHR10177:SF65)	G1/S-specific cyclin-D3
CCNDBP1	pink	5.59961	2.83032	2.76929	0.0610318	0.128453	0.00276704	0.499999	3.14865e-06	0	CYCLIN-D1-BINDING PROTEIN 1 (PTHR15492:SF1)	Cyclin-D1-binding protein 1
CCNE1	magenta	65.0516	13.9908	51.0608	-37.0699	0.0565241	0.256566	0.842853	3.80527e-22	kinase activator(PC00138)	G1/S-SPECIFIC CYCLIN-E1 (PTHR10177:SF71)	G1/S-specific cyclin-E1
CCNE2	turquoise	181.955	133.675	48.28	85.395	-0.0710894	0.340689	0.90947	1.0787e-30	kinase activator(PC00138)	G1/S-SPECIFIC CYCLIN-E2 (PTHR10177:SF70)	G1/S-specific cyclin-E2
CCNF	turquoise	100.444	92.6711	7.77335	84.8978	-0.23384	1.70248e-05	0.808851	3.33282e-19	kinase activator(PC00138)	CYCLIN-F (PTHR10177:SF252)	Cyclin-F
CCNG1	grey	2.54902	0.278409	2.27061	-1.99221	0.0226194	0.543228	-0.338615	0.00242615	kinase activator(PC00138)	CYCLIN-G1 (PTHR10177:SF59)	Cyclin-G1
CCNG2	blue	18.9386	11.9557	6.98288	4.9728	0.159866	0.0453706	0.572878	4.23336e-08	kinase activator(PC00138)	CYCLIN-G2 (PTHR10177:SF60)	Cyclin-G2
CCNH	turquoise	16.8997	9.91505	6.98469	2.93036	-0.250852	1.3479e-06	0.432194	7.7715e-05	kinase activator(PC00138);mRNA processing factor(PC00147);transcription cofactor(PC00217)	CYCLIN-H (PTHR10026:SF8)	Cyclin-H
CCNI	brown	29.782	16.2052	13.5768	2.62845	-0.202949	2.16025e-10	0.654312	8.21542e-11	kinase activator(PC00138)	CYCLIN-I (PTHR10177:SF187)	Cyclin-I
CCNI2	turquoise	13.5361	9.41613	4.11999	5.29614	-0.0865625	0.299377	0.575454	3.56494e-08	kinase activator(PC00138)	CYCLIN-I2 (PTHR10177:SF57)	Cyclin-I2
CCNJ	grey	2.58364	0.382415	2.20122	-1.81881	-0.18604	0.00784516	-0.458016	2.48164e-05	kinase activator(PC00138)	CYCLIN-J (PTHR10177:SF62)	Cyclin-J
CCNJL	brown	12.4303	5.09374	7.33658	-2.24284	-0.25195	0.000154968	0.503687	2.59144e-06	kinase activator(PC00138)	CYCLIN-J-LIKE PROTEIN (PTHR10177:SF63)	Cyclin-J-like protein
CCNK	magenta	15.3983	3.45283	11.9455	-8.49268	0.00542525	0.838829	0.60462	4.57232e-09	kinase activator(PC00138);mRNA processing factor(PC00147);transcription cofactor(PC00217)	CYCLIN-K (PTHR10026:SF110)	Cyclin-K
CCNL1	turquoise	10.217	3.43839	6.77859	-3.3402	0.126658	0.00431303	0.288991	0.0102851	kinase activator(PC00138);mRNA processing factor(PC00147);transcription cofactor(PC00217)	CYCLIN-L1 (PTHR10026:SF64)	Cyclin-L1
CCNL2	black	19.6873	6.43342	13.2539	-6.82046	0.339843	1.57951e-08	0.63488	4.31046e-10	kinase activator(PC00138);mRNA processing factor(PC00147);transcription cofactor(PC00217)	CYCLIN-L2 (PTHR10026:SF45)	Cyclin-L2
CCNO	blue	23.4131	14.1523	9.26082	4.89146	0.319073	1.66136e-06	0.629713	6.56975e-10	kinase activator(PC00138)	CYCLIN-O (PTHR10177:SF401)	Cyclin-O
CCNT1	grey	2.54852	0.268213	2.2803	-2.01209	-0.160262	0.0267021	0.00119292	0.99173	kinase activator(PC00138);mRNA processing factor(PC00147);transcription cofactor(PC00217)	CYCLIN-T1 (PTHR10026:SF42)	Cyclin-T1
CCNT2	greenyellow	23.1025	7.96241	15.1401	-7.17767	0.0357939	0.285535	0.791438	6.47141e-18	kinase activator(PC00138);mRNA processing factor(PC00147);transcription cofactor(PC00217)	CYCLIN-T2 (PTHR10026:SF43)	Cyclin-T2
CCNY	turquoise	12.7687	6.5674	6.20128	0.366126	-0.149252	3.20842e-05	0.445948	4.27961e-05	0	CYCLIN-Y (PTHR14248:SF33)	Cyclin-Y
CCNYL1	pink	58.8765	36.6604	22.2162	14.4442	0.200898	0.0053374	0.847002	1.4922e-22	0	CYCLIN-Y-LIKE PROTEIN 1-RELATED (PTHR14248:SF32)	Cyclin-Y-like protein 1
CCPG1	blue	18.302	9.19928	9.10267	0.0966052	0.0482896	0.255181	0.551187	1.70053e-07	0	CELL CYCLE PROGRESSION PROTEIN 1 (PTHR28638:SF2)	Cell cycle progression protein 1
CCR6	red	28.963	23.0349	5.92816	17.1067	0.00124942	0.960598	0.788198	1.08956e-17	0	C-C CHEMOKINE RECEPTOR TYPE 6 (PTHR10489:SF611)	C-C chemokine receptor type 6
CCRK	blue	12.4225	8.24044	4.18206	4.05839	0.224726	0.00401866	0.576464	3.33124e-08	non-receptor serine/threonine protein kinase(PC00167);non-receptor tyrosine protein kinase(PC00168)	CYCLIN-DEPENDENT KINASE 20 (PTHR24056:SF171)	Cyclin-dependent kinase 20
CCRL1	blue	40.8777	28.2697	12.6081	15.6616	-0.1432	0.239298	0.713299	2.34207e-13	0	ATYPICAL CHEMOKINE RECEPTOR 4 (PTHR10489:SF733)	Atypical chemokine receptor 4
CCRL2	pink	15.3984	9.25739	6.141	3.11639	0.428377	0.000120917	0.651516	1.05056e-10	0	C-C CHEMOKINE RECEPTOR-LIKE 2 (PTHR10489:SF655)	C-C chemokine receptor-like 2
CCRN4L	green	102.351	80.5829	21.7678	58.8152	1.22181	1.43304e-23	0.882368	1.3541e-26	exoribonuclease(PC00099)	NOCTURNIN (PTHR12121:SF45)	Nocturnin
CCS	blue	27.8501	19.5129	8.33716	11.1758	0.132463	0.00911086	0.707154	4.6113e-13	oxidoreductase(PC00176)	COPPER CHAPERONE FOR SUPEROXIDE DISMUTASE (PTHR10003:SF27)	Copper chaperone for superoxide dismutase
CCT2	turquoise	141.552	102.94	38.612	64.3282	-0.0286998	0.331992	0.886749	3.4794e-27	chaperonin(PC00073)	T-COMPLEX PROTEIN 1 SUBUNIT BETA (PTHR11353:SF23)	T-complex protein 1 subunit beta
CCT3	turquoise	34.8704	24.606	10.2643	14.3417	-0.0171685	0.583771	0.66478	3.19706e-11	chaperonin(PC00073)	T-COMPLEX PROTEIN 1 SUBUNIT GAMMA (PTHR11353:SF24)	T-complex protein 1 subunit gamma
CCT4	turquoise	40.0494	31.9687	8.08066	23.888	-0.0910844	0.019097	0.713285	2.34551e-13	chaperonin(PC00073)	T-COMPLEX PROTEIN 1 SUBUNIT DELTA (PTHR11353:SF26)	T-complex protein 1 subunit delta
CCT5	turquoise	17.1464	13.1944	3.95202	9.24241	-0.419698	2.45113e-14	0.590093	1.30441e-08	chaperonin(PC00073)	T-COMPLEX PROTEIN 1 SUBUNIT EPSILON (PTHR11353:SF186)	T-complex protein 1 subunit epsilon
CCT6A	purple	14.9203	3.4518	11.4685	-8.01671	-0.234008	3.83363e-10	0.60458	4.58574e-09	chaperonin(PC00073)	T-COMPLEX PROTEIN 1 SUBUNIT ZETA (PTHR11353:SF54)	T-complex protein 1 subunit zeta
CCT6B	grey	1.2106	0.110479	1.10012	-0.989644	-0.186355	0.0191254	-0.0741443	0.518836	chaperonin(PC00073)	T-COMPLEX PROTEIN 1 SUBUNIT ZETA-2 (PTHR11353:SF58)	T-complex protein 1 subunit zeta-2
CCT6P1	turquoise	28.4208	23.2316	5.18924	18.0423	-0.05798	0.0476162	0.62428	1.01472e-09
CCT7	turquoise	38.4501	31.0346	7.41551	23.6191	-0.0948215	7.91009e-05	0.715617	1.80535e-13	chaperonin(PC00073)	T-COMPLEX PROTEIN 1 SUBUNIT ETA (PTHR11353:SF22)	T-complex protein 1 subunit eta
CCT8	turquoise	101.754	81.118	20.6359	60.4821	-0.0817963	0.00110849	0.864205	2.23854e-24	chaperonin(PC00073)	T-COMPLEX PROTEIN 1 SUBUNIT THETA (PTHR11353:SF78)	T-complex protein 1 subunit theta
CCT8L1	yellow	9.24831	3.16583	6.08249	-2.91666	-0.00622649	0.914431	0.515772	1.3471e-06	chaperonin(PC00073)	T-COMPLEX PROTEIN 1 SUBUNIT THETA-LIKE 1-RELATED (PTHR11353:SF100)	Putative T-complex protein 1 subunit theta-like 1
CD109	blue	25.2184	12.2901	12.9283	-0.638229	-0.274335	1.30602e-05	0.580496	2.53556e-08	0	CD109 ANTIGEN (PTHR11412:SF136)	CD109 antigen
CD14	blue	73.1467	47.5884	25.5583	22.0301	0.00121412	0.98768	0.835336	1.94004e-21	0	MONOCYTE DIFFERENTIATION ANTIGEN CD14 (PTHR10630:SF3)	Monocyte differentiation antigen CD14
CD151	magenta	5.90002	1.72916	4.17086	-2.4417	-0.080996	0.00224949	0.527936	6.79429e-07	0	CD151 ANTIGEN (PTHR19282:SF442)	CD151 antigen
CD163L1	grey	4.485	0.88077	3.60423	-2.72346	-0.481324	1.62358e-09	0.361507	0.00114628	oxidase(PC00175);receptor(PC00197);serine protease(PC00203)	SCAVENGER RECEPTOR CYSTEINE-RICH TYPE 1 PROTEIN M160 (PTHR19331:SF444)	Scavenger receptor cysteine-rich type 1 protein M160
CD164	green	9.0527	3.49641	5.55629	-2.05987	0.253574	7.16913e-05	0.457858	2.49971e-05	0	SIALOMUCIN CORE PROTEIN 24 (PTHR11337:SF12)	Sialomucin core protein 24
CD200	blue	23.8827	18.2759	5.60679	12.6691	0.36422	0.00226277	0.676052	1.10843e-11	0	OX-2 MEMBRANE GLYCOPROTEIN (PTHR46841:SF3)	OX-2 membrane glycoprotein
CD24	purple	5.63156	1.11139	4.52016	-3.40877	-0.746257	6.50037e-08	0.482768	7.59371e-06	0	SIGNAL TRANSDUCER CD24 (PTHR16676:SF0)	Signal transducer CD24
CD248	grey	0.752361	0.146463	0.605898	-0.459435	-0.0110092	0.859872	-0.163246	0.153272	0	ENDOSIALIN (PTHR14789:SF4)	Endosialin
CD274	turquoise	60.9274	31.4553	29.4721	1.98318	0.236596	0.00683588	0.67865	8.62613e-12	immunoglobulin receptor superfamily(PC00124);membrane-bound signaling molecule(PC00152)	PROGRAMMED CELL DEATH 1 LIGAND 1 (PTHR25466:SF3)	Programmed cell death 1 ligand 1
CD276	blue	24.3965	14.0014	10.3951	3.60634	-0.0803941	0.150967	0.637454	3.48398e-10	protease inhibitor(PC00191)	CD276 ANTIGEN (PTHR24100:SF2)	CD276 antigen
CD2AP	green	19.4584	9.55873	9.89965	-0.340924	0.48593	1.32047e-10	0.558619	1.06782e-07	0	CD2-ASSOCIATED PROTEIN (PTHR14167:SF23)	CD2-associated protein
CD2BP2	blue	9.05592	4.17243	4.88349	-0.711062	0.0862039	0.00764191	0.409897	0.0001939	chromatin/chromatin-binding protein(PC00077)	CD2 ANTIGEN CYTOPLASMIC TAIL-BINDING PROTEIN 2 (PTHR13138:SF3)	CD2 antigen cytoplasmic tail-binding protein 2
CD302	brown	47.7074	32.3474	15.36	16.9874	-1.21122	7.11502e-18	0.713505	2.28866e-13	0	CD302 ANTIGEN (PTHR22803:SF128)	CD302 antigen
CD320	purple	16.9373	4.51049	12.4268	-7.91634	-0.315152	5.08825e-11	0.660693	4.64209e-11	0	CD320 ANTIGEN (PTHR24270:SF27)	CD320 antigen
CD34	brown	49.1963	25.1824	24.0139	1.16852	-0.570532	2.07198e-06	0.701357	8.6025e-13	0	HEMATOPOIETIC PROGENITOR CELL ANTIGEN CD34 (PTHR16677:SF1)	Hematopoietic progenitor cell antigen CD34
CD3EAP	turquoise	63.8956	45.2676	18.628	26.6396	-0.237406	0.000221405	0.748256	3.44504e-15	0	DNA-DIRECTED RNA POLYMERASE I SUBUNIT RPA34 (PTHR15484:SF8)	DNA-directed RNA polymerase I subunit RPA34
CD40	blue	55.3961	40.185	15.2111	24.9739	0.53365	4.83682e-08	0.783706	2.21057e-17	0	TUMOR NECROSIS FACTOR RECEPTOR SUPERFAMILY MEMBER 5 (PTHR46875:SF1)	Tumor necrosis factor receptor superfamily member 5
CD44	black	8.17625	4.00477	4.17148	-0.166707	0.83373	6.68634e-16	0.592993	1.06249e-08	0	CD44 ANTIGEN (PTHR10225:SF6)	CD44 antigen
CD46	pink	32.0335	14.139	17.8945	-3.75553	0.165222	0.0019529	0.687214	3.7057e-12	0	MEMBRANE COFACTOR PROTEIN (PTHR19325:SF521)	Membrane cofactor protein
CD47	green	121.977	107.814	14.1634	93.6507	1.13172	8.87604e-25	0.933401	1.44973e-35	0	LEUKOCYTE SURFACE ANTIGEN CD47 (PTHR10613:SF0)	Leukocyte surface antigen CD47
CD55	pink	12.7933	3.94299	8.85027	-4.90727	0.236314	0.000179353	0.554636	1.3722e-07	0	COMPLEMENT DECAY-ACCELERATING FACTOR (PTHR19325:SF317)	Complement decay-accelerating factor
CD58	green	33.3991	19.3902	14.0089	5.38126	0.488035	5.37488e-12	0.687758	3.50852e-12	0	LYMPHOCYTE FUNCTION-ASSOCIATED ANTIGEN 3 (PTHR21063:SF5)	Lymphocyte function-associated antigen 3
CD59	black	7.55044	2.8817	4.66874	-1.78704	0.242297	1.30278e-06	0.561278	9.01572e-08	0	CD59 GLYCOPROTEIN (PTHR10036:SF15)	CD59 glycoprotein
CD63	blue	26.2468	18.4779	7.76887	10.7091	0.0842677	0.0127252	0.680924	6.91203e-12	0	CD63 ANTIGEN (PTHR19282:SF376)	CD63 antigen
CD68	midnightblue	32.5914	5.60856	26.9828	-21.3743	-0.124353	0.0332677	0.905444	5.22419e-30	membrane trafficking regulatory protein(PC00151)	MACROSIALIN (PTHR11506:SF2)	Macrosialin
CD69	green	111.221	92.4621	18.7592	73.7028	4.3645	1.69913e-29	0.904649	7.07453e-30	0	EARLY ACTIVATION ANTIGEN CD69 (PTHR45710:SF7)	Early activation antigen CD69
CD79A	grey	1.73574	0.123396	1.61234	-1.48895	-0.0229421	0.734604	0.151557	0.185313	immunoglobulin receptor superfamily(PC00124)	B-CELL ANTIGEN RECEPTOR COMPLEX-ASSOCIATED PROTEIN ALPHA CHAIN (PTHR14334:SF1)	B-cell antigen receptor complex-associated protein alpha chain
CD79B	yellow	16.6892	7.72179	8.96745	-1.24567	-0.0311587	0.500365	0.590677	1.25184e-08	immunoglobulin receptor superfamily(PC00124)	B-CELL ANTIGEN RECEPTOR COMPLEX-ASSOCIATED PROTEIN BETA CHAIN (PTHR14334:SF2)	B-cell antigen receptor complex-associated protein beta chain
CD81	green	48.2101	36.3535	11.8566	24.497	0.267613	2.14755e-16	0.776741	6.40776e-17	0	CD81 ANTIGEN (PTHR19282:SF214)	CD81 antigen
CD82	blue	11.7533	7.02862	4.72466	2.30396	0.210817	1.67288e-06	0.497571	3.57481e-06	0	CD82 ANTIGEN (PTHR19282:SF44)	CD82 antigen
CD83	green	114.425	89.5536	24.8716	64.682	2.39108	3.98258e-33	0.886285	4.02822e-27	0	CD83 ANTIGEN (PTHR15193:SF1)	CD83 antigen
CD84	turquoise	30.8157	20.8139	10.0018	10.8121	-0.0165044	0.841668	0.642646	2.25396e-10	cell adhesion molecule(PC00069);immunoglobulin receptor superfamily(PC00124);membrane-bound signaling molecule(PC00152);protein kinase(PC00193)	SLAM FAMILY MEMBER 5 (PTHR12080:SF62)	SLAM family member 5
CD86	yellow	3.59163	1.50656	2.08507	-0.578505	0.099242	0.188635	0.433235	7.43498e-05	0	T-LYMPHOCYTE ACTIVATION ANTIGEN CD86 (PTHR25466:SF2)	T-lymphocyte activation antigen CD86
CD9	pink	33.4739	11.4993	21.9746	-10.4753	0.091172	0.0803711	0.672108	1.61418e-11	0	CD9 ANTIGEN (PTHR19282:SF163)	CD9 antigen
CD93	blue	17.353	10.8318	6.52117	4.31066	0.144301	0.000352721	0.519624	1.08771e-06	annexin(PC00050);calmodulin(PC00061);cell adhesion molecule(PC00069);extracellular matrix glycoprotein(PC00100);extracellular matrix structural protein(PC00103);signaling molecule(PC00207)	COMPLEMENT COMPONENT C1Q RECEPTOR (PTHR24034:SF83)	Complement component C1q receptor
CD97	blue	9.73977	6.47253	3.26723	3.2053	0.0304436	0.5548	0.555507	1.29927e-07	G-protein coupled receptor(PC00021);antibacterial response protein(PC00051);protease(PC00190)	CD97 ANTIGEN (PTHR12011:SF348)	CD97 antigen
CD99	blue	16.1898	8.09606	8.09378	0.00228185	-0.0449626	0.105068	0.524221	8.39783e-07	0	CD99 ANTIGEN (PTHR15076:SF15)	CD99 antigen
CD99L2	brown	93.3336	54.2643	39.0693	15.1949	-0.326921	3.59913e-13	0.855519	1.9968e-23	0	CD99 ANTIGEN-LIKE PROTEIN 2 (PTHR15076:SF12)	CD99 antigen-like protein 2
CDAN1	red	48.286	38.4242	9.86177	28.5625	-0.092296	0.0473079	0.817404	6.92991e-20	0	CODANIN-1 (PTHR28678:SF1)	Codanin-1
CDC123	turquoise	69.5281	41.4059	28.1222	13.2838	0.033676	0.13549	0.727416	4.60907e-14	0	CELL DIVISION CYCLE PROTEIN 123 HOMOLOG (PTHR15323:SF6)	Cell division cycle protein 123 homolog
CDC14A	black	44.8614	18.317	26.5443	-8.22727	0.678079	6.34184e-14	0.778736	4.7427e-17	0	DUAL SPECIFICITY PROTEIN PHOSPHATASE CDC14A (PTHR23339:SF77)	Dual specificity protein phosphatase CDC14A
CDC14B	brown	4.8364	1.50115	3.33525	-1.8341	-0.224773	0.00378663	0.355718	0.0013929	0	DUAL SPECIFICITY PROTEIN PHOSPHATASE CDC14B (PTHR23339:SF108)	Dual specificity protein phosphatase CDC14B
CDC14C	turquoise	6.79288	4.00654	2.78634	1.2202	0.0273553	0.776065	0.435823	6.65605e-05	0	DUAL SPECIFICITY PROTEIN PHOSPHATASE CDC14C (PTHR23339:SF74)	Dual specificity protein phosphatase CDC14C
CDC16	brown	3.61428	1.45238	2.1619	-0.709521	-0.0283097	0.204228	0.367049	0.000947946	0	CELL DIVISION CYCLE PROTEIN 16 HOMOLOG (PTHR12558:SF9)	Cell division cycle protein 16 homolog
CDC2	turquoise	133.876	100.546	33.3302	67.2157	-0.107207	0.241196	0.830778	5.0081e-21	non-receptor serine/threonine protein kinase(PC00167);non-receptor tyrosine protein kinase(PC00168)	CYCLIN-DEPENDENT KINASE 1 (PTHR24056:SF334)	Cyclin-dependent kinase 1
CDC20	turquoise	97.6256	91.1472	6.47839	84.6688	-0.490048	3.9341e-08	0.79584	3.14186e-18	enzyme modulator(PC00095)	CELL DIVISION CYCLE PROTEIN 20 HOMOLOG (PTHR19918:SF3)	Cell division cycle protein 20 homolog
CDC23	turquoise	11.9963	5.7045	6.29179	-0.5873	0.0296369	0.211231	0.435053	6.87949e-05	0	CELL DIVISION CYCLE PROTEIN 23 HOMOLOG (PTHR12558:SF10)	Cell division cycle protein 23 homolog
CDC25A	turquoise	144.53	119.032	25.4988	93.5329	-0.0398846	0.520559	0.880985	2.05642e-26	protein phosphatase(PC00195)	M-PHASE INDUCER PHOSPHATASE 1 (PTHR10828:SF46)	M-phase inducer phosphatase 1
CDC25B	purple	29.6372	7.65636	21.9808	-14.3245	-0.547756	5.31861e-15	0.709647	3.51066e-13	protein phosphatase(PC00195)	M-PHASE INDUCER PHOSPHATASE 2 (PTHR10828:SF48)	M-phase inducer phosphatase 2
CDC25C	turquoise	112.111	97.2608	14.8502	82.4106	-0.344195	0.000424724	0.852152	4.48983e-23	protein phosphatase(PC00195)	M-PHASE INDUCER PHOSPHATASE 3 (PTHR10828:SF64)	M-phase inducer phosphatase 3
CDC26	blue	63.9321	30.8788	33.0533	-2.17458	-0.0722306	0.00718125	0.715936	1.74163e-13	0	ANAPHASE-PROMOTING COMPLEX SUBUNIT CDC26 (PTHR28579:SF1)	Anaphase-promoting complex subunit CDC26
CDC2L1	grey	1.43099	0.176583	1.25441	-1.07783	0.116061	0.00289488	0.00931196	0.93551
CDC2L2	grey	3.56171	0.286483	3.27523	-2.98875	-0.143772	0.0229258	0.136752	0.232524
CDC2L5	blue	15.6972	8.76744	6.92974	1.8377	0.030983	0.267213	0.526457	7.39456e-07
CDC2L6	brown	122.128	74.9051	47.2232	27.682	-0.476528	1.60296e-10	0.890992	8.84018e-28	non-receptor serine/threonine protein kinase(PC00167);non-receptor tyrosine protein kinase(PC00168)	CYCLIN-DEPENDENT KINASE 19 (PTHR24056:SF131)	Cyclin-dependent kinase 19
CDC34	blue	3.78894	1.17132	2.61762	-1.4463	-0.0422146	0.280588	0.184081	0.106672	0	UBIQUITIN-CONJUGATING ENZYME E2 R1 (PTHR24067:SF135)	Ubiquitin-conjugating enzyme E2 R1
[truncated: 12,020 more rows]

## Sheet: MM values all modules
gene	moduleColor	MM.midnightblue	MM.yellow	MM.brown	MM.blue	MM.tan	MM.purple	MM.greenyellow	MM.red	MM.salmon	MM.green	MM.magenta	MM.turquoise	MM.black	MM.cyan	MM.pink	MM.grey	p.MMmidnightblue	p.MMyellow	p.MMbrown	p.MMblue	p.MMtan	p.MMpurple	p.MMgreenyellow	p.MMred	p.MMsalmon	p.MMgreen	p.MMmagenta	p.MMturquoise	p.MMblack	p.MMcyan	p.MMpink	p.MMgrey
A1BG	grey	-0.287841	-0.0992495	-0.0969445	-0.104353	-0.0209195	0.049804	0.0211992	-0.193212	-0.0730904	-0.0300769	0.22583	0.108947	0.163885	0.0321499	0.197626	0.131881	0.0106056	0.387295	0.398469	0.363231	0.855745	0.664997	0.853838	0.0901012	0.524811	0.793782	0.0468077	0.34237	0.151647	0.779916	0.0828551	0.249744
A2LD1	blue	0.00825558	0.25719	0.0108336	0.321666	0.235088	-0.292683	-0.437813	-0.322237	-0.200616	0.328441	-0.233687	-0.393092	0.0225629	-0.249215	-0.128508	0.199137	0.942812	0.0230172	0.925	0.00408203	0.0382787	0.00931203	6.10924e-05	0.00401295	0.0782155	0.00332699	0.0394801	0.000370721	0.844549	0.0277843	0.262166	0.0804841
A4GALT	blue	0.255328	0.474935	0.124841	0.744212	0.390482	-0.573977	-0.598462	-0.215781	-0.070802	0.672843	-0.56756	-0.811208	-0.0383341	-0.362067	-0.469881	0.0622262	0.0240627	1.11568e-05	0.27614	5.81109e-15	0.000408735	3.93484e-08	7.17622e-09	0.0577779	0.537905	1.50563e-11	6.00855e-08	2.17902e-19	0.738973	0.00112466	1.42288e-05	0.588357
AAAS	turquoise	-0.310211	-0.247898	-0.195186	-0.527808	-0.187328	0.285458	0.245435	0.0449645	-0.207741	-0.334732	0.534433	0.575429	0.129563	0.269993	0.20301	0.120273	0.00570947	0.0286471	0.0868006	6.84469e-07	0.100529	0.0112982	0.0303206	0.69587	0.0679916	0.00274026	4.66204e-07	3.5709e-08	0.258236	0.0168212	0.0746508	0.294233
AACS	black	-0.30992	-0.157404	-0.462188	-0.250865	-0.273995	-0.350193	-0.083692	-0.290799	-0.254511	0.283301	0.121991	0.168053	0.435782	0.546595	0.320705	-0.0333069	0.00575744	0.168725	2.04562e-05	0.0267348	0.0152057	0.00167198	0.466311	0.00979798	0.0245344	0.0119585	0.287337	0.141367	6.66784e-05	2.25424e-07	0.00420057	0.772207
AACSL	grey	-0.279652	-0.142042	-0.0709349	-0.0952174	-0.00387908	0.0540043	-0.0255979	-0.170447	-0.116293	-0.047289	0.169733	0.0834714	0.0852499	0.115283	0.193329	0.155474	0.0131518	0.21478	0.53714	0.406965	0.973112	0.638644	0.823955	0.135704	0.310615	0.680975	0.137374	0.467491	0.458025	0.314862	0.0899038	0.174076
AADAC	magenta	0.0205774	-0.0836502	0.0272767	-0.21914	0.0755558	0.294879	0.110014	0.0760852	-0.079504	-0.290056	0.341207	0.203842	-0.0272045	-0.143658	0.104833	0.191837	0.85808	0.466535	0.812613	0.0538988	0.510886	0.00877231	0.337637	0.507921	0.488988	0.00999564	0.0022348	0.0734436	0.8131	0.209555	0.361014	0.0924589
AADACL1	turquoise	-0.463051	-0.301289	-0.737524	-0.754115	-0.540631	-0.210144	0.201669	-0.252878	-0.371206	0.0756121	0.5385	0.64352	0.639331	0.616515	0.576977	0.085053	1.96482e-05	0.00735019	1.35066e-14	1.58699e-15	3.23083e-07	0.0647969	0.0766309	0.0255003	0.000820232	0.510571	3.66798e-07	2.09293e-10	2.97934e-10	1.8619e-09	3.21806e-08	0.459068
AADAT	magenta	-0.125771	-0.460441	-0.159725	-0.512529	-0.284657	0.313038	0.579877	0.287868	0.282923	-0.32857	0.514833	0.497399	0.182801	0.0777063	0.255626	0.0275529	0.27255	2.2187e-05	0.162453	1.60963e-06	0.0115394	0.00526192	2.64471e-08	0.010598	0.0120773	0.00331393	1.41864e-06	3.607e-06	0.109174	0.498896	0.023893	0.810751
AAGAB	turquoise	-0.39278	-0.145825	-0.30325	-0.237239	-0.203829	-0.103862	-0.05866	-0.310658	-0.275803	0.104399	0.251765	0.227691	0.343755	0.328653	0.372551	0.106734	0.00037508	0.202692	0.00695776	0.0364954	0.0734629	0.365506	0.609949	0.0056366	0.0145211	0.363016	0.0261767	0.0449776	0.00206004	0.0033055	0.000782396	0.352325
AAK1	purple	0.0290963	-0.445428	0.296463	-0.16972	-0.0958387	0.56338	0.494178	0.447164	0.395642	-0.526616	0.154709	0.321678	-0.28955	0.117359	-0.00439263	-0.0838429	0.800364	4.37935e-05	0.00840015	0.137405	0.403896	7.87806e-08	4.26198e-06	4.05471e-05	0.000336736	7.32775e-07	0.17623	0.00408056	0.0101323	0.306168	0.969553	0.465505
AAMP	magenta	-0.140607	0.194724	0.108842	-0.107161	0.368527	0.321258	-0.198864	-0.108459	-0.416869	-0.321721	0.44705	0.162761	-0.149357	-0.0951291	-0.18906	0.494161	0.219498	0.0875657	0.342841	0.350391	0.000900627	0.00413198	0.0809084	0.34455	0.000146685	0.00407527	4.07533e-05	0.154513	0.191851	0.407402	0.0973652	4.26571e-06
AARS	grey	-0.0143569	-0.183182	-0.139368	-0.0671118	-0.0611016	-0.0779472	0.130625	0.12944	0.0888385	0.141724	0.147724	0.026202	0.182045	0.121281	-0.0203911	0.120066	0.900717	0.108424	0.223626	0.559352	0.595129	0.497563	0.254322	0.258695	0.439248	0.215819	0.196809	0.81987	0.110671	0.290175	0.859351	0.295068
AARS2	turquoise	-0.267649	-0.0492519	-0.432444	-0.371215	-0.0608061	-0.142928	-0.161871	-0.374042	-0.533829	0.106318	0.424131	0.332908	0.386134	0.220043	0.336185	0.432423	0.0178341	0.668492	7.68933e-05	0.000819977	0.596914	0.211905	0.15681	0.000742316	4.82987e-07	0.354213	0.000108969	0.0029	0.000480059	0.0528934	0.00261869	7.69627e-05
AARSD1	magenta	0.0735553	-0.0730819	0.174196	-0.160983	0.385966	0.455609	0.0612425	0.221902	-0.170998	-0.387546	0.582397	0.247936	-0.161822	-0.142554	-0.279783	0.678235	0.522171	0.524859	0.127183	0.159127	0.000483022	2.77107e-05	0.594278	0.0508712	0.134424	0.000455725	2.22651e-08	0.0286217	0.156937	0.213114	0.0131072	8.98036e-12
AASDH	blue	0.552388	0.638785	0.433791	0.598355	0.383251	-0.0586152	-0.296327	0.126431	0.147622	0.104743	-0.562992	-0.573307	-0.443114	-0.461499	-0.544516	-0.143212	1.57853e-07	3.11857e-10	7.26068e-05	7.23177e-09	0.00053344	0.610222	0.00843141	0.27002	0.197122	0.361431	8.07761e-08	4.11419e-08	4.84967e-05	2.11228e-05	2.55757e-07	0.21099
AASDHPPT	turquoise	0.0318094	-0.00148544	0.0212568	-0.411631	-0.283367	0.360126	0.485546	0.167593	0.29632	-0.495795	0.0905601	0.450271	-0.148613	0.156767	0.218544	-0.292369	0.782189	0.989702	0.853445	0.000181004	0.0119377	0.00120121	6.61002e-06	0.142475	0.00843314	3.92033e-06	0.430396	3.52904e-05	0.194099	0.170478	0.0545719	0.00939141
AASS	brown	0.46228	0.199347	0.675391	0.329182	0.176477	0.494396	0.177501	0.431363	0.472641	-0.473983	-0.434949	-0.172436	-0.703267	-0.287258	-0.344206	-0.382399	2.03687e-05	0.0801585	1.18101e-11	0.00325255	0.122201	4.2142e-06	0.120015	8.05006e-05	1.24647e-05	1.16832e-05	6.91018e-05	0.131131	7.01659e-13	0.0107715	0.00203048	0.000550214
AATF	magenta	-0.0226681	-0.189577	-0.0674559	-0.29285	0.221377	0.275805	0.122282	0.203558	-0.206663	-0.232087	0.659991	0.322981	0.0646291	-0.0458182	-0.174272	0.629698	0.843834	0.0964369	0.557335	0.00927002	0.0514357	0.0145203	0.286181	0.0738534	0.0694649	0.0408892	4.94616e-11	0.00392459	0.574006	0.690386	0.127015	6.57779e-10
AATK	grey	-0.312013	-0.1957	-0.284744	-0.173462	-0.0159328	-0.123807	-0.147514	-0.345392	-0.341272	0.125415	0.305338	0.149764	0.317559	0.131008	0.283012	0.375329	0.00542042	0.0859578	0.011513	0.128818	0.889884	0.280167	0.197455	0.0019544	0.00223022	0.273921	0.00656019	0.190628	0.00461055	0.252921	0.0120493	0.000709232
ABCA1	brown	0.417838	0.257503	0.791879	0.604575	0.434926	0.419705	-0.0840288	0.288677	0.373612	-0.334996	-0.504941	-0.464203	-0.746346	-0.594265	-0.47266	-0.224988	0.000141031	0.0228449	6.02468e-18	4.58757e-09	6.91694e-05	0.000130711	0.464513	0.0103717	0.000753665	0.00271781	2.42414e-06	1.86167e-05	4.4157e-15	9.70411e-09	1.24534e-05	0.0476554
ABCA11	grey	-0.0857029	0.0175707	-0.0804669	0.0652691	-0.0304297	-0.145471	-0.104374	-0.142583	-0.0679075	0.17872	-0.0454581	-0.0645727	0.125016	0.0589247	0.159151	-0.0268667	0.45563	0.878645	0.483723	0.570211	0.791418	0.203801	0.363134	0.213021	0.554693	0.117451	0.692697	0.574341	0.275462	0.608335	0.16399	0.81538
ABCA2	purple	0.237195	0.013868	0.477636	0.180813	0.279156	0.487699	0.156224	0.429221	0.239266	-0.374746	0.0805498	-0.0502852	-0.423127	-0.336745	-0.378802	0.0700213	0.0365313	0.904082	9.78101e-06	0.113147	0.0133218	5.93129e-06	0.171984	8.81151e-05	0.0348783	0.000724034	0.483271	0.661956	0.000113583	0.00257313	0.000626522	0.542408
ABCA3	blue	0.337709	0.576159	0.0930694	0.722909	0.369589	-0.602195	-0.649063	-0.208073	-0.135304	0.685186	-0.610691	-0.822029	-0.0365597	-0.359608	-0.454657	0.040968	0.0024964	3.4002e-08	0.417677	7.82892e-14	0.000867936	5.46651e-09	1.30076e-10	0.067543	0.237557	4.53838e-12	2.90406e-09	2.86378e-20	0.750652	0.00122241	2.89405e-05	0.721745
ABCA4	blue	0.155054	0.312448	0.461042	0.595979	0.421526	0.0627599	-0.290302	-0.0529686	0.172701	0.0609507	-0.319385	-0.554935	-0.317418	-0.480067	-0.359672	-0.0121385	0.175256	0.00535262	2.15764e-05	8.58349e-09	0.000121319	0.585155	0.00992981	0.645102	0.130529	0.59604	0.00436854	1.34672e-07	0.00462973	8.68016e-06	0.00121978	0.915997
ABCA5	green	-0.232059	-0.329328	-0.186856	0.0585486	-0.209404	-0.254937	-0.0612963	-0.170373	-0.0117303	0.307099	-0.137143	-0.114617	0.262668	0.2144	0.342053	-0.201467	0.0409144	0.00323804	0.101403	0.610629	0.0657681	0.0242873	0.593953	0.135877	0.918812	0.00624078	0.23118	0.317687	0.0201616	0.0594383	0.00217539	0.0769333
ABCA6	blue	0.417499	0.488147	0.477439	0.856516	0.431615	-0.258075	-0.429206	-0.000470986	0.23255	0.361679	-0.763389	-0.826337	-0.40908	-0.45622	-0.57969	-0.198186	0.000142985	5.79848e-06	9.87579e-06	1.56463e-23	7.96467e-05	0.0225335	8.81726e-05	0.996735	0.0404767	0.00113957	4.44674e-16	1.22851e-20	0.000200267	2.69474e-05	2.67845e-08	0.0819695
ABCA7	blue	0.320243	0.158262	0.444898	0.556214	0.401456	0.0494544	-0.180225	0.219583	0.220146	0.0770819	-0.313383	-0.498905	-0.352029	-0.421072	-0.496353	0.0698682	0.00425876	0.166388	4.48311e-05	1.2429e-07	0.000269658	0.667209	0.114343	0.0534045	0.05278	0.502363	0.00520954	3.3344e-06	0.0015741	0.000123605	3.80856e-06	0.543294
ABCA8	brown	0.273775	0.207721	0.590985	0.503273	0.389497	0.278543	-0.1394	0.142108	0.18974	-0.198865	-0.377132	-0.354949	-0.554815	-0.321104	-0.37562	-0.0611488	0.015291	0.0680185	1.22488e-08	2.64909e-06	0.000423975	0.0135345	0.22352	0.214563	0.0961452	0.0809068	0.000665123	0.00142902	1.35692e-07	0.00415103	0.000701923	0.594843
ABCA9	blue	0.206588	0.284366	0.384817	0.482431	0.256882	0.0279976	-0.133421	0.0777275	0.232681	0.074939	-0.358324	-0.384295	-0.305361	-0.334892	-0.313122	-0.175629	0.069568	0.0116283	0.000503813	7.72201e-06	0.0231872	0.807755	0.244208	0.498779	0.0403611	0.514353	0.00127649	0.000513511	0.00655603	0.00272661	0.00524915	0.124035
ABCB10	turquoise	-0.444695	-0.524848	-0.498597	-0.805269	-0.67507	0.109378	0.607149	0.034349	0.102019	-0.247365	0.475916	0.764514	0.422475	0.50921	0.642824	-0.209553	4.52351e-05	8.10416e-07	3.3885e-06	6.28575e-19	1.21783e-11	0.340453	3.78907e-09	0.765282	0.374122	0.0290028	1.06372e-05	3.79566e-16	0.000116676	1.92776e-06	2.22022e-10	0.0655711
ABCB6	brown	0.535614	0.305088	0.758475	0.371875	0.52248	0.636668	-0.028487	0.407875	0.202944	-0.533086	-0.136457	-0.197579	-0.758569	-0.455265	-0.570783	0.167968	4.34978e-07	0.00660676	8.78801e-16	0.000801205	9.26629e-07	3.71889e-10	0.804461	0.000210007	0.0747473	5.04397e-07	0.233544	0.0829303	8.67522e-16	2.81491e-05	4.86308e-08	0.14157
ABCB7	brown	0.478091	0.441842	0.558754	0.539983	0.475605	0.187896	-0.318558	0.0562619	0.0499033	-0.139129	-0.494903	-0.480422	-0.581712	-0.50233	-0.418128	0.0347705	9.5657e-06	5.12773e-05	1.05872e-07	3.35817e-07	1.07992e-05	0.0994822	0.00447671	0.624659	0.664369	0.224428	4.10533e-06	8.52937e-06	2.33357e-08	2.78466e-06	0.000139385	0.762486
ABCB9	brown	0.618246	0.49505	0.760643	0.740242	0.625052	0.252422	-0.361708	0.203227	0.177388	-0.151059	-0.580668	-0.645661	-0.73727	-0.616245	-0.617979	-0.00429163	1.62868e-09	4.07446e-06	6.51951e-16	9.61666e-15	9.54444e-10	0.0257754	0.00113848	0.0743346	0.120255	0.186779	2.50599e-08	1.74379e-10	1.39402e-14	1.90107e-09	1.66272e-09	0.970253
ABCC1	grey	-0.0359096	-0.266185	0.0366788	-0.0999619	-0.151909	0.187497	0.154158	0.168187	0.0697537	-0.120944	0.117546	0.157569	0.0277084	0.250639	0.131699	-0.1149	0.754945	0.0184929	0.749866	0.38388	0.184282	0.100216	0.177794	0.141045	0.543956	0.291527	0.305392	0.168274	0.809703	0.0268766	0.250404	0.316485
ABCC10	green	-0.215992	-0.358195	-0.294911	-0.0284909	-0.190842	-0.310544	0.0529146	-0.0150651	0.0370592	0.38448	0.134739	-0.0744675	0.393647	0.0488301	0.134747	0.0626136	0.057528	0.00128203	0.00876465	0.804434	0.0941936	0.00565508	0.64544	0.895846	0.747358	0.000510057	0.239538	0.51701	0.000363063	0.671168	0.239509	0.586032
ABCC4	grey	0.0197035	-0.0150585	0.0260619	-0.25467	-0.223732	0.252542	0.354501	0.113845	0.29134	-0.313796	0.0681418	0.272611	-0.0529852	-0.00710102	0.188226	-0.255231	0.864048	0.895891	0.820817	0.0244418	0.0489435	0.0257032	0.00145047	0.320977	0.00965607	0.00514734	0.553325	0.0157486	0.644999	0.9508	0.0988789	0.0241182
ABCC5	red	0.600455	0.0568835	0.617059	0.280567	0.219126	0.484682	0.205579	0.642293	0.418265	-0.421773	-0.250456	-0.155722	-0.613905	-0.305487	-0.452302	-0.146158	6.20842e-09	0.620832	1.78535e-09	0.0128433	0.0539149	6.9024e-06	0.0709732	2.32238e-10	0.000138607	0.000120099	0.026992	0.173381	2.27488e-09	0.00653269	3.22033e-05	0.201652
ABCC6P2	blue	0.203406	0.315801	0.207713	0.378948	0.181525	-0.0819154	-0.310902	-0.10325	-0.0508935	0.131011	-0.327428	-0.347168	-0.162083	-0.13621	-0.116576	-0.0884366	0.074075	0.0048548	0.0680297	0.000623235	0.111712	0.47586	0.00559712	0.368351	0.658121	0.252907	0.00343133	0.00184523	0.156261	0.234398	0.30943	0.441329
ABCD1	blue	0.296598	0.376952	0.432811	0.767901	0.560823	-0.131147	-0.460421	0.0659899	0.0351732	0.323563	-0.356976	-0.71922	-0.295281	-0.410144	-0.64793	0.119724	0.00836909	0.000669401	7.57047e-05	2.34415e-16	9.2813e-08	0.252413	2.22067e-05	0.565952	0.759818	0.00385665	0.00133552	1.19863e-13	0.00867632	0.000192011	1.43466e-10	0.296457
ABCD3	turquoise	-0.373065	-0.451771	-0.192382	-0.627508	-0.446164	0.35196	0.613002	0.0760347	0.242985	-0.46004	0.403646	0.665162	0.134805	0.331835	0.473484	-0.138259	0.000768377	3.29848e-05	0.0915185	7.84514e-10	4.23889e-05	0.00157765	2.43709e-09	0.508204	0.0320669	2.26025e-05	0.000247754	3.08666e-11	0.239307	0.00299783	1.19686e-05	0.227369
ABCD4	brown	0.100088	-0.0859071	0.31244	0.148859	0.214221	0.302444	0.0698256	0.252572	0.123416	-0.197666	0.0745015	-0.0444449	-0.246377	-0.159277	-0.218353	0.113481	0.383275	0.454553	0.0053539	0.193354	0.0596553	0.0071168	0.54354	0.0256845	0.281703	0.0827922	0.516818	0.699215	0.0296714	0.163651	0.0547885	0.322538
ABCE1	greenyellow	-0.268757	-0.597861	-0.400027	-0.810125	-0.656713	0.226958	0.824288	0.333022	0.318853	-0.340708	0.539429	0.820504	0.330396	0.562685	0.430447	-0.202142	0.0173488	7.49492e-09	0.000284895	2.65069e-19	6.63785e-11	0.0456913	1.84271e-20	0.00288983	0.00443785	0.00227059	3.47087e-07	3.84321e-20	0.0031337	8.23814e-08	8.36805e-05	0.0759284
ABCF1	black	-0.309794	-0.221915	-0.744119	-0.22779	-0.357475	-0.757939	-0.167872	-0.343708	-0.34567	0.707016	0.125276	0.0564603	0.749291	0.428199	0.307144	0.113875	0.00577824	0.0508577	5.88064e-15	0.0448823	0.00131341	9.45693e-16	0.141802	0.00206315	0.00193693	4.68104e-13	0.274456	0.623437	3.00903e-15	9.19801e-05	0.0062327	0.32085
ABCF2	magenta	-0.633036	-0.358636	-0.464196	-0.571961	-0.124494	0.0617927	0.0264335	-0.343492	-0.488014	-0.0823058	0.782517	0.559395	0.475163	0.363551	0.414584	0.448645	5.01479e-10	0.00126314	1.86223e-05	4.4988e-08	0.277486	0.590963	0.818305	0.00207755	5.8377e-06	0.473753	2.65833e-17	1.01649e-07	1.10341e-05	0.00106914	0.000160836	3.79572e-05
ABCF3	blue	0.158914	0.233227	0.347143	0.379831	0.581302	0.181241	-0.299238	0.0357801	-0.118146	-0.00922918	0.142913	-0.290422	-0.245106	-0.35001	-0.461476	0.47267	0.164627	0.0398806	0.00184673	0.000603771	2.39982e-08	0.112283	0.00778131	0.755801	0.302915	0.936082	0.211952	0.00989788	0.0305507	0.00168204	2.11451e-05	1.24475e-05
ABCG1	green	-0.269256	-0.0732464	-0.648273	0.093173	-0.254473	-0.93426	-0.29713	-0.368599	-0.19926	0.950176	-0.140536	-0.319482	0.724491	0.193735	0.154442	-0.0507031	0.0171341	0.523925	1.39286e-10	0.417157	0.0245563	8.99384e-36	0.00824757	0.000898372	0.0802924	3.21517e-40	0.21973	0.00435594	6.50756e-14	0.0892175	0.176987	0.659321
ABCG4	blue	0.333859	0.422486	0.535306	0.548661	0.610163	0.233764	-0.337423	0.0238705	0.00578729	-0.0823632	-0.158292	-0.456125	-0.424027	-0.431436	-0.477496	0.292713	0.00281571	0.000116626	4.42941e-07	1.98671e-07	3.02217e-09	0.0394133	0.0025189	0.835663	0.959894	0.473444	0.166306	2.70656e-05	0.000109435	8.02541e-05	9.84834e-06	0.00930434
ABHD10	purple	0.237021	-0.14665	0.458104	-0.226641	0.119263	0.808302	0.475383	0.487936	0.312606	-0.808721	0.270547	0.411256	-0.519669	-0.126248	-0.172818	0.106442	0.0366725	0.200121	2.47157e-05	0.046003	0.298335	3.67611e-19	1.09167e-05	5.86066e-06	0.00532818	3.41079e-19	0.0165891	0.000183719	1.08501e-06	0.270719	0.130266	0.353651
ABHD11	turquoise	-0.479949	-0.228673	-0.438261	-0.617546	-0.166304	0.119522	0.0537319	-0.313659	-0.483906	-0.178599	0.68588	0.60092	0.403	0.416921	0.505711	0.32119	8.73082e-06	0.0440358	5.9921e-05	1.71936e-09	0.145615	0.297277	0.64034	0.00516788	7.17513e-06	0.117703	4.23504e-12	6.00157e-09	0.000254039	0.000146372	2.32661e-06	0.00414041
ABHD12	brown	0.128192	0.0396351	0.420831	0.217264	0.384204	0.366604	-0.106037	0.181817	-0.058278	-0.284741	0.0556973	-0.0424118	-0.393376	-0.123366	-0.391398	0.255423	0.26335	0.730446	0.00012483	0.0560383	0.000515214	0.000962652	0.355495	0.111127	0.612282	0.011514	0.628145	0.712359	0.000366784	0.281898	0.000395	0.0240087
ABHD14A	brown	0.260415	0.431725	0.70633	0.535355	0.788386	0.484955	-0.319821	0.0817068	-0.0220353	-0.333786	-0.000319836	-0.393238	-0.614286	-0.662889	-0.593146	0.413221	0.0212971	7.92758e-05	5.04333e-13	4.41653e-07	1.05735e-17	6.80872e-06	0.00431242	0.476988	0.848141	0.00282209	0.997783	0.000368681	2.20962e-09	3.80196e-11	1.05096e-08	0.000169873
ABHD14B	tan	0.42909	0.545847	0.620654	0.71833	0.740321	0.152674	-0.444409	0.107642	0.0150123	0.0207762	-0.248769	-0.621482	-0.522105	-0.604858	-0.73681	0.314968	8.86017e-05	2.35923e-07	1.35006e-09	1.32712e-13	9.52153e-15	0.182058	4.58087e-05	0.348218	0.896209	0.856723	0.0280744	1.26527e-09	9.46409e-07	4.49262e-09	1.47565e-14	0.00497456
ABHD15	brown	0.349182	0.529377	0.517697	0.361943	0.466778	0.345295	-0.273188	0.00659936	-0.00763757	-0.297049	-0.172555	-0.299151	-0.486614	-0.500979	-0.317792	0.0411149	0.00172817	6.25413e-07	1.21099e-06	0.0011294	1.64901e-05	0.00196051	0.0155204	0.954272	0.947087	0.00826588	0.130862	0.00780018	6.26471e-06	2.99048e-06	0.00457913	0.720788
ABHD2	black	-0.365476	-0.163449	-0.700539	-0.233445	-0.326375	-0.664837	-0.208914	-0.432136	-0.384989	0.602617	0.0981312	0.0277085	0.677975	0.358408	0.390018	0.0774373	0.00100082	0.152755	9.38202e-13	0.0396902	0.00354278	3.18035e-11	0.0664164	7.79066e-05	0.000500638	5.29973e-09	0.392692	0.809703	9.20924e-12	0.00127285	0.000415854	0.500388
ABHD3	black	-0.520224	-0.345457	-0.744373	-0.421588	-0.641159	-0.561217	0.0812818	-0.36352	-0.219713	0.486452	0.109603	0.316697	0.74162	0.628112	0.657346	-0.231996	1.05183e-06	0.00195026	5.69227e-15	0.000121013	2.55562e-10	9.05096e-08	0.479291	0.00107027	0.0532592	6.31601e-06	0.339456	0.00472902	8.08298e-15	7.47433e-10	6.27349e-11	0.0409706
ABHD4	blue	0.186128	0.366704	0.506251	0.649441	0.556607	0.101539	-0.395157	-0.0489466	0.0538307	0.0661248	-0.281354	-0.606377	-0.369739	-0.541467	-0.417836	0.0899334	0.102766	0.000959322	2.26032e-06	1.25874e-10	1.21252e-07	0.376384	0.000342964	0.670428	0.639724	0.565156	0.012583	4.01339e-09	0.000863415	3.07308e-07	0.000141045	0.433607
ABHD5	yellow	0.00447447	0.516759	0.186073	0.0185472	0.297848	0.262117	-0.274236	-0.234466	-0.328751	-0.300629	0.0783686	0.0219539	-0.252854	-0.14253	-0.0851547	0.130084	0.968986	1.27561e-06	0.10287	0.871956	0.00808605	0.0204344	0.015113	0.038808	0.00329567	0.00748666	0.495234	0.848694	0.0255145	0.213192	0.458529	0.256313
ABHD6	brown	0.388145	0.455313	0.808695	0.709936	0.718361	0.386066	-0.311257	0.128724	0.169375	-0.252095	-0.376514	-0.559238	-0.736871	-0.660847	-0.642374	0.132443	0.000445763	2.80875e-05	3.4271e-19	3.40049e-13	1.32237e-13	0.000481258	0.00554013	0.26136	0.138218	0.0259744	0.000679943	1.02668e-07	1.46469e-14	4.57791e-11	2.30646e-10	0.247713
ABHD7	brown	0.200579	0.294061	0.610259	0.357836	0.417625	0.473228	-0.147172	0.012069	0.1251	-0.423941	-0.214882	-0.261515	-0.571283	-0.506804	-0.191045	-0.0356329	0.0782706	0.00897002	3.00042e-09	0.00129759	0.000142255	1.21174e-05	0.198506	0.916476	0.275138	0.000109826	0.0588547	0.0207363	4.7052e-08	2.19438e-06	0.0938373	0.756775
ABHD8	blue	0.412571	0.553509	0.486304	0.837622	0.524861	-0.192314	-0.555578	-0.0537028	0.0368203	0.313345	-0.673753	-0.814702	-0.411277	-0.458382	-0.565022	-0.0777293	0.000174341	1.47219e-07	6.36312e-06	1.19252e-21	8.09835e-07	0.0916347	1.29357e-07	0.640521	0.748933	0.00521532	1.38091e-11	1.14811e-19	0.000183567	2.44018e-05	7.08591e-08	0.498769
ABI1	grey	-0.251128	-0.145385	-0.105324	0.110876	-0.201478	-0.228253	0.062974	-0.140068	0.223993	0.254597	-0.192388	-0.164526	0.20658	-0.00957976	0.218021	-0.391132	0.0265708	0.204073	0.358757	0.333844	0.0769165	0.0444365	0.583873	0.221285	0.0486736	0.0244842	0.0915086	0.150031	0.0695792	0.933659	0.055167	0.000398938
ABI2	brown	0.413443	0.321162	0.668612	0.483427	0.412371	0.385079	-0.142379	0.233916	0.20914	-0.305818	-0.397882	-0.36422	-0.678093	-0.378044	-0.480899	-0.0578879	0.000168368	0.00414386	2.24167e-11	7.34882e-06	0.000175743	0.00049899	0.213682	0.0392816	0.066117	0.00647176	0.000309262	0.0010449	9.10451e-12	0.000643788	8.33072e-06	0.614669
ABI3	purple	0.434849	0.436102	0.525998	0.16829	0.387575	0.494739	-0.122248	0.184672	-0.0828986	-0.497616	-0.143045	-0.0365725	-0.64449	-0.224079	-0.370972	0.10196	6.93992e-05	6.57687e-05	7.59074e-07	0.140798	0.000455254	4.14025e-06	0.286317	0.105533	0.470563	3.56639e-06	0.211528	0.750568	1.92719e-10	0.0485845	0.000827006	0.3744
ABI3BP	blue	0.131575	0.0758095	0.0357424	0.290827	0.00906478	-0.261802	-0.0403672	0.0795626	0.242583	0.30877	-0.313142	-0.316636	0.0128301	-0.106138	-0.246364	-0.128387	0.250855	0.509464	0.756051	0.00979068	0.937218	0.020592	0.725663	0.488666	0.0323611	0.0059502	0.00524604	0.0047374	0.91123	0.355035	0.0296804	0.26262
ABL1	turquoise	0.0194948	-0.245042	0.0248487	-0.433231	-0.0593375	0.501608	0.391872	0.284502	0.0672042	-0.499466	0.566514	0.513768	-0.0170874	0.0915902	0.0771293	0.232387	0.865474	0.0305956	0.829028	7.43631e-05	0.60582	2.89298e-06	0.000388062	0.0115866	0.55881	3.23789e-06	6.43234e-08	1.50411e-06	0.881959	0.425148	0.502099	0.040622
ABL2	turquoise	-0.443498	-0.640447	-0.568199	-0.761102	-0.664513	0.00741964	0.462798	-0.0251611	-0.0875266	-0.113331	0.505143	0.736794	0.539242	0.673806	0.718577	-0.0878993	4.7684e-05	2.71328e-10	5.76289e-08	6.1177e-16	3.27646e-11	0.948595	1.98816e-05	0.826912	0.446061	0.32318	2.39823e-06	1.47871e-14	3.50978e-07	1.37402e-11	1.29018e-13	0.44412
ABLIM1	blue	0.554648	0.466051	0.861705	0.838776	0.607483	0.27882	-0.289318	0.265603	0.322641	-0.152638	-0.644019	-0.688126	-0.79528	-0.618698	-0.715337	-0.135696	1.37118e-07	1.70658e-05	4.26668e-24	9.30188e-22	3.69568e-09	0.0134379	0.0101955	0.0187608	0.00396471	0.182162	2.00603e-10	3.38092e-12	3.44739e-18	1.57244e-09	1.86329e-13	0.236185
ABLIM3	blue	0.443008	0.588192	0.657545	0.726448	0.750684	0.198652	-0.490738	0.0813379	-0.0271256	-0.035986	-0.303943	-0.643671	-0.587979	-0.635155	-0.711652	0.261192	4.87226e-05	1.49047e-08	6.16273e-11	5.16914e-14	2.50523e-15	0.0812384	5.08377e-06	0.478987	0.813633	0.754441	0.00682349	2.06628e-10	1.51289e-08	4.21409e-10	2.81324e-13	0.0208997
ABR	green	-0.150635	0.0351819	-0.486906	0.243812	-0.0964051	-0.87503	-0.387898	-0.353656	-0.200347	0.910854	-0.230235	-0.419802	0.573718	0.0484234	0.0246107	-0.00416188	0.188033	0.75976	6.17327e-06	0.0314684	0.401111	1.17314e-25	0.000449847	0.00149169	0.0786235	6.16655e-31	0.042572	0.000130198	4.00317e-08	0.673751	0.830641	0.971152
ABT1	black	-0.541806	-0.483035	-0.776838	-0.370677	-0.606639	-0.652314	0.0729784	-0.319604	-0.163513	0.607846	0.16183	0.203802	0.827937	0.537216	0.56979	-0.116342	3.01124e-07	7.49355e-06	6.31467e-17	0.00083558	3.93587e-09	9.79618e-11	0.525448	0.00434022	0.152591	3.59671e-09	0.156917	0.0735009	8.91714e-21	3.95791e-07	5.19187e-08	0.310407
ABTB1	blue	0.452234	0.429623	0.768952	0.774127	0.596194	0.268446	-0.350859	0.166474	0.179225	-0.129774	-0.550969	-0.644775	-0.692594	-0.527916	-0.580597	-0.105845	3.23031e-05	8.66384e-05	2.01537e-16	9.46094e-17	8.45214e-09	0.0174837	0.00163586	0.145198	0.116401	0.257456	1.72358e-07	1.88083e-10	2.14716e-12	6.80237e-07	2.51823e-08	0.356373
ACAA1	blue	0.134999	0.0878182	0.49395	0.435069	0.66747	0.313724	-0.272631	0.106305	-0.0413699	-0.159511	0.0488605	-0.362755	-0.422534	-0.514841	-0.505157	0.435335	0.238624	0.444542	4.31233e-06	6.87484e-05	2.49338e-11	0.00515817	0.0157407	0.354276	0.719129	0.163024	0.670975	0.00109861	0.000116393	1.41806e-06	2.39643e-06	6.79684e-05
ACAA2	yellow	0.145552	0.53202	0.112533	0.209502	0.431334	-0.0384619	-0.444495	-0.314343	-0.311753	0.0542569	0.00747661	-0.237797	-0.0929857	-0.35411	-0.207707	0.380392	0.203547	5.36704e-07	0.326622	0.0656387	8.0599e-05	0.738134	4.56353e-05	0.00506604	0.00546143	0.637073	0.948201	0.0360439	0.418098	0.00146943	0.068038	0.000591683
ACACA	red	0.274468	-0.0374134	0.192467	-0.075592	-0.20396	0.2398	0.282213	0.318828	0.273119	-0.294442	-0.206518	0.189196	-0.268251	0.444219	-0.0372965	-0.338785	0.015024	0.745026	0.0913717	0.510683	0.0732741	0.0344619	0.0123039	0.00444119	0.0155476	0.00887734	0.0696651	0.0971207	0.0175691	4.6195e-05	0.745795	0.00241311
ACAD10	blue	0.546517	0.229874	0.536772	0.635014	0.441003	0.0736426	-0.177016	0.337219	0.28864	0.056639	-0.462459	-0.590175	-0.465863	-0.507381	-0.570455	0.00586464	2.26493e-07	0.0429065	4.06295e-07	4.26341e-10	5.31908e-05	0.521676	0.121048	0.00253511	0.0103821	0.622336	2.01988e-05	1.29686e-08	1.72184e-05	2.12737e-06	4.96937e-08	0.959358
ACAD11	brown	0.722331	0.19242	0.730888	0.593518	0.383292	0.314715	0.0291558	0.574772	0.4875	-0.228482	-0.567084	-0.505851	-0.730362	-0.64665	-0.575321	-0.191671	8.37325e-14	0.0914534	3.04219e-14	1.02353e-08	0.00053265	0.00501147	0.799964	3.73131e-08	5.9913e-06	0.0442178	6.19798e-08	2.30918e-06	3.24121e-14	1.60197e-10	3.59669e-08	0.0927459
ACAD8	brown	0.195901	-0.0682272	0.605825	0.202297	0.196792	0.583632	0.19892	0.354549	0.356815	-0.519674	-0.178414	-0.0640403	-0.59689	-0.343567	-0.17217	-0.164244	0.0856292	0.552827	4.18166e-09	0.0756991	0.0841877	2.04537e-08	0.0808211	0.00144813	0.00134277	1.08472e-06	0.118091	0.577507	8.0391e-09	0.00207251	0.131735	0.150739
ACAD9	grey	-0.0102583	-0.00275266	-0.0100129	0.00268491	0.177828	0.0287591	-0.161587	-0.0789508	-0.236973	-0.034009	0.142345	0.0120961	0.0177127	0.0252132	-0.0287451	0.217982	0.928972	0.980918	0.930666	0.981387	0.119324	0.80263	0.157547	0.492026	0.0367116	0.767539	0.213792	0.916289	0.877672	0.826559	0.802725	0.0552114
ACADM	greenyellow	0.147223	-0.231593	0.131285	-0.243959	-0.406191	0.311676	0.630861	0.4155	0.575294	-0.411043	-0.168632	0.317636	-0.212149	0.12118	0.156329	-0.566407	0.198349	0.0413322	0.251909	0.031363	0.00022435	0.00547358	5.98646e-10	0.00015502	3.60336e-08	0.000185286	0.13998	0.00460019	0.0622253	0.290579	0.171691	6.47699e-08
ACADS	blue	-0.0126349	0.323362	0.175133	0.602537	0.397963	-0.294982	-0.511808	-0.244307	-0.11897	0.427788	-0.293567	-0.604159	-0.0581376	-0.327201	-0.333404	0.0815973	0.912575	0.00387997	0.125119	5.33122e-09	0.000308304	0.00874757	1.67418e-06	0.0311142	0.299529	9.35762e-05	0.00909121	4.7308e-09	0.61314	0.00345507	0.00285582	0.477581
ACADVL	green	0.132563	0.0406596	-0.132592	0.387414	0.0753976	-0.587383	-0.241851	0.0319718	0.051105	0.659793	-0.301389	-0.488608	0.208953	-0.229295	-0.305677	-0.0123989	0.247281	0.723755	0.247176	0.00045796	0.511774	1.5771e-08	0.0329029	0.781105	0.656789	5.03538e-11	0.00732971	5.6649e-06	0.066365	0.0434485	0.00649763	0.914202
ACAP2	grey	-0.00869199	-0.269685	0.0107365	-0.123088	-0.321029	0.0869196	0.4142	0.138292	0.489123	-0.125553	-0.172801	0.123555	-0.0211353	0.0517661	0.317158	-0.452968	0.939795	0.0169513	0.92567	0.282994	0.00416033	0.449234	0.00016334	0.227258	5.51874e-06	0.273388	0.130304	0.281157	0.854273	0.652634	0.00466535	3.12482e-05
ACAT1	purple	-0.00449209	0.132204	0.174867	-0.235201	0.167832	0.500106	0.101354	0.0390403	-0.121543	-0.501443	0.37602	0.313937	-0.221208	-0.0993543	-0.041479	0.256143	0.968864	0.248574	0.125701	0.0381834	0.141898	3.13093e-06	0.37726	0.734341	0.289126	2.91824e-06	0.000692028	0.00512631	0.0516191	0.386792	0.718418	0.0236001
ACAT2	cyan	-0.565007	-0.572833	-0.643958	-0.755346	-0.757107	-0.119571	0.394618	-0.176205	-0.132489	-0.0164462	0.356396	0.720675	0.570857	0.961627	0.768554	-0.234812	7.093e-08	4.24592e-08	2.01656e-10	1.34474e-15	1.05922e-15	0.297078	0.000350014	0.122787	0.247549	0.886358	0.0013617	1.01412e-13	4.83927e-08	1.94538e-44	2.13417e-16	0.0385133
ACBD3	black	-0.402981	-0.44133	-0.586447	-0.435503	-0.710817	-0.372462	0.428244	-0.0260776	0.21751	0.293661	0.138494	0.318407	0.609795	0.520623	0.448544	-0.380143	0.000254225	5.24385e-05	1.68335e-08	6.74798e-05	3.08573e-13	0.000784856	9.18076e-05	0.82071	0.0557544	0.00906805	0.226572	0.00449676	3.10715e-09	1.02857e-06	3.8129e-05	0.000597022
ACBD5	black	-0.34573	-0.0813513	-0.372261	-0.0596682	-0.426381	-0.457052	-0.0391615	-0.296071	-0.0750855	0.381358	-0.24161	-0.0147925	0.369077	0.272654	0.415342	-0.495014	0.00193319	0.478914	0.000790424	0.603809	9.92441e-05	2.59397e-05	0.733547	0.00849088	0.513528	0.000571383	0.0330834	0.89772	0.000883539	0.0157317	0.000156007	4.08197e-06
ACBD6	blue	0.215579	0.468916	0.369743	0.384341	0.686013	0.186704	-0.404533	-0.0626327	-0.194565	-0.041664	0.0903889	-0.332468	-0.298538	-0.404459	-0.536814	0.547415	0.0580183	1.48994e-05	0.000863274	0.000512649	4.179e-12	0.101687	0.000239356	0.585918	0.0878296	0.717215	0.431272	0.00293978	0.00793358	0.000240038	4.05287e-07	2.14423e-07
ACCS	brown	0.348225	0.200584	0.624442	0.585125	0.483542	0.256611	-0.180161	0.273907	0.202973	-0.115333	-0.325414	-0.468632	-0.546409	-0.512615	-0.540629	-0.00676352	0.00178298	0.0782641	1.00181e-09	1.84509e-08	7.30669e-06	0.023338	0.114476	0.01524	0.0747053	0.314652	0.00364739	1.51021e-05	2.27993e-07	1.60214e-06	3.23121e-07	0.953135
ACD	black	-0.410598	-0.427364	-0.503538	-0.576455	-0.229125	-0.0315042	0.206562	-0.0560054	-0.268137	0.00707084	0.689947	0.514402	0.505468	0.347282	0.33624	0.374834	0.000188588	9.52512e-05	2.61202e-06	3.33328e-08	0.0436079	0.784228	0.0696052	0.626242	0.0176188	0.951008	2.81261e-12	1.45264e-06	2.35701e-06	0.00183845	0.00261415	0.000721785
ACER2	yellow	0.0955853	0.320849	-0.0912668	-0.0399856	0.0792109	-0.104749	-0.19024	-0.142203	-0.24952	0.0286194	0.0120649	-0.0432926	0.00477104	-0.0846306	-0.0528974	0.234126	0.405146	0.0041826	0.426792	0.728155	0.490596	0.361403	0.0952567	0.214255	0.0275882	0.80357	0.916505	0.706654	0.966932	0.461309	0.645547	0.0391
ACER3	red	0.0797376	-0.300856	0.240667	-0.163612	-0.0588943	0.47333	0.43143	0.482755	0.312559	-0.429969	0.219651	0.297813	-0.234437	0.212288	-0.165943	-0.0670574	0.487708	0.00743955	0.0337957	0.152339	0.60852	1.20578e-05	8.02716e-05	7.59843e-06	0.0053356	8.53836e-05	0.0533281	0.00809388	0.0388333	0.0620508	0.146502	0.559671
ACIN1	purple	0.44293	-0.0550604	0.425988	0.0339143	-0.000886975	0.448221	0.323451	0.537784	0.351938	-0.432087	-0.137756	0.100761	-0.482745	-0.127449	-0.239361	-0.128563	4.88888e-05	0.632086	0.00010088	0.768168	0.993851	3.86823e-05	0.00386955	3.82712e-07	0.00157882	7.80681e-05	0.229082	0.380069	7.60232e-06	0.266153	0.0348035	0.261959
ACLY	cyan	-0.483281	-0.61286	-0.566382	-0.790063	-0.734925	0.00193065	0.585688	0.0165702	0.0691539	-0.134036	0.441949	0.782952	0.501317	0.859668	0.63254	-0.204867	7.40236e-06	2.46369e-09	6.4878e-08	8.08283e-18	1.86185e-14	0.986616	1.77452e-08	0.885508	0.547433	0.242021	5.10378e-05	2.48508e-17	2.93766e-06	7.15035e-24	5.22185e-10	0.0719772
ACN9	turquoise	-0.184458	0.107858	-0.175441	-0.345519	-0.179423	0.0856405	0.0542748	-0.195881	-0.23019	-0.200035	0.128962	0.355862	0.0577608	0.172033	0.327942	-0.0668516	0.105945	0.347248	0.124446	0.00194637	0.115992	0.45596	0.636961	0.0856622	0.0426138	0.0791004	0.26047	0.00138621	0.615447	0.132047	0.00337807	0.560879
ACO1	purple	0.0369985	-0.240985	0.225827	-0.470735	-0.184031	0.739897	0.592448	0.414816	0.266888	-0.803932	0.367187	0.651194	-0.282181	0.217413	0.122812	-0.132372	0.747758	0.0335544	0.0468103	1.366e-05	0.106769	1.00425e-14	1.10439e-08	0.000159348	0.0181739	7.93796e-19	0.000943437	1.08055e-10	0.0123141	0.0558661	0.284083	0.247971
ACO2	brown	0.226655	0.371517	0.52031	0.346871	0.643024	0.431452	-0.309692	0.0644522	-0.161174	-0.325318	0.0911771	-0.276299	-0.474864	-0.398827	-0.46857	0.401537	0.0459885	0.000811358	1.04677e-06	0.00186313	2.18291e-10	8.0197e-05	0.00579521	0.575057	0.158627	0.00365799	0.427249	0.0143379	1.11953e-05	0.000298295	1.51466e-05	0.000268814
ACOT1	green	-0.0985916	0.122535	-0.172348	0.41645	-0.13688	-0.654082	-0.366154	-0.327583	-0.0405467	0.688183	-0.582415	-0.507509	0.22437	0.138009	0.0770078	-0.366412	0.390465	0.285176	0.13133	0.000149191	0.232084	8.38404e-11	0.000977705	0.00341521	0.724492	3.36161e-12	2.22383e-08	2.11276e-06	0.0482854	0.228218	0.502775	0.000969045
ACOT11	grey	0.159901	0.120726	0.14419	-0.11502	0.18716	0.30027	0.0026705	0.0817956	-0.148293	-0.319954	0.196618	0.201907	-0.200682	-0.0443628	-0.10539	0.286322	0.161986	0.292403	0.207855	0.315976	0.100839	0.00756168	0.981487	0.476508	0.195071	0.00429537	0.0844673	0.0762771	0.0781143	0.699744	0.358457	0.0110426
ACOT2	green	-0.353522	-0.0662903	-0.416137	0.0936641	-0.268578	-0.634035	-0.291398	-0.491612	-0.197222	0.607001	-0.307444	-0.212026	0.439758	0.324403	0.373002	-0.27721	0.00149833	0.564181	0.000151086	0.414696	0.0174265	4.62068e-10	0.00964097	4.86181e-06	0.0834988	3.83108e-09	0.00617983	0.0623811	5.61541e-05	0.00376041	0.000770067	0.0140071
ACOT4	green	-0.357271	-0.0447747	-0.658733	0.00737785	-0.32893	-0.875055	-0.282222	-0.44146	-0.264603	0.852451	-0.144673	-0.194863	0.680734	0.351634	0.250769	-0.0802572	0.0013224	0.697091	5.54002e-11	0.948884	0.00327772	1.16475e-25	0.012301	5.21409e-05	0.0192282	4.18095e-23	0.20632	0.0873341	7.04142e-12	0.0015947	0.0267951	0.484867
ACOT7	magenta	-0.435332	-0.125409	-0.503066	-0.369664	0.00957436	-0.178848	-0.163275	-0.448713	-0.476465	0.191685	0.640834	0.28255	0.571238	0.170125	0.308056	0.561709	6.79767e-05	0.273942	2.67825e-06	0.000865661	0.933696	0.117184	0.153198	3.78408e-05	1.03566e-05	0.0927213	2.62638e-10	0.0121958	4.71904e-08	0.136455	0.00607291	8.77041e-08
ACOT8	blue	0.0618419	0.39961	0.218365	0.289304	0.546776	0.0760426	-0.397952	-0.15826	-0.243186	-0.0168967	0.0857541	-0.311343	-0.186461	-0.431809	-0.318999	0.399224	0.590667	0.00028949	0.0547743	0.0101993	2.22948e-07	0.508159	0.00030844	0.166393	0.0319205	0.883267	0.45536	0.00552643	0.102141	7.89952e-05	0.00441875	0.000293804
ACOT9	pink	-0.694543	-0.450871	-0.885398	-0.595899	-0.690105	-0.556457	0.0781603	-0.483582	-0.327081	0.443547	0.296091	0.413635	0.875304	0.641429	0.830509	-0.180345	1.75681e-12	3.43501e-05	5.32227e-27	8.63271e-09	2.76792e-12	1.22403e-07	0.496384	7.29226e-06	0.00346776	4.75814e-05	0.00848614	0.000167077	1.08499e-25	2.49822e-10	5.29142e-21	0.114098
ACOX1	black	-0.549083	-0.226156	-0.456888	-0.0770822	-0.303434	-0.490233	-0.0950655	-0.453682	-0.0743675	0.482958	-0.0102368	-0.048396	0.54223	0.176778	0.388366	-0.208289	1.93597e-07	0.0464824	2.61355e-05	0.502361	0.00692196	5.21623e-06	0.407717	3.02524e-05	0.517574	7.52241e-06	0.92912	0.673925	2.93554e-07	0.121555	0.000442134	0.0672517
ACOX2	brown	0.305999	0.461639	0.728083	0.596493	0.727403	0.425388	-0.35328	0.00328355	-0.004302	-0.295597	-0.215099	-0.422816	-0.660451	-0.60113	-0.521648	0.281975	0.00643872	2.09861e-05	4.25748e-14	8.27214e-09	4.61595e-14	0.00010343	0.00151039	0.977238	0.970181	0.00860169	0.0585928	0.000115049	4.74487e-11	5.91017e-09	9.71106e-07	0.0123805
ACOX3	brown	0.22979	0.0873244	0.449661	0.325832	0.431335	0.292832	-0.0958943	0.176207	0.100323	-0.214816	-0.0551669	-0.249108	-0.397856	-0.422102	-0.390005	0.291446	0.0429847	0.447117	3.62694e-05	0.00360157	8.05952e-05	0.00927436	0.403623	0.122783	0.382157	0.0589343	0.631426	0.0278537	0.000309566	0.000118483	0.000416051	0.00962854
ACP1	pink	-0.522953	-0.330488	-0.479792	-0.517773	-0.607547	-0.13211	0.136173	-0.440787	-0.21167	-0.0140773	0.080599	0.471291	0.415629	0.509327	0.894369	-0.347705	9.02229e-07	0.00312487	8.7987e-06	1.20584e-06	3.67799e-09	0.248916	0.234527	5.36942e-05	0.0628317	0.902641	0.483003	1.33005e-05	0.000154218	1.91559e-06	2.85061e-28	0.00181334
ACP2	blue	0.348185	0.226747	0.323394	0.747042	0.343465	-0.333604	-0.367611	0.164336	0.144357	0.450549	-0.607153	-0.763883	-0.259151	-0.359713	-0.589441	-0.10331	0.00178529	0.0458985	0.00387625	4.03483e-15	0.00207931	0.00283808	0.000929684	0.150508	0.207324	3.48519e-05	3.78803e-09	4.14815e-16	0.0219577	0.0012181	1.36558e-08	0.36807
ACP6	brown	0.198078	0.19824	0.465903	0.298432	0.485593	0.395689	-0.129697	0.122134	0.012392	-0.268299	0.0810468	-0.174922	-0.375475	-0.370419	-0.311572	0.245056	0.0821396	0.0818847	1.7186e-05	0.00795691	6.59451e-06	0.000336132	0.257741	0.286769	0.914249	0.0175481	0.480567	0.125581	0.000705567	0.000843162	0.00549	0.0305859
ACPL2	green	-0.153476	0.00893229	-0.0711674	0.24471	0.0747465	-0.2686	-0.267352	-0.294107	-0.0852145	0.352664	-0.120937	-0.289141	0.18527	0.0304375	0.0947549	0.036315	0.179746	0.938134	0.535803	0.030829	0.515437	0.017417	0.017966	0.00895865	0.458212	0.00154145	0.291554	0.0102439	0.10439	0.791366	0.409258	0.752267
ACSF2	blue	0.468495	0.494506	0.608302	0.809712	0.70214	0.0388532	-0.452506	0.127643	0.0899025	0.129153	-0.421771	-0.770686	-0.520423	-0.777473	-0.71622	0.184029	1.52004e-05	4.19038e-06	3.47595e-09	2.85571e-19	7.91439e-13	0.735567	3.19077e-05	0.265421	0.433765	0.25976	0.000120106	1.56763e-16	1.04021e-06	5.74016e-17	1.68662e-13	0.106774
ACSL1	green	-0.237653	0.221848	-0.637344	-0.0185084	-0.146924	-0.80096	-0.395181	-0.491048	-0.397492	0.774067	0.00689303	-0.18723	0.67114	0.184016	0.132569	0.0800665	0.0361599	0.0509294	3.51599e-10	0.872222	0.199272	1.32536e-18	0.000342656	5.00407e-06	0.000313892	9.54461e-17	0.952239	0.100709	1.76875e-11	0.106798	0.247262	0.485909
[truncated: 13,906 more rows]

## Sheet: DE (limma) results
gene	logFC	AveExpr	t	P.Value	adj.P.Val	B
[truncated: 14,019 more rows]
