# Supplementary material for: Global expression and CpG methylation analysis of primary endothelial cells before and after TNFa stimulation reveals gene modules enriched in inflammatory and infectious diseases and associated DMRs
Source: PLoS One. 2020 Mar 31;15(3):e0230884. doi: 10.1371/journal.pone.0230884 (PMC7108734; doi:10.1371/journal.pone.0230884)
Supplement: S2 File — Columns are: chromosome, start position, and end position of the region; value = average of the estimated regression coefficient; area = the absolute value of the sum of estimated coefficients for the region; L = the number of probes in the region; clusterL = the number of probes in the cluster (not all probes in the cluster are necessarily included in the region); p.value = p value for differential methylation; fwer = p value for differential methylation corrected to account for the family-wise error rate. The remaining columns identify genes that (1) contain a DMR in the gene body or (2) have 5’ untranslated regions (5’ UTRs) within or near a GH promoter containing a DMR. The second sheet shows traits associated with SNPs in genes with DMRs in their promoters (“promoter DMRs,” or pDMRs). (XLSX) [file pone.0230884.s003.xlsx]

## Sheet: DMRs
chr	start (GRCh37/hg19)	end (GRCh37/hg19)	value	area	L	clusterL	p.value	fwer	RefSeq gene(s) if DMR is within gene body	DMR is within GH promoter (it is a pDMR)	RefSeq gene(s) with nearest 5' UTR to GH promoter	DMR is within a GH enhancer	Name of GH enhancer
chr1	15331118	15331118	-1.92373	1.92373	1	1	0	0	KAZN			TRUE	GH01J015003
chr1	16312238	16312238	-1.86823	1.86823	1	1	1.26237e-07	0.001
chr1	28441902	28441902	-2.10736	2.10736	1	1	0	0				TRUE	GH01J028114
chr1	47656137	47656140	-1.3583	2.7166	2	8	0	0		TRUE	PDZK1IP1
chr1	59493064	59493064	-1.63454	1.63454	1	1	1.00989e-06	0.006	LINC01358			TRUE	GH01J059025
chr1	68354631	68354631	-2.74565	2.74565	1	1	0	0	GNG12-AS1			TRUE	GH01J067887
chr1	94798666	94798711	-1.15049	2.30097	2	3	7.57421e-07	0.006
chr1	101185248	101185311	-0.524195	2.09678	4	10	6.31184e-07	0.005	VCAM1	TRUE	VCAM1
chr1	110476668	110477054	-1.00831	2.01662	2	2	2.65097e-06	0.019				TRUE	GH01J109933
chr1	112159097	112159097	-1.74489	1.74489	1	2	3.78711e-07	0.002				TRUE	GH01J111615
chr1	156135027	156135027	-3.7749	3.7749	1	3	0	0	SEMA4A			TRUE	GH01J156165
chr1	159796434	159796629	-0.843525	1.68705	2	8	7.44797e-06	0.049	SLAMF8	TRUE	SLAMF8
chr1	161698706	161698706	-1.53518	1.53518	1	29	1.76732e-06	0.012		TRUE	FCRLB
chr1	183149515	183150186	-0.945117	1.89023	2	2	3.28216e-06	0.024				TRUE	GH01J183178
chr1	186979849	186979849	-2.01549	2.01549	1	1	0	0
chr1	200122591	200122721	-3.35594	6.71188	2	2	0	0	NR5A2			TRUE	GH01J200152
chr10	3800461	3800461	-1.51085	1.51085	1	3	1.89355e-06	0.013				TRUE	GH10J003757
chr10	6171931	6171931	-1.79931	1.79931	1	1	3.78711e-07	0.002				TRUE	GH10J006129
chr10	13932304	13932304	-1.49066	1.49066	1	12	1.89355e-06	0.013	FRMD4A			TRUE	GH10J013889
chr10	30072263	30072263	-1.39179	1.39179	1	2	4.03958e-06	0.028				TRUE	GH10J029782
chr10	32155450	32155450	-1.94094	1.94094	1	3	0	0	ARHGAP12			TRUE	GH10J031863
chr10	63814901	63815109	-1.4519	2.90381	2	2	0	0	ARID5B	TRUE	ARID5B
chr10	65241612	65241612	-1.36806	1.36806	1	1	4.797e-06	0.032	JMJD1C
chr10	102288311	102288311	-1.31208	1.31208	1	10	7.06926e-06	0.048	NDUFB8	TRUE	NDUFB8
chr10	103381757	103381757	-3.01512	3.01512	1	3	0	0	FBXW4
chr10	127823065	127823118	-0.908655	1.81731	2	2	4.16582e-06	0.03	ADAM12			TRUE	GH10J126133
chr11	495908	495908	-1.73446	1.73446	1	6	3.78711e-07	0.002	RNH1			TRUE	GH11J000494
chr11	19974895	19975201	-0.846257	1.69251	2	2	7.1955e-06	0.048	NAV2			TRUE	GH11J019951
chr11	71200489	71200489	-2.2374	2.2374	1	1	0	0	NADSYN1			TRUE	GH11J071487
chr11	72474129	72474129	-2.89642	2.89642	1	2	0	0	STARD10			TRUE	GH11J072762
chr11	85827505	85828184	-1.41899	2.83799	2	2	0	0				TRUE	GH11J086115
chr11	86184862	86185454	-0.793462	2.38039	3	4	2.65097e-06	0.021	ME3			TRUE	GH11J086474
chr11	86432076	86432076	-1.58203	1.58203	1	1	1.13613e-06	0.007				TRUE	GH11J086719
chr11	102628665	102628665	-1.49201	1.49201	1	1	1.89355e-06	0.013
chr11	109957924	109957924	-1.80782	1.80782	1	1	3.78711e-07	0.002				TRUE	GH11J110086
chr11	110220620	110220620	-1.53365	1.53365	1	1	1.76732e-06	0.012				TRUE	GH11J110347
chr11	111312361	111312453	-1.51852	3.03704	2	2	0	0				TRUE	GH11J111441
chr11	111589206	111589353	-0.659163	2.63665	4	6	2.52474e-07	0.002	SIK2			TRUE	GH11J111718
chr11	121921001	121921001	-1.49042	1.49042	1	1	1.89355e-06	0.013	MIR100HG			TRUE	GH11J122049
chr11	126067668	126067668	-1.55159	1.55159	1	1	1.64108e-06	0.011				TRUE	GH11J126196
chr11	128425914	128426083	-0.933813	1.86763	2	2	3.28216e-06	0.024	ETS1
chr11	129575446	129575446	-1.61438	1.61438	1	4	1.00989e-06	0.006
chr12	5607385	5607455	-1.45867	2.91733	2	2	0	0				TRUE	GH12J005496
chr12	9914057	9914086	-0.998453	1.99691	2	6	2.77721e-06	0.02		TRUE	CD69
chr12	26425003	26425143	-1.04491	3.13473	3	6	2.52474e-07	0.002				TRUE	GH12J026268
chr12	46610134	46610134	-1.58285	1.58285	1	1	1.13613e-06	0.007	SLC38A1			TRUE	GH12J046206
chr12	47788146	47788146	-1.71878	1.71878	1	3	3.78711e-07	0.002				TRUE	GH12J047392
chr12	48750284	48750284	-2.09036	2.09036	1	1	0	0				TRUE	GH12J048356
chr12	49259997	49261028	-0.453032	1.81213	4	13	4.03958e-06	0.03		TRUE	RND1
chr12	58731457	58731457	-2.04429	2.04429	1	2	0	0				TRUE	GH12J058336
chr12	60513247	60513247	-1.83244	1.83244	1	1	1.26237e-07	0.001
chr12	63242527	63242527	-2.12166	2.12166	1	1	0	0	PPM1H			TRUE	GH12J062848
chr12	78140169	78140169	-1.50709	1.50709	1	1	1.89355e-06	0.013				TRUE	GH12J077746
chr12	90353978	90354632	-0.907919	1.81584	2	3	4.16582e-06	0.03				TRUE	GH12J089959
chr12	105323744	105324638	-2.47954	4.95909	2	8	0	0				TRUE	GH12J104930
chr12	105606361	105606361	-2.62649	2.62649	1	4	0	0	APPL2			TRUE	GH12J105210
chr12	116975346	116975346	-1.98504	1.98504	1	1	0	0				TRUE	GH12J116536
chr13	28984439	28984439	-1.476	1.476	1	1	2.01979e-06	0.014	FLT1
chr13	31308809	31308809	-3.14287	3.14287	1	8	0	0	ALOX5AP	TRUE	ALOX5AP
chr13	44875634	44875634	-1.32948	1.32948	1	2	6.05937e-06	0.04				TRUE	GH13J044300
chr13	99638974	99638974	-1.32009	1.32009	1	2	6.43808e-06	0.043	DOCK9
chr13	106807992	106807992	-1.60332	1.60332	1	2	1.00989e-06	0.006				TRUE	GH13J106149
chr14	35835511	35835542	-0.924198	1.8484	2	10	3.40839e-06	0.025				TRUE	GH14J035364
chr14	72022562	72022562	-1.47926	1.47926	1	1	2.01979e-06	0.014	SIPA1L1			TRUE	GH14J071553
chr14	89844701	89844701	-1.70037	1.70037	1	1	7.57421e-07	0.004	FOXN3			TRUE	GH14J089377
chr14	103947195	103947195	-2.34252	2.34252	1	1	0	0	MARK3			TRUE	GH14J103480
chr15	25661913	25661913	-1.61477	1.61477	1	2	1.00989e-06	0.006	UBE3A
chr15	39524983	39524983	-1.60351	1.60351	1	2	1.00989e-06	0.006				TRUE	GH15J039229
chr15	52392472	52392818	-0.935599	2.8068	3	9	7.57421e-07	0.006				TRUE	GH15J052099
chr15	63523893	63523893	-1.49493	1.49493	1	1	1.89355e-06	0.013	RAB8B			TRUE	GH15J063231
chr15	63848612	63848745	-0.825322	3.30129	4	4	0	0	USP3			TRUE	GH15J063555
chr15	72206554	72206554	-1.59969	1.59969	1	1	1.13613e-06	0.007	MYO9A
chr15	80258458	80258458	-3.1327	3.1327	1	1	0	0	BCL2A1	TRUE	BCL2A1
chr15	83869266	83869266	-1.31675	1.31675	1	1	6.69055e-06	0.045	HDGFRP3			TRUE	GH15J083200
chr16	57272905	57273293	-1.60866	3.21732	2	2	0	0	RSPRY1
chr16	88651303	88651303	-2.3443	2.3443	1	3	0	0	ZC3H18
chr17	4330347	4330347	-1.7806	1.7806	1	1	3.78711e-07	0.002
chr17	7036320	7036320	-2.00389	2.00389	1	9	0	0				TRUE	GH17J007130
chr17	30245814	30245814	-2.58846	2.58846	1	1	0	0
chr17	32565909	32566233	-1.35049	2.70098	2	2	0	0				TRUE	GH17J034237
chr17	34219858	34219858	-2.34634	2.34634	1	2	0	0				TRUE	GH17J035888
chr17	35745317	35745317	-2.08792	2.08792	1	1	0	0	ACACA, C17orf78
chr17	55540785	55540785	-1.35381	1.35381	1	1	5.30195e-06	0.034	MSI2			TRUE	GH17J057460
chr17	58183943	58183943	-1.70113	1.70113	1	1	7.57421e-07	0.004
chr17	63053929	63053996	-2.03899	4.07798	2	15	0	0		TRUE	GNA13
chr17	77034711	77034711	-1.33655	1.33655	1	1	5.93313e-06	0.039	C1QTNF1			TRUE	GH17J079036
chr17	80118034	80118034	-1.62377	1.62377	1	1	1.00989e-06	0.006	CCDC57			TRUE	GH17J082159
chr18	30692742	30692742	-1.39098	1.39098	1	1	4.03958e-06	0.028	CCDC178
chr18	30765171	30765171	-1.4584	1.4584	1	1	2.65097e-06	0.017	CCDC178			TRUE	GH18J033183
chr18	54623482	54623514	-1.49282	2.98565	2	5	0	0	WDR7
chr18	74781907	74781909	-0.856677	1.71335	2	6	6.94303e-06	0.046	MBP			TRUE	GH18J077059
chr19	13834312	13834312	-1.6487	1.6487	1	1	1.00989e-06	0.006
chr19	35480440	35480440	-1.7928	1.7928	1	1	3.78711e-07	0.002
chr19	40512504	40512504	-2.46291	2.46291	1	2	0	0	ZNF546			TRUE	GH19J040005
chr2	1609660	1610573	-1.51678	3.03357	2	8	0	0				TRUE	GH02J001604
chr2	3227051	3227051	-1.31752	1.31752	1	2	6.56432e-06	0.044	TSSC1			TRUE	GH02J003221
chr2	12246651	12246704	-0.844354	1.68871	2	5	7.32174e-06	0.048	MIR3681HG			TRUE	GH02J012105
chr2	20103092	20103092	-1.46901	1.46901	1	19	2.14603e-06	0.014		TRUE	TTC32
chr2	20776435	20776830	-1.83394	5.50181	3	3	0	0				TRUE	GH02J020566
chr2	33335706	33335818	-1.22123	2.44247	2	2	6.31184e-07	0.005	LTBP1			TRUE	GH02J033110
chr2	43747256	43747256	-1.90513	1.90513	1	2	0	0	THADA			TRUE	GH02J043517
chr2	54857270	54857270	-1.49282	1.49282	1	9	1.89355e-06	0.013	SPTBN1			TRUE	GH02J054629
chr2	55390804	55390804	-1.31928	1.31928	1	5	6.43808e-06	0.043				TRUE	GH02J055163
chr2	64431470	64431470	-1.81405	1.81405	1	2	3.78711e-07	0.002	LINC00309			TRUE	GH02J064200
chr2	97171137	97171243	-1.5364	4.6092	3	9	0	0	NEURL3	TRUE	NEURL3
chr2	102212942	102212942	-2.4138	2.4138	1	1	0	0
chr2	103126336	103126336	-1.92203	1.92203	1	1	0	0	SLC9A4			TRUE	GH02J102509
chr2	109834011	109834011	-2.67002	2.67002	1	2	0	0	SH3RF3			TRUE	GH02J109216
chr2	120968133	120968133	-1.51992	1.51992	1	1	1.76732e-06	0.012
chr2	145116633	145116633	-1.63797	1.63797	1	3	1.00989e-06	0.006				TRUE	GH02J144357
chr2	161607784	161607784	-1.34937	1.34937	1	1	5.42818e-06	0.035				TRUE	GH02J160751
chr2	161993315	161993364	-1.67006	3.34013	2	5	0	0		TRUE	TANK
chr2	170934512	170934512	-1.41298	1.41298	1	1	3.53463e-06	0.024	UBR3			TRUE	GH02J170077
chr2	173984917	173984917	-1.76639	1.76639	1	4	3.78711e-07	0.002	ZAK			TRUE	GH02J173120
chr2	182782256	182782256	-2.20096	2.20096	1	6	0	0	SSFA2			TRUE	GH02J181916
chr2	191659420	191659420	-1.70356	1.70356	1	1	6.31184e-07	0.003				TRUE	GH02J190794
chr2	192067025	192067742	-0.929725	1.85945	2	2	3.28216e-06	0.024				TRUE	GH02J191200
chr2	198492976	198492976	-1.96883	1.96883	1	1	0	0	RFTN2			TRUE	GH02J197627
chr2	217181663	217181663	-1.68279	1.68279	1	2	7.57421e-07	0.004	MARCH4			TRUE	GH02J216315
chr2	223595917	223595917	-3.1964	3.1964	1	1	0	0				TRUE	GH02J222730
chr2	225667194	225667194	-1.47453	1.47453	1	1	2.14603e-06	0.014	DOCK10
chr2	235578952	235578952	-1.39828	1.39828	1	1	3.66087e-06	0.025				TRUE	GH02J234669
chr2	237780629	237780629	-1.4974	1.4974	1	2	1.89355e-06	0.013				TRUE	GH02J236870
chr20	11099835	11099835	-1.70582	1.70582	1	1	6.31184e-07	0.003				TRUE	GH20J011117
chr20	11111709	11111709	-1.63774	1.63774	1	1	1.00989e-06	0.006				TRUE	GH20J011130
chr20	11176908	11176908	-1.61756	1.61756	1	1	1.00989e-06	0.006				TRUE	GH20J011195
chr20	43223669	43223669	-3.7793	3.7793	1	1	0	0	PKIG			TRUE	GH20J044594
chr20	44636919	44636981	-1.27745	2.5549	2	6	2.52474e-07	0.002		TRUE	MMP9
chr20	48761279	48761279	-1.5184	1.5184	1	4	1.76732e-06	0.012	TMEM189, TMEM189-UBE2V1	TRUE	TMEM189, TMEM189-UBE2V1
chr20	52199520	52199778	-0.49951	2.49755	5	5	1.13613e-06	0.009	ZNF217	TRUE	ZNF217
chr21	35918983	35918983	-1.41185	1.41185	1	4	3.53463e-06	0.024	RCAN1			TRUE	GH21J034543
chr21	36217108	36217108	-1.74402	1.74402	1	2	3.78711e-07	0.002	RUNX1			TRUE	GH21J034843
chr22	37271003	37271003	-1.68102	1.68102	1	2	7.57421e-07	0.004	NCF4			TRUE	GH22J036872
chr3	4765015	4765015	-2.29771	2.29771	1	3	0	0	ITPR1			TRUE	GH03J004717
chr3	10247112	10247112	-1.56848	1.56848	1	2	1.38861e-06	0.009	IRAK2			TRUE	GH03J010201
chr3	10334546	10335001	-0.462138	2.31069	5	21	2.01979e-06	0.016	GHRL, GHRLOS	TRUE	GHRL
chr3	14212295	14212295	-1.93109	1.93109	1	1	0	0	XPC			TRUE	GH03J014169
chr3	17064669	17064669	-1.31584	1.31584	1	1	6.69055e-06	0.045	PLCL2			TRUE	GH03J017022
chr3	33228963	33228981	-1.48905	2.9781	2	2	0	0	SUSD5			TRUE	GH03J033186
chr3	45867935	45867935	-2.926	2.926	1	1	0	0	LZTFL1
chr3	57080664	57080664	-1.42738	1.42738	1	1	3.15592e-06	0.021	ARHGEF3			TRUE	GH03J057046
chr3	64963168	64963168	-1.86837	1.86837	1	1	1.26237e-07	0.001	ADAMTS9-AS2			TRUE	GH03J064976
chr3	107727868	107727868	-3.57275	3.57275	1	1	0	0
chr3	119419493	119419493	-2.0523	2.0523	1	1	0	0				TRUE	GH03J119699
chr3	127469468	127469468	-1.58168	1.58168	1	4	1.13613e-06	0.007	MGLL			TRUE	GH03J127743
chr3	127494852	127494852	-1.76149	1.76149	1	1	3.78711e-07	0.002	MGLL			TRUE	GH03J127766
chr3	129335695	129335695	-1.63443	1.63443	1	1	1.00989e-06	0.006				TRUE	GH03J129614
chr3	136651622	136651622	-2.05924	2.05924	1	1	0	0	NCK1			TRUE	GH03J136931
chr3	142877492	142877492	-1.39174	1.39174	1	1	4.03958e-06	0.028				TRUE	GH03J143158
chr3	176862885	176862949	-1.69971	3.39941	2	3	0	0	TBL1XR1			TRUE	GH03J177143
chr3	182841949	182841949	-1.64439	1.64439	1	1	1.00989e-06	0.006	LAMP3
chr3	188003919	188003919	-1.54583	1.54583	1	1	1.76732e-06	0.012	LPP			TRUE	GH03J188281
chr4	2747928	2748332	-1.32631	2.65263	2	5	0	0	TNIP2			TRUE	GH04J002745
chr4	8196463	8196463	-1.45874	1.45874	1	2	2.65097e-06	0.017				TRUE	GH04J008188
chr4	76944785	76944785	-1.74734	1.74734	1	7	3.78711e-07	0.002	ART3	TRUE	CXCL10
chr4	103520170	103520170	-2.11515	2.11515	1	2	0	0	NFKB1			TRUE	GH04J102596
chr4	122085241	122085777	-0.449531	1.79812	4	8	4.29205e-06	0.032	TNIP3	TRUE	TNIP3	TRUE	GH04J121165
chr4	129051879	129051879	-1.80655	1.80655	1	1	3.78711e-07	0.002	LARP1B
chr4	141172895	141172895	-2.0019	2.0019	1	5	0	0				TRUE	GH04J140250
chr4	154415778	154415778	-1.48335	1.48335	1	2	1.89355e-06	0.013	KIAA0922			TRUE	GH04J153494
chr4	160304502	160304502	-2.38155	2.38155	1	2	0	0				TRUE	GH04J159382
chr5	35852666	35852768	-1.76501	3.53002	2	13	0	0		TRUE	IL7R
chr5	55625247	55625247	-1.35135	1.35135	1	1	5.42818e-06	0.035				TRUE	GH05J056327
chr5	56515425	56515425	-2.79143	2.79143	1	1	0	0	GPBP1
chr5	57555888	57555888	-1.49825	1.49825	1	1	1.89355e-06	0.013				TRUE	GH05J058258
chr5	59042122	59042366	-1.97191	3.94381	2	3	0	0	PDE4D			TRUE	GH05J059743
chr5	71774656	71774656	-1.48873	1.48873	1	1	1.89355e-06	0.013	ZNF366
chr5	73611882	73611882	-1.51475	1.51475	1	2	1.76732e-06	0.012				TRUE	GH05J074314
chr5	76127047	76127047	-2.16215	2.16215	1	1	0	0	F2RL1			TRUE	GH05J076830
chr5	79812943	79812943	-1.77031	1.77031	1	1	3.78711e-07	0.002	FAM151B
chr5	90354616	90354616	-2.6932	2.6932	1	4	0	0	ADGRV1			TRUE	GH05J091058
chr5	90355362	90355362	-1.67333	1.67333	1	4	7.57421e-07	0.004	ADGRV1
chr5	90428437	90428437	-2.84314	2.84314	1	1	0	0	ADGRV1			TRUE	GH05J091132
chr5	124271865	124271865	-1.99614	1.99614	1	2	0	0				TRUE	GH05J124934
chr5	130730032	130730032	-2.30708	2.30708	1	1	0	0	CDC42SE2			TRUE	GH05J131392
chr5	131430689	131430859	-1.00515	2.01029	2	3	2.65097e-06	0.019				TRUE	GH05J132093
chr5	150465875	150466839	-0.690046	3.45023	5	8	1.26237e-07	0.001	TNIP1	TRUE	TNIP1
chr5	150474234	150474234	-1.34077	1.34077	1	2	5.55442e-06	0.036				TRUE	GH05J151091
chr5	159903998	159904740	-1.18632	2.37263	2	3	6.31184e-07	0.005	MIR3142HG	TRUE	MIR3142HG
chr5	169739749	169739831	-0.962758	1.92552	2	6	2.90345e-06	0.021				TRUE	GH05J170311
chr5	176965046	176965046	-1.38845	1.38845	1	1	4.16582e-06	0.029	FAM193B			TRUE	GH05J177536
chr6	12593099	12593099	-1.91514	1.91514	1	4	0	0				TRUE	GH06J012592
chr6	18502061	18502061	-1.52376	1.52376	1	1	1.76732e-06	0.012				TRUE	GH06J018501
chr6	21200930	21200930	-2.29058	2.29058	1	3	0	0	CDKAL1			TRUE	GH06J021200
chr6	26464521	26464521	-3.81075	3.81075	1	2	0	0	BTN2A1			TRUE	GH06J026463
chr6	36326677	36326677	-1.52189	1.52189	1	2	1.76732e-06	0.012	ETV7			TRUE	GH06J036357
chr6	43192225	43192447	-0.968458	1.93692	2	6	2.90345e-06	0.021	CUL9			TRUE	GH06J043223
chr6	72043561	72043561	-1.41062	1.41062	1	1	3.53463e-06	0.024				TRUE	GH06J071333
chr6	82459006	82459006	-1.43621	1.43621	1	24	3.02968e-06	0.02	FAM46A	TRUE	FAM46A
chr6	112337798	112337835	-1.81833	3.63666	2	2	0	0				TRUE	GH06J112015
chr6	114215021	114215118	-1.22463	2.44925	2	2	6.31184e-07	0.005
chr6	116708668	116708668	-2.55488	2.55488	1	3	0	0	DSE			TRUE	GH06J116384
chr6	126240163	126240414	-0.519119	2.07648	4	8	8.83658e-07	0.007	NCOA7	TRUE	NCOA7
chr6	133008700	133008700	-2.60847	2.60847	1	1	0	0	VNN1			TRUE	GH06J132686
chr6	137557979	137557979	-1.74911	1.74911	1	1	3.78711e-07	0.002				TRUE	GH06J137236
chr6	138059484	138059484	-2.31263	2.31263	1	9	0	0	LOC100507406			TRUE	GH06J137733
chr6	152481678	152481678	-2.06333	2.06333	1	1	0	0	SYNE1			TRUE	GH06J152160
chr7	5741049	5741049	-2.00598	2.00598	1	2	0	0	RNF216			TRUE	GH07J005687
chr7	18548578	18548606	-0.804378	2.41313	3	5	2.27226e-06	0.018	HDAC9	TRUE	HDAC9
chr7	24882829	24882838	-1.58882	3.17765	2	2	0	0	OSBPL3			TRUE	GH07J024841
chr7	41147734	41147809	-1.28393	2.56785	2	3	1.26237e-07	0.001	LINC01449			TRUE	GH07J041106
chr7	92271366	92271711	-1.24301	2.48603	2	2	6.31184e-07	0.005	CDK6			TRUE	GH07J092638
chr7	106065603	106065603	-1.33777	1.33777	1	2	5.93313e-06	0.039				TRUE	GH07J106423
chr7	111696578	111696578	-1.75748	1.75748	1	1	3.78711e-07	0.002	DOCK4			TRUE	GH07J112056
chr7	135396495	135396495	-1.82191	1.82191	1	3	1.26237e-07	0.001	SLC13A4
chr7	157089894	157090146	-0.982904	2.94871	3	11	6.31184e-07	0.005				TRUE	GH07J157296
chr8	30273472	30273472	-2.32102	2.32102	1	2	0	0	RBPMS			TRUE	GH08J030410
chr8	67368612	67368612	-1.57833	1.57833	1	1	1.13613e-06	0.007	ADHFE1			TRUE	GH08J066454
chr8	72743243	72743243	-1.44002	1.44002	1	7	2.90345e-06	0.019				TRUE	GH08J071829
chr8	74375265	74375265	-1.421	1.421	1	1	3.28216e-06	0.022	STAU2			TRUE	GH08J073462
chr8	104384481	104384787	-0.677414	3.38707	5	16	2.52474e-07	0.002	CTHRC1	TRUE	CTHRC1
chr8	125641965	125641965	-1.86809	1.86809	1	2	1.26237e-07	0.001	MTSS1			TRUE	GH08J124626
chr8	128310106	128310106	-1.57774	1.57774	1	3	1.13613e-06	0.007	CASC21, CASC8			TRUE	GH08J127292
chr9	3874757	3874757	-1.38401	1.38401	1	4	4.29205e-06	0.029	GLIS3			TRUE	GH09J003873
chr9	21832180	21832180	-1.78171	1.78171	1	3	3.78711e-07	0.002	MTAP			TRUE	GH09J021830
chr9	91364475	91364475	-1.8183	1.8183	1	1	1.26237e-07	0.001				TRUE	GH09J088744
chr9	107815593	107815593	-1.32813	1.32813	1	1	6.31184e-06	0.042				TRUE	GH09J105051
chr9	110514313	110514313	-1.66491	1.66491	1	1	8.83658e-07	0.005				TRUE	GH09J107748
chr9	114791149	114791149	-2.73294	2.73294	1	1	0	0				TRUE	GH09J112027
chr9	123688715	123688885	-3.06526	9.19578	3	4	0	0	TRAF1	TRUE	TRAF1
chr9	125987802	125987802	-1.39658	1.39658	1	3	3.91334e-06	0.027	STRBP			TRUE	GH09J123224
chrX	31356935	31356935	-2.30088	2.30088	1	2	0	0	DMD			TRUE	GH0XJ031337
chrX	55781371	55781371	-1.73459	1.73459	1	2	3.78711e-07	0.002	RRAGB

## Sheet: GWAS SNPs in genes with pDMRs
Gene with DMR in promoter	ID of SNP associated with trait	SNP position (GRCh37/hg19)	Disease or trait assessed in study	PubMed ID of publication of the study	Date of publication	Journal of publication	First author of publication
ALOX5AP	rs3885907	chr13:31314455-31314455	Adverse response to chemotherapy in breast cancer (alopecia) (cyclophosphamide+epirubicin+/-5FU)	24025145	2013-09-11	Breast Cancer Res	Chung S
ALOX5AP	rs3922435	chr13:31314680-31314680	Non-word repetition	23738518	2013-06-05	Genes Brain Behav	Luciano M
ARID5B	rs7075591	chr10:63670814-63670814	Reaction time	29844566	2018-05-29	Nat Commun	Davies G
ARID5B	rs2393780	chr10:63674407-63674407	Age of smoking initiation (MTAG)	30643251	2019-01-14	Nat Genet	Liu M
ARID5B	rs2393780	chr10:63674407-63674407	Smoking initiation (ever regular vs never regular) (MTAG)	30643251	2019-01-14	Nat Genet	Liu M
ARID5B	rs7921378	chr10:63674885-63674885	Smoking initiation (ever regular vs never regular)	30643251	2019-01-14	Nat Genet	Liu M
ARID5B	rs7921378	chr10:63674885-63674885	Smoking status (ever vs never smokers)	30643258	2019-01-14	Nat Genet	Karlsson Linner R
ARID5B	rs6479779	chr10:63695048-63695048	IgG glycosylation	23382691	2013-01-31	PLoS Genet	Lauc G
ARID5B	rs7090445	chr10:63721176-63721176	Acute lymphoblastic leukemia (B-cell precursor)	23996088	2013-08-30	Blood	Migliorini G
ARID5B	rs4245595	chr10:63722895-63722895	Acute lymphoblastic leukemia (childhood)	25310577	2014-10-13	PLoS One	Evans TJ
ARID5B	rs10821936	chr10:63723577-63723577	Acute lymphoblastic leukemia (childhood)	19684603	2009-08-16	Nat Genet	Trevino LR
ARID5B	rs10821936	chr10:63723577-63723577	Acute lymphoblastic leukemia (childhood)	22076464	2011-11-11	Leukemia	Ellinghaus E
ARID5B	rs10821936	chr10:63723577-63723577	Acute lymphoblastic leukemia (childhood)	23512250	2013-03-19	J Natl Cancer Inst	Xu H
ARID5B	rs10821936	chr10:63723577-63723577	Acute lymphoblastic leukemia (childhood)	28817678	2017-08-17	PLoS One	Archer NP
ARID5B	rs7089424	chr10:63752159-63752159	Acute lymphoblastic leukemia (childhood)	19684604	2009-08-16	Nat Genet	Papaemmanuil E
ARID5B	rs7089424	chr10:63752159-63752159	Acute lymphoblastic leukemia (childhood)	29348612	2018-01-18	Nat Commun	Wiemels JL
ARID5B	rs7089424	chr10:63752159-63752159	Acute lymphoblastic leukemia in childhood (B cell precursor)	29632299	2018-04-09	Nat Commun	Vijayakrishnan J
ARID5B	rs71508903	chr10:63779871-63779871	Rheumatoid arthritis	24390342	2013-12-25	Nature	Okada Y
ARID5B	rs71508903	chr10:63779871-63779871	Vitiligo	27723757	2016-11-01	Nat Genet	Jin Y
ARID5B	rs71508903	chr10:63779871-63779871	Rheumatoid arthritis	30423114	2018-11-13	Hum Mol Genet	Laufer VA
ARID5B	rs71508903	chr10:63779871-63779871	Autoimmune traits	30595370	2018-12-27	Am J Hum Genet	Kichaev G
ARID5B	rs71508903	chr10:63779871-63779871	Hypothyroidism	30595370	2018-12-27	Am J Hum Genet	Kichaev G
ARID5B	rs10821944	chr10:63785089-63785089	Rheumatoid arthritis	22446963	2012-03-25	Nat Genet	Okada Y
ARID5B	rs12764378	chr10:63800004-63800004	Rheumatoid arthritis	23143596	2012-12-01	Nat Genet	Eyre S
ARID5B	rs12764378	chr10:63800004-63800004	Rheumatoid arthritis (ACPA-positive)	23143596	2012-12-01	Nat Genet	Eyre S
ARID5B	rs12764378	chr10:63800004-63800004	Rheumatoid arthritis (ACPA-positive)	24532676	2014-02-14	Ann Rheum Dis	Kim K
ARID5B	rs4948496	chr10:63805617-63805617	Systemic lupus erythematosus	23273568	2012-12-27	Am J Hum Genet	Yang W
ARID5B	rs4948496	chr10:63805617-63805617	Systemic lupus erythematosus	26502338	2015-10-26	Nat Genet	Bentham J
ARID5B	rs4948496	chr10:63805617-63805617	Systemic lupus erythematosus	27399966	2016-07-11	Nat Genet	Morris DL
ARID5B	rs10740059	chr10:63809527-63809527	Heel bone mineral density	30048462	2018-07-26	PLoS One	Kim SK
ARID5B	rs10740059	chr10:63809527-63809527	Heel bone mineral density	30595370	2018-12-27	Am J Hum Genet	Kichaev G
ARID5B	rs10740059	chr10:63809527-63809527	Heel bone mineral density	30598549	2018-12-31	Nat Genet	Morris JA
ARID5B	rs10821950	chr10:63811967-63811967	Systolic blood pressure	30595370	2018-12-27	Am J Hum Genet	Kichaev G
ARID5B	rs10821952	chr10:63818425-63818425	Plateletcrit	27863252	2016-11-17	Cell	Astle WJ
ARID5B	rs10821953	chr10:63828879-63828879	Intraocular pressure	29617998	2018-03-28	Hum Mol Genet	Gao XR
ARID5B	rs7090871	chr10:63830286-63830286	Corneal structure	23291589	2013-01-06	Nat Genet	Lu Y
ARID5B	rs35809595	chr10:63831928-63831928	Central corneal thickness	29760442	2018-05-14	Nat Commun	Iglesias AI
ARID5B	rs12778514	chr10:63832279-63832279	Intraocular pressure	29617998	2018-03-28	Hum Mol Genet	Gao XR
ARID5B	rs2393730	chr10:63837006-63837006	Lung function (FVC)	30595370	2018-12-27	Am J Hum Genet	Kichaev G
ARID5B	rs5785510	chr10:63837290-63837290	Intraocular pressure	29235454	2017-12-13	Nat Commun	Choquet H
BCL2A1	rs2562754	chr15:80255209-80255209	Eosinophil percentage of granulocytes	27863252	2016-11-17	Cell	Astle WJ
BCL2A1	rs147934515	chr15:80259160-80259167	Eosinophil counts	27863252	2016-11-17	Cell	Astle WJ
BCL2A1	rs147934515	chr15:80259160-80259167	Eosinophil percentage of white cells	27863252	2016-11-17	Cell	Astle WJ
BCL2A1	rs147934515	chr15:80259160-80259167	Neutrophil percentage of granulocytes	27863252	2016-11-17	Cell	Astle WJ
BCL2A1	rs76648483	chr15:80260275-80260275	Granulocyte percentage of myeloid white cells	27863252	2016-11-17	Cell	Astle WJ
BCL2A1	rs76648483	chr15:80260275-80260275	Monocyte percentage of white cells	27863252	2016-11-17	Cell	Astle WJ
CD69	rs11052877	chr12:9905690-9905690	Multiple sclerosis	24076602	2013-11-01	Nat Genet	Beecham AH
CD69	rs917911	chr12:9905851-9905851	Type 1 diabetes	25751624	2015-04-01	Nat Genet	Onengut-Gumuscu S
CD69	rs10844706	chr12:9910132-9910132	Lymphocyte counts	27863252	2016-11-17	Cell	Astle WJ
CD69	rs10844706	chr12:9910132-9910132	Lymphocyte percentage of white cells	27863252	2016-11-17	Cell	Astle WJ
CD69	rs4763879	chr12:9910164-9910164	Type 1 diabetes	19430480	2009-05-10	Nat Genet	Barrett JC
CD69	rs3176789	chr12:9912730-9912730	Lymphocyte percentage of white cells	27863252	2016-11-17	Cell	Astle WJ
CD69	rs3176789	chr12:9912730-9912730	Neutrophil percentage of white cells	27863252	2016-11-17	Cell	Astle WJ
CXCL10	rs3921	chr4:76942943-76942943	Neonatal cytokine/chemokine levels (fetal genetic effect)	30134952	2018-08-22	Genome Med	Traglia M
CXCL10	rs11548618	chr4:76943947-76943947	Blood protein levels	28240269	2017-02-27	Nat Commun	Suhre K
CXCL10	rs11548618	chr4:76943947-76943947	Blood protein levels	29875488	2018-06-06	Nature	Sun BB
FCRLB	rs1875763	chr1:161696998-161696998	Non-albumin protein levels	29403010	2018-02-05	Nat Genet	Kanai M
FCRLB	rs1875763	chr1:161696998-161696998	White blood cell count	29403010	2018-02-05	Nat Genet	Kanai M
HDAC9	rs1019068	chr7:18200463-18200463	Plateletcrit	27863252	2016-11-17	Cell	Astle WJ
HDAC9	rs1178326	chr7:18234857-18234857	Epilepsy and lamotrigine-induced maculopapular eruptions	26220383	2015-06-02	Epilepsy Res	Jang HW
HDAC9	rs1528683	chr7:18236507-18236507	Lung function (FVC)	30595370	2018-12-27	Am J Hum Genet	Kichaev G
HDAC9	rs117756856	chr7:18252075-18252075	Late-onset Alzheimer's disease	27770636	2016-10-20	Alzheimers Dement	Mez J
HDAC9	rs302152	chr7:18263668-18263668	Osteoarthritis of the hip (hospital diagnosed)	29559693	2018-03-20	Nat Genet	Zengini E
HDAC9	rs302153	chr7:18267229-18267229	White blood cell count	30595370	2018-12-27	Am J Hum Genet	Kichaev G
HDAC9	rs302165	chr7:18323899-18323899	Insomnia symptoms (never/rarely vs. sometimes/usually)	30804566	2019-02-25	Nat Genet	Lane JM
HDAC9	rs302165	chr7:18323899-18323899	Insomnia symptoms (never/rarely vs. usually)	30804566	2019-02-25	Nat Genet	Lane JM
HDAC9	rs12666612	chr7:18375245-18375245	Obesity-related traits	23251661	2012-12-04	PLoS One	Comuzzie AG
HDAC9	rs11764536	chr7:18409993-18409993	Osteoarthritis (hip)	30374069	2018-10-29	Nat Genet	Styrkarsdottir U
HDAC9	rs76969352	chr7:18427301-18427301	DNA methylation variation (age effect)	30348214	2018-10-22	Genome Med	Zhang Q
HDAC9	rs12155400	chr7:18428921-18428921	Retinopathy in non-diabetics	23393555	2013-02-05	PLoS One	Jensen RA
HDAC9	rs61549860	chr7:18444419-18444419	Response to lithium treatment in bipolar disorder	26806518	2016-01-22	Lancet	Hou L
HDAC9	rs17432268	chr7:18486442-18486442	Resting-state electroencephalogram vigilance	29703947	2018-04-27	Mol Psychiatry	Jawinski P
HDAC9	rs213273	chr7:18504508-18504508	Response to anti-retroviral therapy (ddI/d4T) in HIV-1 infection (Grade 3 peripheral neuropathy)	24554482	2014-02-20	J Neurovirol	Leger PD
HDAC9	rs17347800	chr7:18517279-18517279	Stroke	26089329	2015-06-18	Stroke	Carty CL
HDAC9	rs11298745	chr7:18548253-18548253	Type 2 diabetes (age of onset)	28060188	2017-01-16	J Hypertens	Hamet P
HDAC9	rs706084	chr7:18652115-18652115	Loneliness	27629369	2016-09-15	Neuropsychopharmacology	Gao J
HDAC9	rs76872642	chr7:18669403-18669403	Reasoning	29907492	2018-06-12	Schizophr Res	Nakahara S
HDAC9	rs73683128	chr7:18697667-18697667	Male-pattern baldness	30573740	2018-12-20	Nat Commun	Yap CX
HDAC9	rs79524815	chr7:18698331-18698331	Neuritic plaques or cerebral amyloid angiopathy (pleiotropy)	29458411	2018-02-20	Alzheimers Res Ther	Chung J
HDAC9	rs79524815	chr7:18698331-18698331	Neuritic plaques or neurofibrillary tangles or cerebral amyloid angiopathy (pleiotropy)	29458411	2018-02-20	Alzheimers Res Ther	Chung J
HDAC9	rs79524815	chr7:18698331-18698331	Neurofibrillary tangles or cerebral amyloid angiopathy (pleiotropy)	29458411	2018-02-20	Alzheimers Res Ther	Chung J
HDAC9	rs17348528	chr7:18706703-18706703	Balding type 1	30595370	2018-12-27	Am J Hum Genet	Kichaev G
HDAC9	rs801525	chr7:18710388-18710388	Male-pattern baldness	28196072	2017-02-14	PLoS Genet	Hagenaars SP
HDAC9	rs73313346	chr7:18723232-18723232	PR interval in Tripanosoma cruzi seropositivity	24324551	2013-11-20	PLoS One	Deng X
HDAC9	rs12669789	chr7:18734065-18734065	Intracranial aneurysm	25256182	2014-09-25	Stroke	Foroud T
HDAC9	rs1178101	chr7:18737197-18737197	Monobrow	27182965	2016-05-16	Nat Genet	Pickrell JK
HDAC9	rs1178121	chr7:18762652-18762652	Systemic juvenile idiopathic arthritis	27927641	2016-12-07	Ann Rheum Dis	Ombrello MJ
HDAC9	rs1178127	chr7:18767343-18767343	Facial morphology (factor 12, vertical position of sublabial sulcus relative to central midface)	28441456	2017-04-25	PLoS One	Lee MK
HDAC9	rs11764116	chr7:18800413-18800413	Ulcerative colitis	20848476	2010-11-01	Inflamm Bowel Dis	Haritunians T
HDAC9	rs7776786	chr7:18810243-18810243	Lobe attachment (rater-scored or self-reported)	29198719	2017-11-30	Am J Hum Genet	Shaffer JR
HDAC9	rs7794273	chr7:18848534-18848534	Night sleep phenotypes	27126917	2016-04-29	J Sleep Res	Spada J
HDAC9	rs56349397	chr7:18865362-18865362	Male-pattern baldness	28196072	2017-02-14	PLoS Genet	Hagenaars SP
HDAC9	rs2073963	chr7:18877874-18877874	Male-pattern baldness	22693459	2012-05-31	PLoS Genet	Li R
HDAC9	rs2073963	chr7:18877874-18877874	Male-pattern baldness	28196072	2017-02-14	PLoS Genet	Hagenaars SP
HDAC9	rs117584427	chr7:18887633-18887633	Male-pattern baldness	28196072	2017-02-14	PLoS Genet	Hagenaars SP
HDAC9	rs756853	chr7:18890000-18890000	Male-pattern baldness	28196072	2017-02-14	PLoS Genet	Hagenaars SP
HDAC9	rs13245206	chr7:18891259-18891259	Hair color	30595370	2018-12-27	Am J Hum Genet	Kichaev G
HDAC9	rs4445123	chr7:18895868-18895868	Adolescent idiopathic scoliosis	30019117	2018-07-17	Hum Genet	Liu J
HDAC9	rs71530654	chr7:18896988-18896988	Male-pattern baldness	28196072	2017-02-14	PLoS Genet	Hagenaars SP
HDAC9	rs71530654	chr7:18896988-18896988	Male-pattern baldness	29146897	2017-11-17	Nat Commun	Pirastu N
HDAC9	rs7801037	chr7:18897511-18897511	Male-pattern baldness	27182965	2016-05-16	Nat Genet	Pickrell JK
HDAC9	rs7801037	chr7:18897511-18897511	Male-pattern baldness	28196072	2017-02-14	PLoS Genet	Hagenaars SP
HDAC9	rs6461387	chr7:18898305-18898305	Male-pattern baldness	28272467	2017-03-08	Nat Commun	Heilmann-Heimbach S
HDAC9	rs67248060	chr7:18899163-18899163	Male-pattern baldness	30573740	2018-12-20	Nat Commun	Yap CX
HDAC9	rs67248060	chr7:18899163-18899163	Balding type 1	30595370	2018-12-27	Am J Hum Genet	Kichaev G
HDAC9	rs6951144	chr7:18911789-18911789	Lung function (FVC)	30595370	2018-12-27	Am J Hum Genet	Kichaev G
HDAC9	rs77527369	chr7:18925499-18925499	Male-pattern baldness	28196072	2017-02-14	PLoS Genet	Hagenaars SP
HDAC9	rs10278449	chr7:18931219-18931219	Male-pattern baldness	28196072	2017-02-14	PLoS Genet	Hagenaars SP
HDAC9	rs1117533	chr7:18947955-18947955	Balding type 1	30595370	2018-12-27	Am J Hum Genet	Kichaev G
HDAC9	rs6969316	chr7:18955687-18955687	Male-pattern baldness	30573740	2018-12-20	Nat Commun	Yap CX
HDAC9	rs2853552	chr7:18980267-18980267	Obesity-related traits	23251661	2012-12-04	PLoS One	Comuzzie AG
HDAC9	rs78872508	chr7:19016476-19016476	Alzheimer's disease with multiple cognitive domain impairments	30514930	2018-12-04	Mol Psychiatry	Mukherjee S
HDAC9	rs71524263	chr7:19030278-19030278	Large artery stroke	27997041	2016-12-20	Ann Neurol	Traylor M
HDAC9	rs4721735	chr7:19031030-19031030	Iris color (b* coordinate)	30895295	2019-03-21	Genome Biol Evol	Jonnalagadda M
HDAC9	rs11984041	chr7:19031935-19031935	Stroke	22306652	2012-02-05	Nat Genet	Bellenguez C
HDAC9	rs11984041	chr7:19031935-19031935	Ischemic stroke (large artery atherosclerosis)	26708676	2015-12-18	Lancet Neurol	Pulit SL
HDAC9	rs2074633	chr7:19035920-19035920	Peripheral artery disease	26488411	2015-10-21	PLoS One	Matsukura M
HDAC9	rs7798197	chr7:19037661-19037661	Intracranial aneurysm	25256182	2014-09-25	Stroke	Foroud T
HDAC9	rs2526626	chr7:19041337-19041337	Male-pattern baldness	30573740	2018-12-20	Nat Commun	Yap CX
IL7R	rs10624573	chr5:35857584-35857583	Blood protein levels	29875488	2018-06-06	Nature	Sun BB
IL7R	rs11567694	chr5:35857704-35857704	Respiratory diseases	30595370	2018-12-27	Am J Hum Genet	Kichaev G
IL7R	rs7717955	chr5:35862841-35862841	Allergic disease (asthma, hay fever or eczema)	29083406	2017-10-30	Nat Genet	Ferreira MA
IL7R	rs7717955	chr5:35862841-35862841	Allergic rhinitis	30013184	2018-07-16	Nat Genet	Waage J
IL7R	rs6451229	chr5:35866218-35866218	Blood protein levels	30072576	2018-08-02	Science	Emilsson V
IL7R	rs6897932	chr5:35874575-35874575	Type 1 diabetes	17554260	2007-06-06	Nat Genet	Todd JA
IL7R	rs6897932	chr5:35874575-35874575	Multiple sclerosis	17660530	2007-07-29	N Engl J Med	Hafler DA
IL7R	rs6897932	chr5:35874575-35874575	Multiple sclerosis	19525953	2009-06-14	Nat Genet	De Jager PL
IL7R	rs6897932	chr5:35874575-35874575	Multiple sclerosis	21833088	2011-08-11	Nature	Sawcer S
IL7R	rs6897932	chr5:35874575-35874575	Primary biliary cholangitis	28062665	2017-01-05	Hum Mol Genet	Kawashima M
IL7R	rs3822733	chr5:35875134-35875134	White blood cell count	30595370	2018-12-27	Am J Hum Genet	Kichaev G
IL7R	rs3194051	chr5:35876274-35876274	Ulcerative colitis	21297633	2011-02-06	Nat Genet	Anderson CA
IL7R	rs6881270	chr5:35879095-35879095	Allergic disease (asthma, hay fever or eczema)	29785011	2018-05-21	Nat Genet	Zhu Z
IL7R	rs6881270	chr5:35879095-35879095	Asthma or allergic disease (pleiotropy)	29785011	2018-05-21	Nat Genet	Zhu Z
IL7R	rs6881706	chr5:35879156-35879156	Multiple sclerosis	24076602	2013-11-01	Nat Genet	Beecham AH
IL7R	rs6881706	chr5:35879156-35879156	Eczema	30595370	2018-12-27	Am J Hum Genet	Kichaev G
MIR3142HG	rs2910162	chr5:159909345-159909345	Allergic disease (asthma, hay fever or eczema)	29083406	2017-10-30	Nat Genet	Ferreira MA
MMP9	rs41529445	chr20:44639905-44639905	Mild influenza (H1N1) infection	26379185	2015-09-17	PLoS One	Garcia-Etxebarria K
MMP9	rs2250889	chr20:44642406-44642406	Blood protein levels	29875488	2018-06-06	Nature	Sun BB
NCOA7	rs6920965	chr6:126179111-126179111	High light scatter reticulocyte count	27863252	2016-11-17	Cell	Astle WJ
NCOA7	rs11154334	chr6:126214624-126214624	Systolic blood pressure	30578418	2018-12-21	Nat Genet	Giri A
NCOA7	rs10782230	chr6:126228512-126228512	Red blood cell count	30595370	2018-12-27	Am J Hum Genet	Kichaev G
SLAMF8	rs34687326	chr1:159799910-159799910	Crohn's disease	28067908	2017-01-09	Nat Genet	de Lange KM
TANK	rs1267068	chr2:162012135-162012135	Smoking status (ever vs never smokers)	30643258	2019-01-14	Nat Genet	Karlsson Linner R
TANK	rs7568498	chr2:162029113-162029113	Response to anti-retroviral therapy (ddI/d4T) in HIV-1 infection (Grade 3 peripheral neuropathy)	24554482	2014-02-20	J Neurovirol	Leger PD
TANK	rs3754970	chr2:162091836-162091836	Intelligence	29942086	2018-06-25	Nat Genet	Savage JE
TANK	rs7309	chr2:162092640-162092640	Educational attainment	23722424	2013-05-30	Science	Rietveld CA
TANK	rs7309	chr2:162092640-162092640	Educational attainment	25201988	2014-09-08	Proc Natl Acad Sci U S A	Rietveld CA
TANK	rs7309	chr2:162092640-162092640	Cognitive ability (MTAG)	29186694	2017-11-28	Cell Rep	Lam M
TANK	rs7309	chr2:162092640-162092640	Intelligence (MTAG)	29326435	2018-01-11	Mol Psychiatry	Hill WD
TANK	rs7309	chr2:162092640-162092640	Educational attainment (years of education)	30038396	2018-07-23	Nat Genet	Lee JJ
TMEM189-UBE2V1	rs55757919	chr20:48748548-48748548	Monocyte percentage of white cells	27863252	2016-11-17	Cell	Astle WJ
TMEM189-UBE2V1	rs558811955	chr20:48756217-48756217	Granulocyte percentage of myeloid white cells	27863252	2016-11-17	Cell	Astle WJ
TMEM189-UBE2V1	rs111410779	chr20:48765535-48765535	Breast cancer specific mortality in estrogen receptor negative breast cancer	30787463	2019-02-21	Br J Cancer	Escala-Garcia M
TNIP1	rs10463311	chr5:150410835-150410835	Amyotrophic lateral sclerosis	29566793	2018-03-21	Neuron	Nicolas A
TNIP1	rs10463312	chr5:150410894-150410894	Systemic sclerosis	29293537	2018-01-02	PLoS One	Gorlova OY
TNIP1	rs6579837	chr5:150434894-150434894	Rheumatoid arthritis (ACPA-positive)	23143596	2012-12-01	Nat Genet	Eyre S
TNIP1	rs6579837	chr5:150434894-150434894	Sjogren's syndrome	24097067	2013-11-01	Nat Genet	Lessard CJ
TNIP1	rs4958880	chr5:150438477-150438477	Systemic seropositive rheumatic diseases (Systemic sclerosis or systemic lupus erythematosus or rheumatoid arthritis or idiopathic inflammatory myopathies)	30573655	2018-12-20	Ann Rheum Dis	Acosta-Herrera M
TNIP1	rs2233287	chr5:150440097-150440097	Systemic sclerosis	21750679	2011-07-07	PLoS Genet	Allanore Y
TNIP1	rs10057690	chr5:150445215-150445215	Systemic lupus erythematosus	28714469	2017-07-17	Nat Commun	Langefeld CD
TNIP1	rs4958881	chr5:150450236-150450236	Myasthenia gravis	23055271	2012-07-16	Ann Neurol	Gregersen PK
TNIP1	rs3792783	chr5:150455732-150455732	Neutrophil percentage of granulocytes	27863252	2016-11-17	Cell	Astle WJ
TNIP1	rs7708392	chr5:150457485-150457485	Systemic lupus erythematosus	19838195	2009-11-01	Nat Genet	Gateva V
TNIP1	rs7708392	chr5:150457485-150457485	Systemic lupus erythematosus	26606652	2015-11-25	Arthritis Rheumatol	Alarcon-Riquelme ME
TNIP1	rs7708392	chr5:150457485-150457485	Systemic lupus erythematosus	28714469	2017-07-17	Nat Commun	Langefeld CD
TNIP1	rs6889239	chr5:150457771-150457771	Systemic lupus erythematosus	26502338	2015-10-26	Nat Genet	Bentham J
TNIP1	rs6889239	chr5:150457771-150457771	Systemic lupus erythematosus	27399966	2016-07-11	Nat Genet	Morris DL
TNIP1	rs10036748	chr5:150458146-150458146	Systemic lupus erythematosus	19838193	2009-10-18	Nat Genet	Han JW
TNIP1	rs10036748	chr5:150458146-150458146	Systemic lupus erythematosus	23273568	2012-12-27	Am J Hum Genet	Yang W
TNIP1	rs10036748	chr5:150458146-150458146	Systemic lupus erythematosus	26502338	2015-10-26	Nat Genet	Bentham J
TNIP1	rs10036748	chr5:150458146-150458146	Systemic lupus erythematosus	28714469	2017-07-17	Nat Commun	Langefeld CD
TNIP1	rs960709	chr5:150461049-150461049	Systemic lupus erythematosus and Systemic sclerosis	23740937	2013-06-10	Hum Mol Genet	Martin JE
TNIP1	rs960709	chr5:150461049-150461049	Eosinophil counts	27863252	2016-11-17	Cell	Astle WJ
TNIP1	rs960709	chr5:150461049-150461049	Eosinophil percentage of granulocytes	27863252	2016-11-17	Cell	Astle WJ
TNIP1	rs960709	chr5:150461049-150461049	Eosinophil percentage of white cells	27863252	2016-11-17	Cell	Astle WJ
TNIP1	rs960709	chr5:150461049-150461049	Sum eosinophil basophil counts	27863252	2016-11-17	Cell	Astle WJ
TNIP1	rs960709	chr5:150461049-150461049	Eosinophil counts	30595370	2018-12-27	Am J Hum Genet	Kichaev G
TNIP1	rs76956521	chr5:150464641-150464641	Psoriatic arthritis	26626624	2015-11-28	Am J Hum Genet	Stuart PE
TNIP1	rs2233278	chr5:150467189-150467189	Psoriasis	23143594	2012-12-01	Nat Genet	Tsoi LC
TNIP1	rs2233278	chr5:150467189-150467189	Psoriasis	25574825	2015-01-08	Am J Hum Genet	Baurecht H
TNIP1	rs2233278	chr5:150467189-150467189	Psoriasis vulgaris	26626624	2015-11-28	Am J Hum Genet	Stuart PE
TNIP1	rs2233278	chr5:150467189-150467189	Psoriasis vulgaris	29031612	2017-10-12	J Invest Dermatol	Hirata J
TNIP3	rs896623	chr4:122134099-122134099	Lobe attachment (rater-scored or self-reported)	29198719	2017-11-30	Am J Hum Genet	Shaffer JR
TRAF1	rs2241003	chr9:123666777-123666777	Pulse pressure	30578418	2018-12-21	Nat Genet	Giri A
TRAF1	rs2416804	chr9:123676396-123676396	White blood cell count	30595370	2018-12-27	Am J Hum Genet	Kichaev G
TRAF1	rs10118357	chr9:123680068-123680068	Hair color	30595370	2018-12-27	Am J Hum Genet	Kichaev G
TRAF1	rs2269060	chr9:123683569-123683569	Rheumatoid arthritis	23143596	2012-12-01	Nat Genet	Eyre S
TRAF1	rs2269060	chr9:123683569-123683569	Rheumatoid arthritis (ACPA-positive)	23143596	2012-12-01	Nat Genet	Eyre S
TRAF1	rs1014530	chr9:123685092-123685092	Lymphocyte counts	27863252	2016-11-17	Cell	Astle WJ
TRAF1	rs3761847	chr9:123690239-123690239	Rheumatoid arthritis	17804836	2007-09-05	N Engl J Med	Plenge RM
TRAF1	rs3761847	chr9:123690239-123690239	Rheumatoid arthritis	20453842	2010-05-09	Nat Genet	Stahl EA

## Sheet: GWAS SNPs in enhancers w DMRs
GH enhancer name	Position of GH enhancer (GRCh37/hg19)	ID of SNP associated with trait	SNP position (GRCh37/hg19)	Disease or trait assessed in study	PubMed ID of publication of the study	Date of publication	Journal of publication	First author of publication
GH01J111615	chr1:112157851-112160070	rs12024366	chr1:112158504-112158504	Educational attainment (years of education)	30038396	2018-07-23	Nat Genet	Lee JJ
GH01J111615	chr1:112157851-112160070	rs12024366	chr1:112158504-112158504	Educational attainment (MTAG)	30038396	2018-07-23	Nat Genet	Lee JJ
GH01J111615	chr1:112157851-112160070	rs71673426	chr1:112159304-112159304	High altitude adaptation	28373541	2017-04-03	Proc Natl Acad Sci U S A	Yang J
GH10J126133	chr10:127822010-127824169	rs1278329	chr10:127823151-127823151	Metabolite levels (5-HIAA/ MHPG Ratio)	23319000	2013-01-15	Mol Psychiatry	Luykx JJ
GH11J000494	chr11:494349-495943	rs10540	chr11:494662-494662	Body mass index	25673413	2015-02-12	Nature	Locke AE
GH11J000494	chr11:494349-495943	rs10540	chr11:494662-494662	Body mass index	25673413	2015-02-12	Nature	Locke AE
GH11J000494	chr11:494349-495943	rs10540	chr11:494662-494662	Body mass index	25673413	2015-02-12	Nature	Locke AE
GH11J072762	chr11:72473538-72479175	rs77106637	chr11:72478320-72478320	Type 2 diabetes	26818947	2016-01-28	Nat Commun	Imamura M
GH12J026268	chr12:26421461-26429582	rs9668337	chr12:26426338-26426338	Endometrial cancer (endometrioid histology)	30093612	2018-08-09	Nat Commun	O'Mara TA
GH12J026268	chr12:26421461-26429582	rs9668337	chr12:26426338-26426338	Endometrial cancer	30093612	2018-08-09	Nat Commun	O'Mara TA
GH12J026268	chr12:26421461-26429582	rs9668810	chr12:26426420-26426420	Male-pattern baldness	28196072	2017-02-14	PLoS Genet	Hagenaars SP
GH12J026268	chr12:26421461-26429582	rs9300169	chr12:26426671-26426671	Balding type 1	30595370	2018-12-27	Am J Hum Genet	Kichaev G
GH12J026268	chr12:26421461-26429582	rs9300169	chr12:26426671-26426671	Male-pattern baldness	28272467	2017-03-08	Nat Commun	Heilmann-Heimbach S
GH12J026268	chr12:26421461-26429582	rs9300169	chr12:26426671-26426671	Male-pattern baldness	28196072	2017-02-14	PLoS Genet	Hagenaars SP
GH12J026268	chr12:26421461-26429582	rs9300169	chr12:26426671-26426671	Male-pattern baldness	27182965	2016-05-16	Nat Genet	Pickrell JK
GH12J026268	chr12:26421461-26429582	rs7974900	chr12:26428677-26428677	Heel bone mineral density	30598549	2018-12-31	Nat Genet	Morris JA
GH12J026268	chr12:26421461-26429582	rs7974900	chr12:26428677-26428677	Heel bone mineral density	30048462	2018-07-26	PLoS One	Kim SK
GH12J026268	chr12:26421461-26429582	rs7974900	chr12:26428677-26428677	Male-pattern baldness	29146897	2017-11-17	Nat Commun	Pirastu N
GH12J026268	chr12:26421461-26429582	rs7974900	chr12:26428677-26428677	Male-pattern baldness	28196072	2017-02-14	PLoS Genet	Hagenaars SP
GH12J026268	chr12:26421461-26429582	rs7975017	chr12:26428793-26428793	Male-pattern baldness	28196072	2017-02-14	PLoS Genet	Hagenaars SP
GH12J105210	chr12:105604459-105611375	rs1196760	chr12:105606068-105606068	Educational attainment (years of education)	30038396	2018-07-23	Nat Genet	Lee JJ
GH12J105210	chr12:105604459-105611375	rs1196760	chr12:105606068-105606068	Educational attainment (MTAG)	30038396	2018-07-23	Nat Genet	Lee JJ
GH13J044300	chr13:44874245-44888995	rs9567406	chr13:44877318-44877318	Peripheral arterial disease (traffic-related air pollution interaction)	27082954	2016-04-15	PLoS One	Ward-Caviness CK
GH14J035364	chr14:35833498-35839881	rs2145623	chr14:35839236-35839236	Chronic inflammatory diseases (ankylosing spondylitis, Crohn's disease, psoriasis, primary sclerosing cholangitis, ulcerative colitis) (pleiotropy)	26974007	2016-03-14	Nat Genet	Ellinghaus D
GH15J063555	chr15:63847430-63849516	rs34262657	chr15:63849287-63849287	Highest math class taken (MTAG)	30038396	2018-07-23	Nat Genet	Lee JJ
GH15J063555	chr15:63847430-63849516	rs34262657	chr15:63849287-63849287	Educational attainment (years of education)	30038396	2018-07-23	Nat Genet	Lee JJ
GH15J063555	chr15:63847430-63849516	rs34262657	chr15:63849287-63849287	Educational attainment (MTAG)	30038396	2018-07-23	Nat Genet	Lee JJ
GH17J034237	chr17:32564299-32571509	rs9889296	chr17:32570547-32570547	Chronic inflammatory diseases (ankylosing spondylitis, Crohn's disease, psoriasis, primary sclerosing cholangitis, ulcerative colitis) (pleiotropy)	26974007	2016-03-14	Nat Genet	Ellinghaus D
GH17J034237	chr17:32564299-32571509	rs9889296	chr17:32570547-32570547	Inflammatory bowel disease	26192919	2015-07-20	Nat Genet	Liu JZ
GH02J020566	chr2:20766626-20781108	rs113898337	chr2:20767141-20767141	Cardiovascular disease	30595370	2018-12-27	Am J Hum Genet	Kichaev G
GH02J043517	chr2:43744391-43748341	rs190251311	chr2:43747841-43747841	Stromal-cell-derived factor 1 alpha levels	27989323	2016-12-13	Am J Hum Genet	Ahola-Olli AV
GH02J043517	chr2:43744391-43748341	rs202032561	chr2:43747854-43747854	Triglycerides	30275531	2018-10-01	Nat Genet	Klarin D
GH02J197627	chr2:198492044-198493754	rs72916919	chr2:198492316-198492316	General cognitive ability	29844566	2018-05-29	Nat Commun	Davies G
GH02J236870	chr2:237778967-237781662	rs4074882	chr2:237780727-237780727	White blood cell count	30595370	2018-12-27	Am J Hum Genet	Kichaev G
GH20J011195	chr20:11175658-11177760	rs34952318	chr20:11177055-11177055	Height	30595370	2018-12-27	Am J Hum Genet	Kichaev G
GH20J011195	chr20:11175658-11177760	rs34952318	chr20:11177055-11177055	Heel bone mineral density	30595370	2018-12-27	Am J Hum Genet	Kichaev G
GH20J011195	chr20:11175658-11177760	rs34952318	chr20:11177055-11177055	Intraocular pressure	30054594	2018-07-27	Nat Genet	MacGregor S
GH20J011195	chr20:11175658-11177760	rs34952318	chr20:11177055-11177055	Heel bone mineral density	30048462	2018-07-26	PLoS One	Kim SK
GH20J011195	chr20:11175658-11177760	rs34952318	chr20:11177055-11177055	Heel bone mineral density	28869591	2017-09-04	Nat Genet	Kemp JP
GH20J011195	chr20:11175658-11177760	rs34952318	chr20:11177055-11177055	Heel bone mineral density	28869591	2017-09-04	Nat Genet	Kemp JP
GH20J011195	chr20:11175658-11177760	rs34952318	chr20:11177055-11177055	Heel bone mineral density	28869591	2017-09-04	Nat Genet	Kemp JP
GH21J034843	chr21:36215525-36219721	rs2268282	chr21:36217802-36217802	Alanine aminotransferase levels in excessive alcohol consumption	30589442	2018-12-27	Alcohol Clin Exp Res	Whitfield JB
GH03J017022	chr3:17063930-17064907	rs6776032	chr3:17064893-17064893	Educational attainment (MTAG)	30038396	2018-07-23	Nat Genet	Lee JJ
GH03J129614	chr3:129333244-129339093	rs10804591	chr3:129334233-129334233	Waist-to-hip ratio adjusted for body mass index	28448500	2017-04-27	PLoS Genet	Graff M
GH03J129614	chr3:129333244-129339093	rs10804591	chr3:129334233-129334233	Waist-to-hip ratio adjusted for body mass index	28448500	2017-04-27	PLoS Genet	Graff M
GH03J129614	chr3:129333244-129339093	rs10804591	chr3:129334233-129334233	Waist-to-hip ratio adjusted for body mass index	28448500	2017-04-27	PLoS Genet	Graff M
GH03J129614	chr3:129333244-129339093	rs10804591	chr3:129334233-129334233	Waist-to-hip ratio adjusted for body mass index	28448500	2017-04-27	PLoS Genet	Graff M
GH03J129614	chr3:129333244-129339093	rs10804591	chr3:129334233-129334233	Waist-to-hip ratio adjusted for body mass index	28448500	2017-04-27	PLoS Genet	Graff M
GH03J129614	chr3:129333244-129339093	rs10804591	chr3:129334233-129334233	Waist-to-hip ratio adjusted for BMI in active individuals	28448500	2017-04-27	PLoS Genet	Graff M
GH03J129614	chr3:129333244-129339093	rs10804591	chr3:129334233-129334233	Waist-to-hip ratio adjusted for BMI in active individuals	28448500	2017-04-27	PLoS Genet	Graff M
GH03J129614	chr3:129333244-129339093	rs10804591	chr3:129334233-129334233	Waist-to-hip ratio adjusted for BMI in active individuals	28448500	2017-04-27	PLoS Genet	Graff M
GH03J129614	chr3:129333244-129339093	rs10804591	chr3:129334233-129334233	Waist-to-hip ratio adjusted for BMI in active individuals	28448500	2017-04-27	PLoS Genet	Graff M
GH03J129614	chr3:129333244-129339093	rs10804591	chr3:129334233-129334233	Waist-to-hip ratio adjusted for BMI in active individuals	28448500	2017-04-27	PLoS Genet	Graff M
GH03J129614	chr3:129333244-129339093	rs10804591	chr3:129334233-129334233	Waist-to-hip ratio adjusted for BMI (joint analysis for main effect and physical activity interaction)	28448500	2017-04-27	PLoS Genet	Graff M
GH03J129614	chr3:129333244-129339093	rs10804591	chr3:129334233-129334233	Waist-to-hip ratio adjusted for BMI (joint analysis for main effect and physical activity interaction)	28448500	2017-04-27	PLoS Genet	Graff M
GH03J129614	chr3:129333244-129339093	rs10804591	chr3:129334233-129334233	Waist-to-hip ratio adjusted for BMI (joint analysis for main effect and physical activity interaction)	28448500	2017-04-27	PLoS Genet	Graff M
GH03J129614	chr3:129333244-129339093	rs10804591	chr3:129334233-129334233	Waist-to-hip ratio adjusted for BMI (joint analysis for main effect and physical activity interaction)	28448500	2017-04-27	PLoS Genet	Graff M
GH03J129614	chr3:129333244-129339093	rs10804591	chr3:129334233-129334233	Waist-to-hip ratio adjusted for BMI (adjusted for smoking behaviour)	28443625	2017-04-26	Nat Commun	Justice AE
GH03J129614	chr3:129333244-129339093	rs10804591	chr3:129334233-129334233	Waist-to-hip ratio adjusted for BMI x sex x age interaction (4df test)	26426971	2015-10-01	PLoS Genet	Winkler TW
GH03J129614	chr3:129333244-129339093	rs10804591	chr3:129334233-129334233	Waist-to-hip ratio adjusted for BMI x sex interaction	26426971	2015-10-01	PLoS Genet	Winkler TW
GH03J129614	chr3:129333244-129339093	rs10804591	chr3:129334233-129334233	Waist-to-hip ratio adjusted for BMI	26426971	2015-10-01	PLoS Genet	Winkler TW
GH03J129614	chr3:129333244-129339093	rs10804591	chr3:129334233-129334233	Waist-to-hip ratio adjusted for body mass index	25673412	2015-02-12	Nature	Shungin D
GH03J129614	chr3:129333244-129339093	rs10804591	chr3:129334233-129334233	Waist-to-hip ratio adjusted for body mass index	25673412	2015-02-12	Nature	Shungin D
GH03J129614	chr3:129333244-129339093	rs10804591	chr3:129334233-129334233	Waist-to-hip ratio adjusted for body mass index	25673412	2015-02-12	Nature	Shungin D
GH03J129614	chr3:129333244-129339093	rs10804591	chr3:129334233-129334233	Waist-to-hip ratio adjusted for body mass index	25673412	2015-02-12	Nature	Shungin D
GH03J129614	chr3:129333244-129339093	rs10804591	chr3:129334233-129334233	Waist-hip ratio	25673412	2015-02-12	Nature	Shungin D
GH03J129614	chr3:129333244-129339093	rs10804591	chr3:129334233-129334233	Waist-hip ratio	25673412	2015-02-12	Nature	Shungin D
GH03J129614	chr3:129333244-129339093	rs10804591	chr3:129334233-129334233	Hip circumference adjusted for BMI	25673412	2015-02-12	Nature	Shungin D
GH03J129614	chr3:129333244-129339093	rs10804591	chr3:129334233-129334233	Hip circumference adjusted for BMI	25673412	2015-02-12	Nature	Shungin D
GH03J129614	chr3:129333244-129339093	rs10804591	chr3:129334233-129334233	Hip circumference adjusted for BMI	25673412	2015-02-12	Nature	Shungin D
GH03J188281	chr3:187999660-188005471	rs80236973	chr3:188001014-188001014	Body mass index	30595370	2018-12-27	Am J Hum Genet	Kichaev G
GH03J188281	chr3:187999660-188005471	rs150062338	chr3:188004948-188004948	Mortality in sepsis	27639821	2016-09-15	EBioMedicine	Scherag A
GH05J056327	chr5:55623428-55627328	rs158342	chr5:55625333-55625333	Late diabetic kidney disease in type 2 diabetes	29703844	2018-04-27	Diabetes	van Zuydam NR
GH05J056327	chr5:55623428-55627328	rs158342	chr5:55625333-55625333	Late diabetic kidney disease in type 2 diabetes	29703844	2018-04-27	Diabetes	van Zuydam NR
GH05J059743	chr5:59039080-59043126	rs981230	chr5:59039858-59039858	Educational attainment (years of education)	30038396	2018-07-23	Nat Genet	Lee JJ
GH05J059743	chr5:59039080-59043126	rs981230	chr5:59039858-59039858	Educational attainment (MTAG)	30038396	2018-07-23	Nat Genet	Lee JJ
GH05J131392	chr5:130728280-130732642	rs960428	chr5:130730691-130730691	White blood cell count	30595370	2018-12-27	Am J Hum Genet	Kichaev G
GH05J132093	chr5:131429271-131431858	rs657075	chr5:131430118-131430118	Rheumatoid arthritis	30423114	2018-11-13	Hum Mol Genet	Laufer VA
GH05J132093	chr5:131429271-131431858	rs657075	chr5:131430118-131430118	Rheumatoid arthritis	30423114	2018-11-13	Hum Mol Genet	Laufer VA
GH05J132093	chr5:131429271-131431858	rs657075	chr5:131430118-131430118	Rheumatoid arthritis	24390342	2013-12-25	Nature	Okada Y
GH05J132093	chr5:131429271-131431858	rs657075	chr5:131430118-131430118	Rheumatoid arthritis	24390342	2013-12-25	Nature	Okada Y
GH05J132093	chr5:131429271-131431858	rs657075	chr5:131430118-131430118	Rheumatoid arthritis	22446963	2012-03-25	Nat Genet	Okada Y
GH05J151091	chr5:150471363-150481994	rs999556	chr5:150473674-150473674	Myopia (pathological)	23049088	2012-10-09	Invest Ophthalmol Vis Sci	Meng W
GH05J151091	chr5:150471363-150481994	rs17728338	chr5:150478318-150478318	Cutaneous psoriasis	26626624	2015-11-28	Am J Hum Genet	Stuart PE
GH05J151091	chr5:150471363-150481994	rs17728338	chr5:150478318-150478318	Psoriasis	25903422	2015-04-23	Nat Commun	Yin X
GH05J151091	chr5:150471363-150481994	rs17728338	chr5:150478318-150478318	Psoriasis	25903422	2015-04-23	Nat Commun	Yin X
GH05J151091	chr5:150471363-150481994	rs17728338	chr5:150478318-150478318	Psoriasis	25903422	2015-04-23	Nat Commun	Yin X
GH05J151091	chr5:150471363-150481994	rs17728338	chr5:150478318-150478318	Inflammatory skin disease	25574825	2015-01-08	Am J Hum Genet	Baurecht H
GH05J151091	chr5:150471363-150481994	rs17728338	chr5:150478318-150478318	Psoriasis	19169254	2009-01-25	Nat Genet	Nair RP
GH06J026463	chr6:26464191-26467560	rs2273558	chr6:26466035-26466035	Neuroticism	30643256	2019-01-14	Nat Genet	Baselmans BML
GH06J026463	chr6:26464191-26467560	rs2273558	chr6:26466035-26466035	General cognitive ability	29844566	2018-05-29	Nat Commun	Davies G
GH06J026463	chr6:26464191-26467560	rs2273558	chr6:26466035-26466035	Intelligence (MTAG)	29326435	2018-01-11	Mol Psychiatry	Hill WD
GH06J026463	chr6:26464191-26467560	rs1977199	chr6:26466389-26466389	Autism spectrum disorder or schizophrenia	28540026	2017-05-22	Mol Autism	Anney RJL
GH06J026463	chr6:26464191-26467560	rs1977200	chr6:26466392-26466392	General cognitive ability	29844566	2018-05-29	Nat Commun	Davies G
GH06J026463	chr6:26464191-26467560	rs3799380	chr6:26467182-26467182	Depression	29942085	2018-06-25	Nat Genet	Nagel M
GH06J043223	chr6:43191176-43194450	rs115842765	chr6:43193318-43193318	PR interval in Tripanosoma cruzi seropositivity	24324551	2013-11-20	PLoS One	Deng X
GH07J092638	chr7:92267644-92277930	rs10225965	chr7:92273578-92273578	Mean corpuscular volume	27863252	2016-11-17	Cell	Astle WJ
GH07J157296	chr7:157089565-157090372	rs2527866	chr7:157090296-157090296	Quantitative traits	19197348	2009-02-06	PLoS Genet	Lowe JK
GH09J112027	chr9:114790156-114801479	rs10125054	chr9:114798037-114798037	Obesity-related traits	23251661	2012-12-04	PLoS One	Comuzzie AG
