# Supplementary material for: Global expression and CpG methylation analysis of primary endothelial cells before and after TNFa stimulation reveals gene modules enriched in inflammatory and infectious diseases and associated DMRs
Source: PLoS One. 2020 Mar 31;15(3):e0230884. doi: 10.1371/journal.pone.0230884 (PMC7108734; doi:10.1371/journal.pone.0230884)
Supplement: S3 File — Table columns are the GH chromosome, start position, end position, WGCNA gene mapped, and WGCNA module. (XLSX) [file pone.0230884.s004.xlsx]

## Sheet: GHs with RELA TFBS in HUVEC
GH Chromosome	GH Start Position (GRCh37/hg19)	GH End Position (GRCh37/hg19)	Gene Mapped To GH	WGCNA Module
chr1	38603645	38605195	SNIP1	black
chr1	37935821	37954106	SNIP1	black
chr5	17167217	17171459	BASP1	black
chr5	17079294	17080230	BASP1	black
chr5	17184508	17188408	BASP1	black
chr5	17117740	17121262	BASP1	black
chr11	64614220	64634829	EHD1	black
chr11	65056006	65070529	EHD1	black
chr11	64641718	64648783	EHD1	black
chr11	65075272	65076870	EHD1	black
chr11	65042140	65044783	EHD1	black
chr11	64635050	64641265	EHD1	black
chr1	11967287	11970420	UBIAD1	black
chr1	10489605	10491745	UBIAD1	black
chr1	12289480	12293052	UBIAD1	black
chr5	169756714	169764845	KCNMB1	black
chr5	169893604	169894804	KCNMB1	black
chr8	61814923	61817538	RAB2A	black
chr8	61428129	61432117	RAB2A	black
chr8	61820694	61830946	RAB2A	black
chr9	36147378	36149848	GLIPR2	black
chr9	36149997	36155963	GLIPR2	black
chr9	36099694	36103921	GLIPR2	black
chr4	25909736	25910703	LOC389203	black
chr11	65080840	65085905	CDC42EP2	black
chr11	64614220	64634829	CDC42EP2	black
chr11	65417494	65422870	CDC42EP2	black
chr11	65042140	65044783	CDC42EP2	black
chr11	65335145	65347144	CDC42EP2	black
chr11	65237558	65277550	CDC42EP2	black
chr11	65075272	65076870	CDC42EP2	black
chr11	65056006	65070529	CDC42EP2	black
chr11	65182229	65201074	CDC42EP2	black
chr11	64635050	64641265	CDC42EP2	black
chr11	65044868	65049365	CDC42EP2	black
chr6	44143904	44147990	CDC5L	black
chr6	44023977	44036011	CDC5L	black
chr6	44279871	44281710	CDC5L	black
chr6	44038980	44045573	CDC5L	black
chr6	44212784	44217783	CDC5L	black
chr6	43681509	43685186	CDC5L	black
chrX	99897554	99906464	CSTF2	black
chrX	100645244	100648629	CSTF2	black
chrX	100084449	100085332	CSTF2	black
chr3	48730964	48733590	PFKFB4	black
chr3	48807153	48808446	PFKFB4	black
chr3	48505768	48517216	PFKFB4	black
chr7	130593187	130608380	LOC648716	black
chr21	45283620	45289027	AGPAT3	black
chr18	3615105	3627844	MRLC2	black
chr18	3579136	3580572	MRLC2	black
chr18	3056755	3063690	MRLC2	black
chr18	3445788	3460210	MRLC2	black
chr18	3245034	3267123	MRLC2	black
chr18	3601146	3612771	MRLC2	black
chr18	32819940	32822438	ZNF24	black
chr18	33055915	33062963	ZNF24	black
chr18	32556015	32559962	ZNF24	black
chr9	119454145	119456489	TRIM32	black
chrX	41952422	41957005	CASK	black
chrX	41418202	41421247	CASK	black
chrX	41520324	41526468	CASK	black
chr4	139320317	139320616	SLC7A11	black
chr4	139155253	139158837	SLC7A11	black
chr1	114400118	114404833	DCLRE1B	black
chr2	224949454	224952266	SERPINE2	black
chr16	50729140	50734574	ADCY7	black
chr16	50774539	50782251	ADCY7	black
chr10	75645759	75655774	PLAU	black
chr10	75664999	75675767	PLAU	black
chr10	75657695	75660317	PLAU	black
chr10	74926564	74928959	PLAU	black
chr10	74869620	74872009	PLAU	black
chr10	75756658	75761392	PLAU	black
chr10	75723856	75730057	PLAU	black
chr6	21737365	21743622	LOC401237	black
chr6	22112338	22114567	LOC401237	black
chr6	21679028	21680930	LOC401237	black
chr6	21953212	21955767	LOC401237	black
chr6	21986565	21988941	LOC401237	black
chr6	21840830	21841032	LOC401237	black
chr6	21615175	21617039	LOC401237	black
chr6	22035089	22037350	LOC401237	black
chr2	11605090	11607201	E2F6	black
chr2	11882366	11891761	E2F6	black
chr1	155935660	155954674	RIT1	black
chr1	156069733	156078179	RIT1	black
chr1	155858957	155860339	RIT1	black
chr1	156134934	156135401	RIT1	black
chr1	154938416	154950642	RIT1	black
chr1	156425800	156428535	RIT1	black
chr1	156626376	156641724	RIT1	black
chr1	156709855	156723452	RIT1	black
chr1	155862062	155864465	RIT1	black
chr1	156049600	156057526	RIT1	black
chr1	155907580	155918439	RIT1	black
chr1	156081487	156100872	RIT1	black
chr4	119754576	119758535	SEC24D	black
chr4	119695534	119697070	SEC24D	black
chr2	114643519	114653311	ACTR3	black
chr6	26420513	26422609	ABT1	black
chr6	26155216	26160970	ABT1	black
chr6	26214540	26221006	ABT1	black
chr6	26330280	26333028	ABT1	black
chr6	26186716	26190988	ABT1	black
chr6	26019693	26035934	ABT1	black
chr6	26193715	26208323	ABT1	black
chr6	26175240	26176422	ABT1	black
chr6	27094307	27117294	ABT1	black
chr6	26232538	26236619	ABT1	black
chr6	26102678	26106276	ABT1	black
chr6	26594428	26598687	ABT1	black
chr6	43137681	43144512	POLH	black
chr6	44279871	44281710	POLH	black
chr6	42945609	42948546	POLH	black
chr6	44212784	44217783	POLH	black
chr6	43483033	43486432	POLH	black
chr6	44023977	44036011	POLH	black
chr6	42748153	42755505	POLH	black
chr6	44093440	44096768	POLH	black
chr6	43592087	43599463	POLH	black
chr6	44222740	44234620	POLH	black
chr6	44038980	44045573	POLH	black
chr6	43148326	43151476	POLH	black
chr6	43681509	43685186	POLH	black
chr6	43546147	43547550	POLH	black
chr6	44183746	44198061	POLH	black
chr16	4320487	4324943	HMOX2	black
chr16	4673654	4677180	HMOX2	black
chr4	100866031	100872584	MAP2K1IP1	black
chr4	100814278	100816536	MAP2K1IP1	black
chr6	109379604	109382326	ZBTB24	black
chr6	109053297	109060511	ZBTB24	black
chr6	109760094	109763518	ZBTB24	black
chr1	154162620	154166947	LOC650152	black
chr1	154126076	154132446	LOC650152	black
chr9	36147378	36149848	CCIN	black
chr9	36099694	36103921	CCIN	black
chr9	36149997	36155963	CCIN	black
chr15	64290799	64291800	TRIP4	black
chr15	64453466	64457244	TRIP4	black
chr15	64813039	64815080	TRIP4	black
chr15	64798921	64800931	TRIP4	black
chr15	64183300	64190106	TRIP4	black
chr15	65163999	65167643	TRIP4	black
chr15	63787263	63799632	TRIP4	black
chr15	65183200	65190998	TRIP4	black
chr15	64751340	64755035	TRIP4	black
chr15	99990612	99996404	MEF2A	black
chr15	100222318	100224338	MEF2A	black
chr15	99981428	99983676	MEF2A	black
chr1	7357344	7363164	CAMTA1	black
chr1	7344506	7346237	CAMTA1	black
chr1	6843463	6847031	CAMTA1	black
chr1	7438893	7441073	CAMTA1	black
chr1	7608272	7613230	CAMTA1	black
chr1	7306855	7310527	CAMTA1	black
chr1	6879402	6886421	CAMTA1	black
chr1	6995229	6996700	CAMTA1	black
chr3	15364736	15375788	METTL6	black
chr3	14987736	14992430	METTL6	black
chr17	38015831	38025531	ORMDL3	black
chr17	38134702	38138744	ORMDL3	black
chr22	41680291	41688357	RANGAP1	black
chr22	41696740	41701143	RANGAP1	black
chr22	41486534	41491205	RANGAP1	black
chr22	41576733	41578733	RANGAP1	black
chr17	17611912	17618634	SREBF1	black
chr17	17625435	17634889	SREBF1	black
chr17	17720936	17731667	SREBF1	black
chr20	43985696	43990048	SDC4	black
chr20	43963499	43977940	SDC4	black
chr5	135387156	135396143	TGFBI	black
chr13	41630602	41640254	ELF1	black
chr13	41183561	41191137	ELF1	black
chr9	21334162	21336010	KLHL9	black
chr7	107561016	107561406	DLD	black
chr7	107577556	107581944	DLD	black
chr7	107530631	107533384	DLD	black
chr8	29937345	29942333	GTF2E2	black
chr8	30453420	30455499	GTF2E2	black
chr8	30668315	30671264	GTF2E2	black
chr8	30600426	30602890	GTF2E2	black
chr8	30351080	30352518	GTF2E2	black
chr9	71783285	71797742	TJP2	black
chr9	71650060	71652116	TJP2	black
chr9	71829922	71831722	TJP2	black
chr9	71708029	71709377	TJP2	black
chr9	71743246	71748448	TJP2	black
chr9	71710526	71715153	TJP2	black
chr5	52654619	52660959	ITGA2	black
chr5	52614107	52622953	ITGA2	black
chr5	52325123	52329278	ITGA2	black
chr5	52282043	52289931	ITGA2	black
chr1	226296334	226300707	ACBD3	black
chr1	225647456	225656991	ACBD3	black
chr1	226183576	226192420	ACBD3	black
chr1	226839413	226855900	ACBD3	black
chr11	118474375	118484309	PHLDB1	black
chr11	118451280	118453047	PHLDB1	black
chr11	118584910	118587877	PHLDB1	black
chr11	118777188	118801814	PHLDB1	black
chr7	138914731	138918316	ZC3HAV1	black
chr7	138802546	138804846	ZC3HAV1	black
chr7	32200692	32204510	PDE1C	black
chr7	31850814	31852219	PDE1C	black
chr15	44579164	44582817	LCMT2	black
chr15	44115370	44121081	LCMT2	black
chr15	44083432	44093992	LCMT2	black
chr15	42789664	42793945	LCMT2	black
chr7	47643008	47646703	TNS3	black
chr7	47573006	47584707	TNS3	black
chr7	47821820	47828471	TNS3	black
chr19	1236310	1277404	ARID3A	black
chr19	939312	942167	ARID3A	black
chr19	530389	534497	ARID3A	black
chr8	55238758	55241599	SOX17	black
chr3	169375280	169387630	MYNN	black
chr3	170070588	170080310	MYNN	black
chr3	169489188	169492547	MYNN	black
chr3	168859079	168865858	MYNN	black
chr3	168958332	168962944	MYNN	black
chr16	3198721	3203650	KCTD5	black
chr5	76010793	76015180	F2RL1	black
chr5	75983411	75989638	F2RL1	black
chr5	76126412	76127937	F2RL1	black
chr5	76077792	76079502	F2RL1	black
chr5	75999004	76001727	F2RL1	black
chr3	11265228	11268953	HRH1	black
chr3	11176576	11180232	HRH1	black
chr3	11236622	11240199	HRH1	black
chr3	11608262	11613294	HRH1	black
chr3	11240646	11244672	HRH1	black
chr3	11223997	11229241	HRH1	black
chr3	11328303	11333943	HRH1	black
chr11	64004506	64021074	FKBP2	black
chr3	9884683	9886415	TADA3	black
chr3	10242876	10249533	TADA3	black
chr3	9787393	9793313	TADA3	black
chr12	45661404	45664475	ANO6	black
chr12	45624621	45630283	ANO6	black
chr12	45608286	45615374	ANO6	black
chr4	145499384	145506079	HHIP	black
chr4	145629243	145633795	HHIP	black
chr12	124862416	124883650	FAM101A	black
chr12	124715723	124719727	FAM101A	black
chr12	124764075	124765017	FAM101A	black
chr12	124455764	124459148	FAM101A	black
chr18	3245034	3267123	MYL12A	black
chr18	3615105	3627844	MYL12A	black
chr10	49863160	49863310	ARHGAP22	black
chr10	49811553	49816817	ARHGAP22	black
chr10	49841717	49843557	ARHGAP22	black
chr10	49863322	49865067	ARHGAP22	black
chr10	49596434	49600335	ARHGAP22	black
chr10	49571605	49572255	ARHGAP22	black
chr2	24711994	24717682	ADCY3	black
chr2	24943274	24946551	ADCY3	black
chr2	25472569	25477169	ADCY3	black
chr6	159051515	159054587	DYNLT1	black
chr6	159228405	159241654	DYNLT1	black
chr6	159110020	159110475	DYNLT1	black
chr6	158445138	158449925	DYNLT1	black
chr10	13828289	13832737	FRMD4A	black
chr10	14001537	14003944	FRMD4A	black
chr10	13753032	13761730	FRMD4A	black
chr10	13907545	13909469	FRMD4A	black
chr10	14423077	14425862	FRMD4A	black
chr10	13986747	13989088	FRMD4A	black
chr10	13931712	13934924	FRMD4A	black
chr10	14048857	14053428	FRMD4A	black
chr10	14026240	14027925	FRMD4A	black
chr2	64486230	64491234	PELI1	black
chr2	64427641	64432820	PELI1	black
chr2	64289926	64293296	PELI1	black
chr4	114997936	114999803	ARSJ	black
chr4	114387681	114391755	ARSJ	black
chr4	114878617	114884944	ARSJ	black
chr2	112640430	112642716	TMEM87B	black
chr2	112810912	112816194	TMEM87B	black
chr2	112663777	112664577	TMEM87B	black
chr2	112849561	112851522	TMEM87B	black
chr1	45270751	45281493	PLK3	black
chr1	45738164	45739654	PLK3	black
chr22	38596436	38602353	MAFF	black
chr22	38661879	38664109	MAFF	black
chr22	38492893	38495355	MAFF	black
chr22	38567580	38570134	MAFF	black
chr22	38570478	38579152	MAFF	black
chr22	38613587	38617369	MAFF	black
chr7	108060571	108061399	PNPLA8	black
chr7	107932323	107934547	PNPLA8	black
chr7	108139924	108140311	PNPLA8	black
chr7	107947756	107953740	PNPLA8	black
chr6	3117736	3121377	TUBB2B	black
chr6	3281019	3283411	TUBB2B	black
chr6	3207743	3210905	TUBB2B	black
chr8	63950558	63952660	GGH	black
chr10	79743160	79744183	POLR3A	black
chr10	79289599	79294117	POLR3A	black
chr10	78921842	78926346	POLR3A	black
chr10	79788095	79790202	POLR3A	black
chrX	37705484	37707880	DYNLT3	black
chr6	127240190	127241852	RSPO3	black
chr11	68444925	68445570	GAL	black
chr11	68774455	68783443	GAL	black
chr1	33453602	33460156	RNF19B	black
chr1	32755007	32758832	RNF19B	black
chr1	33190201	33191737	RNF19B	black
chr1	33801802	33816871	RNF19B	black
chr1	33445637	33449040	RNF19B	black
chr1	33438040	33439039	RNF19B	black
chr1	32704794	32708492	RNF19B	black
chr1	33462131	33465154	RNF19B	black
chr5	34838322	34839976	RAI14	black
chr5	34705566	34708244	RAI14	black
chr5	34625778	34629219	RAI14	black
chr5	34791617	34792474	RAI14	black
chr5	34525744	34526352	RAI14	black
chr5	34585206	34589112	RAI14	black
chr5	34608030	34611503	RAI14	black
chr7	102511286	102517593	LRWD1	black
chr3	71096276	71102173	FOXP1	black
chr3	71274787	71277087	FOXP1	black
chr3	71331377	71333536	FOXP1	black
chr3	71435989	71443214	FOXP1	black
chr3	71477172	71479468	FOXP1	black
chr3	71148882	71155053	FOXP1	black
chr3	71104193	71116957	FOXP1	black
chr3	71624540	71635950	FOXP1	black
chr3	71029070	71035430	FOXP1	black
chr3	71054823	71055453	FOXP1	black
chr6	11585320	11593664	EDN1	black
chr6	12287345	12299548	EDN1	black
chr6	11648634	11657148	EDN1	black
chr6	12007190	12015414	EDN1	black
chr6	12592848	12593233	EDN1	black
chr10	90638540	90649404	STAMBPL1	black
chr12	49275607	49278348	ARF3	black
chr12	49349112	49352089	ARF3	black
chr4	157919728	157921627	PDGFC	black
chr4	157924366	157926714	PDGFC	black
chr4	157913630	157914880	PDGFC	black
chr4	157861665	157873921	PDGFC	black
chr4	157690631	157697931	PDGFC	black
chr3	149529705	149535590	COMMD2	black
chr3	149370680	149378482	COMMD2	black
chr3	149331768	149340191	COMMD2	black
chr2	200818426	200821769	SPATS2L	black
chr2	201267172	201275338	SPATS2L	black
chr11	61771580	61773472	DAGLA	black
chr11	61461150	61469641	DAGLA	black
chr11	61393044	61396713	DAGLA	black
chr2	61761918	61767131	PEX13	black
chr17	46315899	46323148	SNX11	black
chr17	46616140	46684914	SNX11	black
chr17	46121967	46134969	SNX11	black
chr6	151300646	151303205	AKAP12	black
chr6	151560438	151564258	AKAP12	black
chr11	839991	847569	SLC25A22	black
chr11	803369	806602	SLC25A22	black
chr1	54600549	54604344	LRRC42	black
chr1	54230950	54233255	LRRC42	black
chr1	53703269	53705270	LRRC42	black
chr19	58143880	58145687	ZNF274	black
chr19	59064903	59072055	ZNF274	black
chr19	58985624	58989423	ZNF274	black
chr19	58815740	58818044	ZNF274	black
chr19	57789501	57796185	ZNF274	black
chr5	176919151	176925845	PDLIM7	black
chr8	22460738	22464303	PPP3CC	black
chr8	22254076	22257370	PPP3CC	black
chr8	22924600	22928235	PPP3CC	black
chr19	56114721	56118580	ZNF470	black
chr19	57900275	57902458	ZNF470	black
chr19	57077969	57079969	ZNF470	black
chr19	56090914	56094216	ZNF470	black
chr19	57861911	57863891	ZNF470	black
chr19	57789501	57796185	ZNF470	black
chr19	56109818	56113481	ZNF470	black
chr3	133259551	133260642	LOC729692	black
chr3	133286724	133295677	LOC729692	black
chr8	33418474	33425455	RNF122	black
chr16	56638686	56649448	MT1A	black
chr10	111833469	111839157	SMNDC1	black
chr10	112062934	112066473	SMNDC1	black
chr10	112246183	112249102	SMNDC1	black
chr7	22934006	22934616	FAM126A	black
chr16	68343349	68346093	SLC7A6OS	black
chr16	67905320	67908806	SLC7A6OS	black
chr16	67997014	68003999	SLC7A6OS	black
chr1	235104096	235125430	GGPS1	black
chr1	234849978	234864746	GGPS1	black
chr1	235487910	235495386	GGPS1	black
chr1	235242211	235248793	GGPS1	black
chr1	234734133	234761051	GGPS1	black
chr1	234608348	234611146	GGPS1	black
chr1	235051547	235058524	GGPS1	black
chr1	235290023	235294574	GGPS1	black
chr17	57902150	57938342	TMEM49	black
chr17	57782616	57787850	TMEM49	black
chr17	57859109	57870960	TMEM49	black
chr17	57828660	57849029	TMEM49	black
chr19	45541353	45545294	ZNF296	black
chr19	45518574	45521168	ZNF296	black
chr19	45243596	45262951	ZNF296	black
chr10	27145643	27151079	ACBD5	black
chr13	44874244	44888995	C13orf31	black
chr13	44452478	44454737	C13orf31	black
chr4	38072821	38079050	FAM114A1	black
chr4	38051602	38053932	FAM114A1	black
chr4	38079297	38089439	FAM114A1	black
chr4	38868503	38872638	FAM114A1	black
chr4	38890260	38893527	FAM114A1	black
chr15	66661612	66663384	MAP2K1	black
chr15	66870260	66871139	MAP2K1	black
chr15	67092520	67098039	MAP2K1	black
chr15	66908939	66915870	MAP2K1	black
chr15	66692538	66699459	MAP2K1	black
chr2	118571039	118574522	FLJ10996	black
chr2	118770136	118772746	FLJ10996	black
chr2	118715313	118716841	FLJ10996	black
chr2	118869893	118871588	FLJ10996	black
chr19	17412833	17417797	DDA1	black
chr6	43681509	43685186	MAD2L1BP	black
chr6	43672420	43675727	MAD2L1BP	black
chr6	44038980	44045573	MAD2L1BP	black
chr6	44001540	44005137	MAD2L1BP	black
chr6	43665896	43668137	MAD2L1BP	black
chr6	43592087	43599463	MAD2L1BP	black
chr6	44023977	44036011	MAD2L1BP	black
chr10	50384711	50386644	LOC727726	black
chr10	51038146	51041095	LOC727726	black
chr10	50745819	50748316	LOC727726	black
chr14	53383942	53387670	FERMT2	black
chr14	53415672	53419832	FERMT2	black
chr4	103518007	103521821	SLC39A8	black
chr21	33775508	33775910	C21orf63	black
chr21	33850677	33852243	C21orf63	black
chr21	33983309	33986204	C21orf63	black
chr21	33764364	33766727	C21orf63	black
chr21	34696104	34698665	C21orf63	black
chr21	33891374	33897908	C21orf63	black
chr21	34670906	34675636	C21orf63	black
chr21	34573995	34578537	C21orf63	black
chr21	33782785	33788144	C21orf63	black
chr21	33871019	33872455	C21orf63	black
chr1	205089452	205092397	RBBP5	black
chr1	205279754	205291551	RBBP5	black
chr1	205716791	205720894	RBBP5	black
chr1	205252729	205258354	RBBP5	black
chr11	93874153	93876164	PANX1	black
chr11	93860450	93870850	PANX1	black
chrX	39963183	39969825	CXorf38	black
chrX	41189063	41196854	CXorf38	black
chrX	40025846	40037609	CXorf38	black
chrX	40868348	40871834	CXorf38	black
chr7	44083304	44087422	DBNL	black
chr7	43682168	43692593	DBNL	black
chr10	115610932	115616864	NHLRC2	black
chr4	169650214	169654516	PALLD	black
chr4	169504610	169511279	PALLD	black
chr4	169631022	169634766	PALLD	black
chr4	169489860	169492481	PALLD	black
chr4	169478739	169484489	PALLD	black
chr4	169698097	169699416	PALLD	black
chr4	169785078	169790878	PALLD	black
chr21	30363844	30366431	C21orf7	black
chr21	30566009	30570184	C21orf7	black
chr21	30389929	30392557	C21orf7	black
chr21	30462122	30465690	C21orf7	black
chr21	30687005	30690720	C21orf7	black
chr21	30588765	30595778	C21orf7	black
chr7	22686193	22688899	IL6	black
chr7	21980906	21986765	IL6	black
chr7	22667217	22667359	IL6	black
chr7	22622034	22624188	IL6	black
chr7	22615606	22619499	IL6	black
chr7	22690115	22692288	IL6	black
chr7	22735373	22738822	IL6	black
chr7	22739780	22740701	IL6	black
chr7	22609344	22610034	IL6	black
chr7	22650032	22650271	IL6	black
chr9	101008606	101019565	C9orf156	black
chr9	100680592	100686446	C9orf156	black
chr5	52614107	52622953	FST	black
chr5	52654619	52660959	FST	black
chr3	45601060	45602950	LARS2	black
chr3	45705617	45710790	LARS2	black
chr3	45700790	45702661	LARS2	black
chr3	45548880	45552250	LARS2	black
chr3	45591359	45597087	LARS2	black
chr4	177759574	177761214	VEGFC	black
chr1	84969350	84973677	GNG5	black
chr1	85063678	85066664	GNG5	black
chr1	85318831	85321515	GNG5	black
chr7	143075313	143091260	ZYX	black
chr7	142980085	142987194	ZYX	black
chr2	225701656	225703810	DOCK10	black
chr2	225773580	225776316	DOCK10	black
chr2	225807818	225814697	DOCK10	black
chr2	225902117	225908297	DOCK10	black
chr2	101177796	101180717	PDCL3	black
chr6	36719628	36725940	MTCH1	black
chr6	36852677	36857556	MTCH1	black
chr6	36702173	36704522	MTCH1	black
chr6	36788047	36796868	MTCH1	black
chr6	37135887	37146050	MTCH1	black
chr3	39217211	39225862	AXUD1	black
chr3	39679794	39682267	AXUD1	black
chr3	39199475	39200231	AXUD1	black
chr3	39187234	39197940	AXUD1	black
chr16	87493314	87501236	MAP1LC3B	black
chr10	75171979	75175012	ANXA7	black
chr10	75645759	75655774	ANXA7	black
chr10	75664999	75675767	ANXA7	black
chr10	75723856	75730057	ANXA7	black
chr8	124546314	124555294	FBXO32	black
chr8	124483731	124490680	FBXO32	black
chr8	124540040	124544638	FBXO32	black
chr8	124701209	124707171	FBXO32	black
chr2	241074110	241076605	LOC643905	black
chr2	241258665	241260818	LOC643905	black
chr13	24190918	24194091	TNFRSF19	black
chr17	57642254	57644345	TRIM37	black
chr17	57123740	57123830	TRIM37	black
chr17	57170073	57173057	TRIM37	black
chr17	57859109	57870960	TRIM37	black
chr17	57782616	57787850	TRIM37	black
chr17	56735362	56737379	TRIM37	black
chr17	56707945	56710538	TRIM37	black
chr17	57151960	57152110	TRIM37	black
chr11	111943811	111946123	PPP2R1B	black
chr11	111577357	111578728	PPP2R1B	black
chr11	111645477	111646709	PPP2R1B	black
chr11	111804899	111816677	PPP2R1B	black
chr11	111599636	111610401	PPP2R1B	black
chr11	111588760	111589924	PPP2R1B	black
chr11	111748879	111751261	PPP2R1B	black
chr11	65768270	65771236	RELA	black
chr11	65075272	65076870	RELA	black
chr11	65056006	65070529	RELA	black
chr11	66246140	66249487	RELA	black
chr11	64641718	64648783	RELA	black
chr11	65404055	65412250	RELA	black
chr11	65335145	65347144	RELA	black
chr11	65028405	65030686	RELA	black
chr11	65677516	65688879	RELA	black
chr11	65636397	65641961	RELA	black
chr11	66383011	66387798	RELA	black
chr11	65237558	65277550	RELA	black
chr11	65818185	65821268	RELA	black
chr11	65182229	65201074	RELA	black
chr11	65417494	65422870	RELA	black
chr11	64850266	64853012	RELA	black
chr11	65428578	65432337	RELA	black
chr11	66110126	66121904	RELA	black
chr11	64757072	64758472	RELA	black
chr11	65653718	65672139	RELA	black
chr2	202516543	202521168	MPP4	black
chr2	202559845	202565219	MPP4	black
chr11	65583871	65586395	CFL1	black
chr11	65404055	65412250	CFL1	black
chr11	65677516	65688879	CFL1	black
chr11	65653718	65672139	CFL1	black
chr6	74159785	74162974	C6orf150	black
chr6	74374977	74376812	C6orf150	black
chr6	74286880	74291940	C6orf150	black
chr3	37214966	37219750	LRRFIP2	black
chr3	36998700	37000704	LRRFIP2	black
chr3	37029492	37036552	LRRFIP2	black
chr3	37170523	37174863	LRRFIP2	black
chr3	37137248	37138677	LRRFIP2	black
chr3	36946858	36951337	LRRFIP2	black
chr3	37166485	37167559	LRRFIP2	black
chr3	37283533	37286882	LRRFIP2	black
chrX	11358921	11361289	HCCS	black
chr22	21102831	21106225	SERPIND1	black
chr4	146096794	146104537	OTUD4	black
chr5	32329416	32332601	GOLPH3	black
chr9	5448124	5456123	C9orf46	black
chr9	5435709	5439427	C9orf46	black
chr9	5508445	5515799	C9orf46	black
chr9	5549314	5551070	C9orf46	black
chr5	179755995	179761782	GFPT2	black
chr5	180286849	180289200	GFPT2	black
chr5	180648076	180652426	GFPT2	black
chr7	98971441	98980420	BUD31	black
chr5	95742854	95745306	PCSK1	black
chr5	95872211	95875160	PCSK1	black
chr5	95292812	95300272	PCSK1	black
chr11	18608631	18613408	UEVLD	black
chr3	113460895	113469389	ATP6V1A	black
chr3	113507580	113507730	ATP6V1A	black
chr3	113501448	113503926	ATP6V1A	black
chr9	77641056	77644139	C9orf40	black
chrX	153593213	153603901	SLC10A3	black
chrX	153230950	153240982	SLC10A3	black
chrX	153951675	153967723	SLC10A3	black
chrX	153359421	153364230	SLC10A3	black
chrX	153188420	153196115	SLC10A3	black
chrX	153624725	153630915	SLC10A3	black
chr18	21416320	21420331	NPC1	black
chr18	21172300	21175190	NPC1	black
chr18	20957134	20961765	NPC1	black
chr18	20859183	20865830	NPC1	black
chr18	20980267	20982808	NPC1	black
chr16	30644721	30647321	CORO1A	black
chr1	23550942	23552384	LUZP1	black
chr1	23448616	23450984	LUZP1	black
chr1	23424942	23431720	LUZP1	black
chr1	23456086	23457050	LUZP1	black
chr1	23503420	23505380	LUZP1	black
chr1	23519511	23525844	LUZP1	black
chr1	22600077	22602714	LUZP1	black
chr1	23302493	23303796	LUZP1	black
chr9	102580655	102587390	C9orf30	black
chr9	103187936	103193290	C9orf30	black
chr5	141336678	141341170	RNF14	black
chr5	141081567	141082567	RNF14	black
chr5	141059032	141063722	RNF14	black
chr5	141092201	141096107	RNF14	black
chr12	78239900	78242899	NAV3	black
chr12	78332909	78338190	NAV3	black
chr2	161933112	161935482	TANK	black
chr2	161990387	161996868	TANK	black
chr2	161521897	161524306	TANK	black
chr2	162015421	162018849	TANK	black
chr5	140069941	140072325	HARS2	black
chr5	139671275	139679151	HARS2	black
chr5	139123630	139128339	HARS2	black
chr5	139935059	139938335	HARS2	black
chr5	139629792	139634422	HARS2	black
chr5	141059032	141063722	HARS2	black
chr5	140886035	140906054	HARS2	black
chr5	140026006	140028401	HARS2	black
chr5	140699258	140701174	HARS2	black
chr16	56638686	56649448	MT1G	black
chr8	11709295	11713198	NEIL2	black
chr8	11619327	11620452	NEIL2	black
chr8	11554411	11579487	NEIL2	black
chr8	11626067	11628741	NEIL2	black
chr6	72042966	72044386	OGFRL1	black
chr17	79934380	79937506	HGS	black
chr17	79960754	79963945	HGS	black
chr17	79815455	79821533	HGS	black
chr17	79667702	79671937	HGS	black
chr17	79518101	79521784	HGS	black
chr17	79475622	79487311	HGS	black
chr17	80169606	80178151	HGS	black
chr17	80476485	80481178	HGS	black
chr17	80249171	80263846	HGS	black
chr17	79822377	79831260	HGS	black
chr17	80192008	80202254	HGS	black
chr17	78761912	78770651	HGS	black
chr17	79358688	79381118	HGS	black
chr17	80239300	80242026	HGS	black
chr17	79390539	79398129	HGS	black
chr16	67344594	67347494	ACD	black
chr16	66905191	66910294	ACD	black
chr16	67806816	67808450	ACD	black
chr16	67604805	67606866	ACD	black
chr16	68297133	68300656	ACD	black
chr16	66958671	66963077	ACD	black
chr16	67905320	67908806	ACD	black
chr16	67310311	67314182	ACD	black
chr16	67968157	67972181	ACD	black
chr16	68017304	68019617	ACD	black
chr16	67997014	68003999	ACD	black
chr4	40978217	40978817	APBB2	black
chr4	40991616	40997548	APBB2	black
chr4	41213620	41219899	APBB2	black
chr4	41073876	41074920	APBB2	black
chr4	40909731	40913416	APBB2	black
chr4	40842048	40843730	APBB2	black
chr4	41135287	41137005	APBB2	black
chr4	41052548	41053663	APBB2	black
chr4	41156029	41165548	APBB2	black
chr8	74846726	74848076	UBE2W	black
chr21	45027377	45030672	SIK1	black
chr21	45144089	45161470	SIK1	black
chr21	44758717	44767030	SIK1	black
chr2	203970516	203971836	CYP20A1	black
chr2	204396608	204401375	CYP20A1	black
chr21	16235400	16238045	NRIP1	black
chr21	16246860	16253289	NRIP1	black
chr21	16421064	16439217	NRIP1	black
chr18	61636203	61639613	SERPINB8	black
chr18	61545301	61551319	SERPINB8	black
chr18	21172300	21175190	C18orf8	black
chr3	101544448	101549415	NFKBIZ	black
chr3	101653986	101662094	NFKBIZ	black
chr3	101402064	101407231	NFKBIZ	black
chr3	101725395	101726569	NFKBIZ	black
chr3	101620432	101622768	NFKBIZ	black
chr3	101564367	101583522	NFKBIZ	black
chr17	80192008	80202254	CSNK1D	black
chr17	80169606	80178151	CSNK1D	black
chr17	79475622	79487311	CSNK1D	black
chr17	79815455	79821533	CSNK1D	black
chr17	79358688	79381118	CSNK1D	black
chr17	80476485	80481178	CSNK1D	black
chr17	79667702	79671937	CSNK1D	black
chr17	79822377	79831260	CSNK1D	black
chr17	80249171	80263846	CSNK1D	black
chr17	80239300	80242026	CSNK1D	black
chr6	144470626	144475404	STX11	black
chr6	144476401	144481537	STX11	black
chr6	144667325	144677972	STX11	black
chr6	139452737	139458679	C6orf115	black
chr5	148712154	148715089	GRPEL2	black
chr8	23017345	23022457	TNFRSF10A	black
chr8	23074662	23079513	TNFRSF10A	black
chr5	172877560	172887133	CPEB4	black
chr5	173344178	173348952	CPEB4	black
chr5	173204066	173211450	CPEB4	black
chr5	173184853	173195496	CPEB4	black
chr5	173349213	173354171	CPEB4	black
chr1	150735949	150738973	SF3B4	black
chr1	150334691	150339873	SF3B4	black
chr1	149980718	149983595	SF3B4	black
chr1	150205095	150209869	SF3B4	black
chr1	150530236	150553323	SF3B4	black
chr4	3306009	3308600	RGS12	black
chr4	3386127	3392596	RGS12	black
chr4	3370620	3373727	RGS12	black
chr4	3122984	3126387	RGS12	black
chr4	3356592	3357606	RGS12	black
chr22	36717370	36741885	MYH9	black
chr22	36022734	36027425	MYH9	black
chr22	36744418	36785311	MYH9	black
chr22	36790378	36796045	MYH9	black
chr22	36853474	36869221	MYH9	black
chr22	36818447	36823730	MYH9	black
chr15	89728878	89732257	ABHD2	black
chr15	89668208	89684409	ABHD2	black
chr15	89177431	89186196	ABHD2	black
chr15	89734969	89737164	ABHD2	black
chr15	89643127	89649994	ABHD2	black
chr9	116349328	116352970	RGS3	black
chr9	116381351	116386641	RGS3	black
chr9	116262585	116268921	RGS3	black
chr9	115912640	115918887	RGS3	black
chr9	116353284	116366050	RGS3	black
chr9	116396071	116399219	RGS3	black
chr9	116416405	116418430	RGS3	black
chr9	116308882	116312130	RGS3	black
chr9	116134316	116146242	RGS3	black
chr9	116036584	116039094	RGS3	black
chr9	116278930	116290039	RGS3	black
chr9	116245976	116248318	RGS3	black
chr9	116171531	116174269	RGS3	black
chr3	15328508	15339408	NR2C2	black
chr3	15685869	15691601	NR2C2	black
chr3	15364736	15375788	NR2C2	black
chr3	15401902	15404846	NR2C2	black
chr3	14450124	14458512	NR2C2	black
chr3	14987736	14992430	NR2C2	black
chr3	15346707	15348275	NR2C2	black
chr19	4539012	4545012	TICAM1	black
chr19	4367436	4382197	TICAM1	black
chr19	4828868	4833487	TICAM1	black
chr19	4632920	4637166	TICAM1	black
chr19	4574268	4576721	TICAM1	black
chr2	28611952	28624500	FOSL2	black
chr2	27630678	27633419	FOSL2	black
chr2	27885303	27887721	FOSL2	black
chr2	28175868	28184330	FOSL2	black
chr2	28627763	28634922	FOSL2	black
chr2	28581235	28585206	FOSL2	black
chr2	28496567	28500461	FOSL2	black
chr2	28903312	28908270	FOSL2	black
chr11	62655215	62659246	SLC3A2	black
chr11	62620360	62626257	SLC3A2	black
chr11	62305428	62317340	SLC3A2	black
chr6	121972046	121975408	GJA1	black
chr6	121839666	121845625	GJA1	black
chr6	121755545	121761800	GJA1	black
chr5	72665097	72668469	TMEM171	black
chr7	139424440	139439443	KIAA1549	black
chr7	138618899	138621472	KIAA1549	black
chr5	125934780	125938071	PHAX	black
chr3	136656698	136657884	TMEM22	black
chr3	136536620	136539434	TMEM22	black
chr3	136467593	136473762	TMEM22	black
chr17	33758288	33761879	SLFN12	black
chr3	52120500	52126657	PCBP4	black
chr3	52187171	52189790	PCBP4	black
chr3	52078643	52092632	PCBP4	black
chr11	65768270	65771236	SSSCA1	black
chr11	66110126	66121904	SSSCA1	black
chr11	65182229	65201074	SSSCA1	black
chr11	65237558	65277550	SSSCA1	black
chr11	65818185	65821268	SSSCA1	black
chr11	65417494	65422870	SSSCA1	black
chr11	65677516	65688879	SSSCA1	black
chr11	65335145	65347144	SSSCA1	black
chr11	65653718	65672139	SSSCA1	black
chr11	66246140	66249487	SSSCA1	black
chr11	65377203	65385735	SSSCA1	black
chr11	65404055	65412250	SSSCA1	black
chr11	64490120	64491670	SSSCA1	black
chr11	64897160	64904328	SSSCA1	black
chr7	66411013	66413201	C7orf42	black
chr7	66385094	66388010	C7orf42	black
chr6	137037139	137039316	PEX7	black
chr6	136925550	136926526	PEX7	black
chr6	137142937	137144698	PEX7	black
chr6	137056679	137061717	PEX7	black
chr18	32346979	32348952	DTNA	black
chr18	32352223	32354670	DTNA	black
chr18	33075445	33078572	INO80C	black
chr18	33103840	33104563	INO80C	black
chr18	33055915	33062963	INO80C	black
chr18	33035811	33045509	INO80C	black
chr18	33281816	33284517	INO80C	black
chr14	73602525	73604948	DNAL1	black
chr14	74215610	74233046	DNAL1	black
chr2	55360222	55362349	RTN4	black
chr2	55458270	55461971	RTN4	black
chr19	1097568	1114560	FSTL3	black
chr17	31186954	31187970	CDK5R1	black
chr14	22973811	23040448	DAD1	black
chr14	23313526	23323453	DAD1	black
chr7	28573065	28574228	CREB5	black
chr7	28444920	28445800	CREB5	black
chr9	95430561	95434358	IPPK	black
chr9	95887779	95897927	IPPK	black
chr20	3137063	3141312	FASTKD5	black
chr6	155634057	155638150	TFB1M	black
chr17	53535730	53537337	MMD	black
chr17	53495148	53501062	MMD	black
chr3	50370403	50379801	RASSF1	black
chr3	50264031	50268832	RASSF1	black
chr3	50272062	50293312	RASSF1	black
chr3	49393598	49397840	RASSF1	black
chr3	50604355	50614312	RASSF1	black
chr3	50357375	50362592	RASSF1	black
chr8	90737601	90743262	NBN	black
chr8	90986300	90988628	NBN	black
chr8	90897996	90902622	NBN	black
chr8	90867495	90872063	NBN	black
chr8	90993096	90997623	NBN	black
chr6	167000519	167003887	SFT2D1	black
chr6	166777030	166780701	SFT2D1	black
chr6	166754458	166757457	SFT2D1	black
chr1	170042085	170044660	C1orf156	black
chr1	170499891	170503133	C1orf156	black
chr1	169763057	169765350	C1orf156	black
chr1	169648864	169651709	C1orf156	black
chr1	169645140	169645542	C1orf156	black
chr1	169858605	169864148	C1orf156	black
chr1	169967287	169969522	C1orf156	black
chr1	170036385	170038541	C1orf156	black
chr1	170463120	170464241	C1orf156	black
chr1	169616783	169618490	C1orf156	black
chr1	169748184	169751780	C1orf156	black
chr10	3877592	3879402	KLF6	black
chr10	3902639	3904398	KLF6	black
chr10	3782030	3784821	KLF6	black
chr10	4086220	4086370	KLF6	black
chr10	3889829	3896611	KLF6	black
chr10	3913477	3920369	KLF6	black
chr10	3971402	3972335	KLF6	black
chr10	3507040	3513191	KLF6	black
chr10	3927596	3942237	KLF6	black
chr10	3802723	3809069	KLF6	black
chr10	3815700	3830485	KLF6	black
chr10	3965614	3967916	KLF6	black
chr10	3943412	3947683	KLF6	black
chr10	3968440	3969678	KLF6	black
chr10	3844593	3855677	KLF6	black
chr6	11206032	11225896	HIVEP1	black
chr6	12007190	12015414	HIVEP1	black
chr6	84139319	84143245	ME1	black
chr6	12962811	12964369	PHACTR1	black
chr6	12592848	12593233	PHACTR1	black
chr3	187724239	187725137	BCL6	black
chr3	187999659	188005471	BCL6	black
chr3	187703560	187706231	BCL6	black
chr3	188168772	188172472	BCL6	black
chr22	42227088	42231322	PPPDE2	black
chr22	42774434	42778252	PPPDE2	black
chr22	41680291	41688357	PPPDE2	black
chr12	100451950	100453087	UHRF1BP1L	black
chr12	100534800	100537481	UHRF1BP1L	black
chr1	89988812	89992415	GTF2B	black
chr1	90227439	90229336	GTF2B	black
chr1	89737399	89741370	GTF2B	black
chr1	173170047	173177982	TNFSF18	black
chr1	172896877	172899187	TNFSF18	black
chr1	173020206	173022740	TNFSF18	black
chr1	172871307	172880356	TNFSF18	black
chr1	172900673	172905932	TNFSF18	black
chr1	172915915	172919042	TNFSF18	black
chr1	172923202	172926236	TNFSF18	black
chr8	54855555	54859585	RGS20	black
chr3	99535631	99537864	FILIP1L	black
chr3	99653651	99655072	FILIP1L	black
chr3	99875798	99880586	FILIP1L	black
chr3	99637244	99640936	FILIP1L	black
chr3	127452499	127456642	MGLL	black
chr3	127462443	127471443	MGLL	black
chr3	127485841	127497932	MGLL	black
chr3	127532718	127542986	MGLL	black
chr19	50413307	50417182	NUP62	black
chr19	50525805	50530350	NUP62	black
chr19	49491723	49498896	NUP62	black
chr19	50055755	50061457	NUP62	black
chr19	50377371	50382609	NUP62	black
chr19	50082869	50085223	NUP62	black
chr19	50178376	50184690	NUP62	black
chr19	49841760	49845058	NUP62	black
chr19	50397857	50401912	NUP62	black
chr5	129239070	129241294	CHSY3	black
chr4	100483475	100486891	RG9MTD2	black
chr4	100814278	100816536	RG9MTD2	black
chrX	96852361	96854148	DIAPH2	black
chrX	95938835	95942200	DIAPH2	black
chr15	68671537	68673038	FEM1B	black
chr7	100759474	100774573	SERPINE1	black
chr7	100742122	100748481	SERPINE1	black
chr7	100754144	100759035	SERPINE1	black
chr7	100776060	100777906	SERPINE1	black
chr7	100780060	100784977	SERPINE1	black
chr7	100751100	100753588	SERPINE1	black
chr14	53160340	53165827	ERO1L	black
chr14	53017756	53021216	ERO1L	black
chr14	53383942	53387670	ERO1L	black
chr12	51412787	51423907	SLC11A2	black
chr12	51762245	51766694	SLC11A2	black
chr16	4701885	4706629	MGRN1	black
chr16	4673654	4677180	MGRN1	black
chr16	4320487	4324943	MGRN1	black
chr14	23767170	23772646	BCL2L2	black
chr14	23445309	23452919	BCL2L2	black
chr14	24013487	24015523	BCL2L2	black
chr14	23397199	23400432	BCL2L2	black
chr14	76027370	76027744	JDP2	black
chr14	76005202	76010781	JDP2	black
chr14	75739935	75749110	JDP2	black
chr14	75986124	75991425	JDP2	black
chr14	75892412	75899751	JDP2	black
chr17	27042743	27057139	TMEM199	black
chr17	26660940	26666843	TMEM199	black
chr17	27218632	27226050	TMEM199	black
chr17	25892920	25908255	TMEM199	black
chr17	25772716	25776020	TMEM199	black
chr1	231553745	231559690	EGLN1	black
chr1	231528956	231532952	EGLN1	black
chr1	231523414	231524746	EGLN1	black
chr1	231525176	231527459	EGLN1	black
chr17	73965449	73967161	ACOX1	black
chr17	73853482	73856237	ACOX1	black
chr17	73848916	73853012	ACOX1	black
chr17	73991289	73995402	ACOX1	black
chr17	73871278	73875331	ACOX1	black
chr18	33707896	33713096	SLC39A6	black
chrX	13669400	13672980	RAB9A	black
chrX	13685849	13688710	RAB9A	black
chr10	99297697	99304511	PI4K2A	black
chr15	83775745	83778425	TM6SF1	black
chr15	83780670	83782476	TM6SF1	black
chr1	153533647	153542426	S100A9	black
chr11	63433286	63439854	ATL3	black
chr11	64034557	64041785	ATL3	black
chr11	62620360	62626257	ATL3	black
chr7	23337196	23340616	CCDC126	black
chr6	42064999	42076196	FLJ90086	black
chr2	198492043	198493754	COQ10B	black
chr2	198316020	198320183	COQ10B	black
chr2	198360460	198368005	COQ10B	black
chr2	198022555	198026060	COQ10B	black
chr2	9842225	9845172	KLF11	black
chr2	10196527	10199364	KLF11	black
chr2	10409459	10413004	KLF11	black
chr2	10168128	10171927	KLF11	black
chr2	9767814	9773451	KLF11	black
chr2	10181718	10186078	KLF11	black
chr17	41320573	41325592	LOC728772	black
chr17	41362426	41366806	LOC728772	black
chr11	116731448	116733288	ZNF259	black
chr11	116721732	116726628	ZNF259	black
chr11	116642282	116645088	ZNF259	black
chr15	42065000	42071391	NDUFAF1	black
chr15	42224115	42243466	NDUFAF1	black
chr15	41209698	41211923	NDUFAF1	black
chr15	41273925	41278856	NDUFAF1	black
chr15	41219894	41226381	NDUFAF1	black
chr15	41693797	41695599	NDUFAF1	black
chr15	41308865	41312213	NDUFAF1	black
chr1	112274476	112283528	C1orf162	black
chr1	112134285	112137482	C1orf162	black
chr1	111732421	111749022	C1orf162	black
chr15	59660969	59666361	MYO1E	black
chr15	59582377	59600009	MYO1E	black
chr15	59784999	59785598	MYO1E	black
chr15	59604500	59604799	MYO1E	black
chr15	59528537	59530673	MYO1E	black
chr21	30363844	30366431	N6AMT1	black
chr21	30394216	30398873	N6AMT1	black
chr21	30256110	30258850	N6AMT1	black
chr21	30462122	30465690	N6AMT1	black
chr16	57332586	57335395	ARL2BP	black
chr16	57337485	57339723	ARL2BP	black
chr16	57218407	57223043	ARL2BP	black
chr16	57450018	57453697	ARL2BP	black
chr2	232229195	232231207	ARMC9	black
chr19	16174387	16193058	SYDE1	black
chr19	58815740	58818044	ZNF256	black
chr19	57789501	57796185	ZNF256	black
chr19	59009435	59011627	ZNF256	black
chr19	58985624	58989423	ZNF256	black
chr19	59064903	59072055	ZNF256	black
chr8	90837800	90838960	OSGIN2	black
chr8	90737601	90743262	OSGIN2	black
chr8	90986300	90988628	OSGIN2	black
chr8	90897996	90902622	OSGIN2	black
chr11	70001070	70007166	FADD	black
chr11	69060294	69071852	FADD	black
chr11	69793712	69796871	FADD	black
chr8	82597835	82599170	IMPA1	black
chr8	82103279	82107971	IMPA1	black
chr17	63022878	63027518	GNA13	black
chr17	63050132	63055533	GNA13	black
chr17	62960918	62967305	GNA13	black
chr17	62969792	62972937	GNA13	black
chr17	63187621	63189468	GNA13	black
chr1	151958866	151975050	MLLT11	black
chr1	150575353	150579417	MLLT11	black
chr5	140886035	140906054	TAF7	black
chr5	140699258	140701174	TAF7	black
chr11	9158443	9162278	NRIP3	black
chr11	9773384	9789245	NRIP3	black
chr11	9382591	9387533	NRIP3	black
chr20	60927618	60946723	ADRM1	black
chr20	61272744	61280722	ADRM1	black
chr1	1819487	1829408	GNB1	black
chr11	75096396	75100243	RPS3	black
chr11	74740739	74743761	RPS3	black
chr11	75067780	75067930	RPS3	black
chr11	75038337	75064722	RPS3	black
chr11	75267718	75278187	RPS3	black
chr11	75117279	75117750	RPS3	black
chr11	75478939	75480880	RPS3	black
chr11	75523122	75529367	RPS3	black
chr1	32728575	32733401	ZCCHC17	black
chr1	169763057	169765350	SCYL1BP1	black
chr1	170531407	170533275	SCYL1BP1	black
chr1	169858605	169864148	SCYL1BP1	black
chr1	170463120	170464241	SCYL1BP1	black
chr1	170499891	170503133	SCYL1BP1	black
chr14	74249181	74258390	C14orf43	black
chr14	75077386	75089186	C14orf43	black
chr14	74205081	74214863	C14orf43	black
chr14	74215610	74233046	C14orf43	black
chr14	74484434	74487035	C14orf43	black
chr14	73370147	73375124	C14orf43	black
chr14	73602525	73604948	C14orf43	black
chr5	140069941	140072325	HARS	black
chr19	37327640	37330301	ZNF585A	black
chr19	37156609	37158903	ZNF585A	black
chr19	37807410	37810102	ZNF585A	black
chr19	37662702	37664302	ZNF585A	black
chr19	37708101	37710251	ZNF585A	black
chr19	38493042	38497859	ZNF585A	black
chr5	128429400	128431812	ISOC1	black
chr19	48811689	48814837	EMP3	black
chr19	48793384	48795250	EMP3	black
chr19	48823090	48831306	EMP3	black
chr19	49116136	49123901	EMP3	black
chr1	156709855	156723452	HDGF	black
chr1	156658792	156664790	HDGF	black
chr1	156425800	156428535	HDGF	black
chr2	231630086	231631484	CAB39	black
chr2	231620020	231624715	CAB39	black
chr2	231638053	231644870	CAB39	black
chr8	107737700	107739228	LOC643319	black
chr11	30343931	30346335	C11orf46	black
chr3	5057614	5069638	BHLHB2	black
chr3	4759596	4765283	BHLHB2	black
chr3	5017262	5031627	BHLHB2	black
chr3	4907844	4911822	BHLHB2	black
chr3	5222017	5242627	BHLHB2	black
chr3	5047766	5050931	BHLHB2	black
chr3	4789843	4796246	BHLHB2	black
chr3	5034758	5039068	BHLHB2	black
chr1	165796149	165799465	UCK2	black
chr1	165863470	165870989	UCK2	black
chr1	165852756	165855074	UCK2	black
chr1	165879434	165881630	UCK2	black
chr12	76367788	76378006	GLIPR1	black
chr12	76186705	76186834	GLIPR1	black
chr14	52102400	52106197	FRMD6	black
chr14	51924573	51926285	FRMD6	black
chr14	52116331	52122964	FRMD6	black
chr14	52005147	52008925	FRMD6	black
chr14	51915062	51916888	FRMD6	black
chr14	52073445	52075724	FRMD6	black
chr14	51907868	51912110	FRMD6	black
chr14	51860367	51867238	FRMD6	black
chr2	10131328	10132529	GRHL1	black
chr2	10181718	10186078	GRHL1	black
chr2	10130927	10131129	GRHL1	black
chr11	234782	238316	RIC8A	black
chr11	818245	822879	RIC8A	black
chr11	803369	806602	RIC8A	black
chr11	839991	847569	RIC8A	black
chr5	52093401	52101275	PELO	black
chr7	134842953	134847533	CNOT4	black
chr7	135663949	135668871	CNOT4	black
chr7	134848643	134857825	CNOT4	black
chr10	21819833	21825179	LOC730417	black
chr10	21811605	21819000	LOC730417	black
chrX	39621640	39621790	BCOR	black
chrX	39963183	39969825	BCOR	black
chrX	40132011	40133269	BCOR	black
chrX	39611139	39613578	BCOR	black
chrX	39869860	39874732	BCOR	black
chrX	40025846	40037609	BCOR	black
chrX	39761804	39768454	BCOR	black
chrX	40868348	40871834	BCOR	black
chrX	39950539	39960257	BCOR	black
chr14	93315400	93315590	GOLGA5	black
chr1	28115711	28117063	STX12	black
chr1	28486077	28488754	STX12	black
chr1	28496556	28496804	STX12	black
chr1	27752473	27766113	STX12	black
chr1	28436912	28441310	STX12	black
chr1	27984613	27990912	STX12	black
chr14	23767170	23772646	MMP14	black
chr14	24019387	24021570	MMP14	black
chr14	22941561	22973509	MMP14	black
chr14	22973811	23040448	MMP14	black
chr14	24013487	24015523	MMP14	black
chr14	23562808	23566140	MMP14	black
chr14	23445309	23452919	MMP14	black
chr14	23397199	23400432	MMP14	black
chr14	23475083	23480010	MMP14	black
chr14	23313526	23323453	MMP14	black
chr14	23158307	23161310	MMP14	black
chr12	113771167	113773570	RBM19	black
chr12	113664003	113672117	RBM19	black
chr12	114297811	114301901	RBM19	black
chr1	100814242	100821335	CDC14A	black
chr1	100908777	100912093	CDC14A	black
chr2	197102948	197107923	HECW2	black
chr2	197095852	197100240	HECW2	black
chr2	197138350	197142123	HECW2	black
chr2	197195296	197197526	HECW2	black
chr2	197123581	197129324	HECW2	black
chr2	197064880	197066725	HECW2	black
chr22	39628952	39641320	PDGFB	black
chr22	39692514	39694900	PDGFB	black
chr22	39648200	39652492	PDGFB	black
chr22	39566614	39576275	PDGFB	black
chr22	39685498	39691296	PDGFB	black
chr22	39711045	39716956	PDGFB	black
chr2	150222262	150223466	LYPD6	black
chr2	150231980	150232766	LYPD6	black
chr7	107382557	107387330	DUS4L	black
chr7	107199655	107206416	DUS4L	black
chr15	78590578	78593080	DNAJA4	black
chr15	78373942	78376942	DNAJA4	black
chr15	78353984	78370778	DNAJA4	black
chr9	85886010	85887218	C9orf64	black
chr8	124779827	124782883	FAM91A1	black
chr8	124406588	124409590	FAM91A1	black
chr8	124932392	124935533	FAM91A1	black
chr8	124483731	124490680	FAM91A1	black
chr8	125279225	125279998	FAM91A1	black
chr1	36764984	36773783	RPRC1	black
chr1	36813599	36821345	RPRC1	black
chr1	36614000	36618897	RPRC1	black
chr1	36624875	36633722	RPRC1	black
chr5	68484351	68486751	CDK7	black
chr3	119809218	119816350	GSK3B	black
chr3	119345633	119350846	GSK3B	black
chr3	119354759	119359252	GSK3B	black
chr3	119870348	119873765	GSK3B	black
chr4	84073540	84075011	HPSE	black
chr4	84375405	84379189	HPSE	black
chr22	41775947	41779986	PMM1	black
chr22	41680291	41688357	PMM1	black
chr22	41600640	41602478	PMM1	black
chr14	65180857	65194899	PLEKHG3	black
chr14	64910941	64915524	PLEKHG3	black
chr14	65120426	65122220	PLEKHG3	black
chr14	65167530	65177966	PLEKHG3	black
chr19	50139256	50139458	RRAS	black
chr1	151466837	151468372	TUFT1	black
chr1	156626376	156641724	DAP3	black
chr1	155617917	155619038	DAP3	black
chr1	156081487	156100872	DAP3	black
chr1	154908232	154912021	DAP3	black
chr1	155862062	155864465	DAP3	black
chr1	155825905	155831575	DAP3	black
chr1	155732878	155734095	DAP3	black
chr1	154938416	154950642	DAP3	black
chr1	154971289	154982564	DAP3	black
chr1	156306395	156309290	DAP3	black
chrX	37173925	37177790	PRRG1	black
chr3	42001849	42004662	TRAK1	black
chr3	42157634	42162693	TRAK1	black
chr3	42098692	42111283	TRAK1	black
chr3	42111404	42116008	TRAK1	black
chr3	42092627	42097539	TRAK1	black
chr20	813307	815799	C20orf55	black
chr20	349177	357150	C20orf55	black
chr12	76949946	76950390	OSBPL8	black
chr3	170070588	170080310	ARPM1	black
chr3	169375280	169387630	ARPM1	black
chr3	57787727	57792210	SLMAP	black
chr3	57952461	57961827	SLMAP	black
chr16	66439927	66444018	DYNC1LI2	black
chr16	66693881	66696703	DYNC1LI2	black
chr16	66905191	66910294	DYNC1LI2	black
chr21	37222012	37223432	MORC3	black
chr21	38361443	38363470	MORC3	black
chr21	37506254	37509134	MORC3	black
chr21	38443348	38447538	MORC3	black
chr21	37794298	37795370	MORC3	black
chr21	38638138	38644250	MORC3	black
chr6	36852677	36857556	CDKN1A	black
chr6	36702173	36704522	CDKN1A	black
chr6	37022881	37029935	CDKN1A	black
chr6	36719628	36725940	CDKN1A	black
chr6	36643410	36653841	CDKN1A	black
chr6	36407157	36414090	CDKN1A	black
chr6	37015141	37020605	CDKN1A	black
chr6	35885977	35890882	CDKN1A	black
chr2	192774555	192775962	OBFC2A	black
chr2	192529925	192530581	OBFC2A	black
chr1	209974189	209984340	C1orf74	black
chr1	209995867	210002346	C1orf74	black
chr1	209841163	209841607	C1orf74	black
chr1	209818052	209834625	C1orf74	black
chr12	57996933	58000183	PIP4K2C	black
chr2	172749730	172751635	SLC25A12	black
chr12	133341689	133350869	PGAM5	black
chr12	133286123	133288787	PGAM5	black
chr20	47800783	47805537	ARFGEF2	black
chr20	47588906	47590218	ARFGEF2	black
chr20	47337648	47342172	ARFGEF2	black
chr20	47367088	47370340	ARFGEF2	black
chr20	47373827	47387472	ARFGEF2	black
chr20	46912084	46913312	ARFGEF2	black
chr20	47392538	47394336	ARFGEF2	black
chr20	48427318	48431812	ARFGEF2	black
chr20	47536200	47541864	ARFGEF2	black
chr20	48379420	48394150	ARFGEF2	black
chr5	14663252	14669070	FAM105B	black
chr5	14199551	14215097	FAM105B	black
chr5	14163910	14175350	FAM105B	black
chr11	82599960	82603242	C11orf82	black
chr11	82594123	82595714	C11orf82	black
chr8	11619327	11620452	PINX1	black
chr8	10655952	10659959	PINX1	black
chr8	10633094	10636410	PINX1	black
chr8	11056575	11059970	PINX1	black
chr8	11626067	11628741	PINX1	black
chr8	11363641	11375633	PINX1	black
chr8	10645038	10648123	PINX1	black
chr2	219186603	219189604	ARPC2	black
chr2	219146021	219163900	ARPC2	black
chr2	218709820	218725149	ARPC2	black
chr2	218791133	218803703	ARPC2	black
chr2	219080795	219089820	ARPC2	black
chr2	26220269	26221869	RAB10	black
chr2	26173980	26174190	RAB10	black
chr2	26222671	26226868	RAB10	black
chr1	165796149	165799465	TMCO1	black
chr1	165852756	165855074	TMCO1	black
chr1	165863470	165870989	TMCO1	black
chr1	10599512	10601662	PGD	black
chr1	10268249	10274257	PGD	black
chr1	10489605	10491745	PGD	black
chr1	10462881	10464627	PGD	black
chr1	10587704	10591903	PGD	black
chr22	32019364	32027973	C22orf28	black
chr22	32054456	32059608	C22orf28	black
chr19	17663442	17667890	MAP1S	black
chr19	17790409	17791634	MAP1S	black
chr19	18130583	18136229	MAP1S	black
chr14	73370147	73375124	PSEN1	black
chr14	73676399	73677410	PSEN1	black
chr14	73602525	73604948	PSEN1	black
chr14	73692886	73696150	PSEN1	black
chr12	7049859	7075782	EMG1	black
chr14	67705031	67710038	ATP6V1D	black
chr14	67876253	67881901	ATP6V1D	black
chr14	68601894	68615470	ATP6V1D	black
chr1	40419941	40422335	CAP1	black
chr1	40478722	40481696	CAP1	black
chr1	40372288	40374759	CAP1	black
chr1	40521361	40527365	CAP1	black
chr6	35885977	35890882	SRPK1	black
chr6	36214041	36217635	SRPK1	black
chr17	27965378	27973602	GOSR1	black
chr17	28803593	28805580	GOSR1	black
chr17	28703047	28708219	GOSR1	black
chr7	55192173	55203494	EGFR	black
chr7	55128260	55147636	EGFR	black
chr1	98509633	98512222	FLJ35409	black
chr3	53379986	53382717	PRKCD	black
chr3	53302617	53306167	PRKCD	black
chr3	53189710	53198393	PRKCD	black
chr21	37425040	37426661	RUNX1	black
chr21	36796079	36796340	RUNX1	black
chr21	36746786	36749240	RUNX1	black
chr21	36689354	36689577	RUNX1	black
chr21	36604091	36605885	RUNX1	black
chr21	36624934	36630964	RUNX1	black
chr21	37222012	37223432	RUNX1	black
chr21	36675125	36676190	RUNX1	black
chr21	36568922	36572029	RUNX1	black
chr21	37295060	37295190	RUNX1	black
chr21	36749413	36750667	RUNX1	black
chr21	36855640	36855770	RUNX1	black
chr2	23742374	23743410	KBTBD9	black
chr2	23573744	23575443	KBTBD9	black
chr9	4661300	4667070	PPAPDC2	black
chr9	4595267	4597122	PPAPDC2	black
chr11	35097688	35101989	CD44	black
chr11	35056848	35063634	CD44	black
chr11	36029074	36032379	CD44	black
chr11	35179058	35197546	CD44	black
chr11	36023399	36025191	CD44	black
chr8	126185220	126189541	TRIB1	black
chr8	126437859	126440037	TRIB1	black
chr8	126421746	126425414	TRIB1	black
chr8	126391043	126391920	TRIB1	black
chr8	126373072	126376199	TRIB1	black
chr8	126524043	126528513	TRIB1	black
chr8	126440724	126449004	TRIB1	black
chr8	126319132	126324281	TRIB1	black
chr1	150581477	150588958	MCL1	black
chr1	150575353	150579417	MCL1	black
chr1	149980718	149983595	MCL1	black
chr1	150735949	150738973	MCL1	black
chr1	150205095	150209869	MCL1	black
chr1	151253184	151256941	MCL1	black
chr1	150530236	150553323	MCL1	black
chr10	106056515	106062499	ITPRIP	black
chr10	106018671	106021667	ITPRIP	black
chr10	106101920	106104315	ITPRIP	black
chr10	106076125	106100932	ITPRIP	black
chr6	125620410	125625151	TRMT11	black
chr6	126261183	126270940	TRMT11	black
chr6	126501411	126504819	TRMT11	black
chr5	14176673	14194821	TRIO	black
chr5	14032298	14042609	TRIO	black
chr5	14118306	14119837	TRIO	black
chr5	14199551	14215097	TRIO	black
chr5	14397044	14399142	TRIO	black
chr5	14341201	14343095	TRIO	black
chr5	14663252	14669070	TRIO	black
chr5	14105223	14107297	TRIO	black
chr5	14223109	14224203	TRIO	black
chr5	14163910	14175350	TRIO	black
chr10	71622873	71625338	PPA1	black
chr10	104102012	104104334	PSD	black
chr10	104153183	104157881	PSD	black
chr10	104354849	104366005	PSD	black
chr14	74484434	74487035	C14orf45	black
chr14	74249181	74258390	C14orf45	black
chr5	49960676	49965861	PARP8	black
chr3	156391122	156405476	SSR3	black
chr3	156842503	156855970	SSR3	black
chr3	156803394	156809569	SSR3	black
chr22	28281140	28283589	PITPNB	black
chr22	28313723	28317086	PITPNB	black
chr22	28113132	28116390	PITPNB	black
chr22	28259012	28268622	PITPNB	black
chr22	28064296	28067907	PITPNB	black
chr19	18609233	18621009	JUND	black
chr19	18130583	18136229	JUND	black
chr19	18388238	18394636	JUND	black
chr19	18482931	18500888	JUND	black
chr19	18154525	18157677	JUND	black
chr19	18623381	18633859	JUND	black
chr9	89346120	89348670	MAK10	black
chr9	88554565	88557814	MAK10	black
chr3	133259551	133260642	CDV3	black
chr3	133286724	133295677	CDV3	black
chr14	67876253	67881901	PLEK2	black
chr1	218660390	218664010	TGFB2	black
chr1	218556732	218558907	TGFB2	black
chr12	120905531	120908730	RAB35	black
chr12	120739480	120741248	RAB35	black
chr12	120728345	120731719	RAB35	black
chr12	120553075	120560602	RAB35	black
chr12	120677663	120697002	RAB35	black
chr12	120661372	120677402	RAB35	black
chr17	2125589	2127530	MYO1C	black
chr17	1387346	1396552	MYO1C	black
chr17	2238370	2242060	MYO1C	black
chr17	1357280	1361005	MYO1C	black
chr17	1414324	1416695	MYO1C	black
chr17	1377620	1379315	MYO1C	black
chr17	1156780	1157495	MYO1C	black
chr17	782241	787253	MYO1C	black
chr8	42434300	42435444	SLC20A2	black
chr9	127152626	127158587	PSMB7	black
chr8	145149102	145153843	CYC1	black
chr8	145042898	145053916	CYC1	black
chr16	66693881	66696703	CMTM4	black
chr16	66905191	66910294	CMTM4	black
chr16	66439927	66444018	CMTM4	black
chr6	3207743	3210905	TUBB2A	black
chr6	3117736	3121377	TUBB2A	black
chr8	145042898	145053916	GPR172A	black
chr8	145576840	145583503	GPR172A	black
chr2	219756341	219763398	RQCD1	black
chr2	219258516	219272942	RQCD1	black
chr2	218841976	218846439	RQCD1	black
chr2	218709820	218725149	RQCD1	black
chr2	218782853	218789072	RQCD1	black
chr2	219146021	219163900	RQCD1	black
chr2	219773122	219775517	RQCD1	black
chr2	219431704	219436376	RQCD1	black
chr7	26190814	26200545	NFE2L3	black
chr1	32755007	32758832	ZBTB8OS	black
chr1	33801802	33816871	ZBTB8OS	black
chr1	32704794	32708492	ZBTB8OS	black
chr1	32728575	32733401	ZBTB8OS	black
chr1	32390390	32412476	ZBTB8OS	black
chr1	33237179	33242257	ZBTB8OS	black
chr1	33114840	33118768	ZBTB8OS	black
chr1	67484409	67486576	SLC35D1	black
chr1	67394691	67401615	SLC35D1	black
chr1	66795176	66804462	SLC35D1	black
chr1	109617376	109619713	TAF13	black
chr4	57967297	57972016	IGFBP7	black
chr1	25080491	25081291	CLIC4	black
chr1	25050493	25054850	CLIC4	black
chr1	25044257	25047717	CLIC4	black
chr1	25067071	25076809	CLIC4	black
chr6	44183746	44198061	MRPL14	black
chr6	44023977	44036011	MRPL14	black
chr6	44038980	44045573	MRPL14	black
chr6	44093440	44096768	MRPL14	black
chr6	44071934	44073784	MRPL14	black
chr22	41775947	41779986	MEI1	black
chr22	42227088	42231322	MEI1	black
chr22	41696740	41701143	MEI1	black
chr22	41486534	41491205	MEI1	black
chr22	41680291	41688357	MEI1	black
chr22	41839748	41845690	MEI1	black
chr7	107382557	107387330	CBLL1	black
chr7	107530631	107533384	CBLL1	black
chr7	107654470	107657845	CBLL1	black
chr7	107219645	107222558	CBLL1	black
chr17	80169606	80178151	SIRT7	black
chr17	80249171	80263846	SIRT7	black
chr17	80476485	80481178	SIRT7	black
chr1	247240528	247243533	ZNF670	black
chr1	247093384	247096116	ZNF670	black
chr17	782241	787253	SMYD4	black
chr17	1387346	1396552	SMYD4	black
chr17	2074110	2087474	SMYD4	black
chr17	835166	839490	SMYD4	black
chr17	2125589	2127530	SMYD4	black
chr17	1357280	1361005	SMYD4	black
chr17	2164743	2172023	SMYD4	black
chr1	172900673	172905932	TNFSF4	black
chr1	173170047	173177982	TNFSF4	black
chr1	173226453	173228409	TNFSF4	black
chr1	173442411	173449508	TNFSF4	black
chr1	173158553	173161882	TNFSF4	black
chr1	159878000	159896545	TAGLN2	black
chr1	159858756	159861789	TAGLN2	black
chr1	159902468	159903796	TAGLN2	black
chr1	247240528	247243533	ZNF669	black
chr1	247093384	247096116	ZNF669	black
chr18	57513981	57515470	PMAIP1	black
chr18	57564440	57570967	PMAIP1	black
chr18	57571249	57573781	PMAIP1	black
chr18	57593825	57595350	PMAIP1	black
chr11	61652942	61660487	FADS3	black
chr11	61593544	61606137	FADS3	black
chr18	5518282	5521463	EPB41L3	black
chr18	5463008	5464931	EPB41L3	black
chr1	32176983	32181831	SERINC2	black
chr1	32038165	32044276	SERINC2	black
chr1	31916743	31919168	SERINC2	black
chr1	32052980	32055877	SERINC2	black
chr7	6521083	6525489	USP42	black
chr7	5630780	5639386	USP42	black
chr7	5726832	5741881	USP42	black
chr7	6628885	6630926	USP42	black
chr7	5563560	5574696	USP42	black
chr7	5591584	5599230	USP42	black
chr7	5716007	5722550	USP42	black
chr7	6047105	6053408	USP42	black
chr7	6412457	6418760	USP42	black
chr14	55148080	55155037	SAMD4A	black
chr14	55114919	55122313	SAMD4A	black
chr14	55103927	55106520	SAMD4A	black
chr14	55129620	55129770	SAMD4A	black
chr14	55130895	55139311	SAMD4A	black
chr14	55238031	55244165	SAMD4A	black
chr14	55030820	55038757	SAMD4A	black
chr5	139689267	139693921	HBEGF	black
chr5	139629792	139634422	HBEGF	black
chr5	139700985	139705309	HBEGF	black
chr5	139967895	139971985	HBEGF	black
chr5	139709384	139709786	HBEGF	black
chr8	131270313	131278863	FAM49B	black
chr8	131073781	131077920	FAM49B	black
chr8	130993796	130995046	FAM49B	black
chr8	131107847	131111367	FAM49B	black
chr10	60039894	60043008	CISD1	black
chr10	60024106	60030771	CISD1	black
chr4	129442300	129443555	MFSD8	black
chr4	129473111	129476077	MFSD8	black
chr17	73177081	73180407	CDR2L	black
chr17	73679124	73698792	CDR2L	black
chr17	73081619	73093561	CDR2L	black
chr17	73100815	73102499	CDR2L	black
chr17	73900012	73902654	CDR2L	black
chr20	4093536	4095170	VISA	black
chr7	73151178	73158930	LOC441251	black
chr9	5508445	5515799	PDCD1LG2	black
chr9	5435709	5439427	PDCD1LG2	black
chr9	5531092	5532611	PDCD1LG2	black
chr9	5448124	5456123	PDCD1LG2	black
chr9	5549314	5551070	PDCD1LG2	black
chr9	5499664	5501330	PDCD1LG2	black
chr15	100222318	100224338	LYSMD4	black
chrX	38660021	38668039	MID1IP1	black
chr14	21147799	21157583	NP	black
chr14	21560421	21578748	NP	black
chr3	98695184	98706225	DCBLD2	black
chr3	98684730	98692148	DCBLD2	black
chr3	98846883	98849331	DCBLD2	black
chr3	98663137	98665571	DCBLD2	black
chr3	98525223	98527260	DCBLD2	black
chr3	99261199	99265445	DCBLD2	black
chr11	102214691	102221154	BIRC2	black
chr11	102468395	102472638	BIRC2	black
chr11	102630649	102634797	BIRC2	black
chr11	102316683	102327890	BIRC2	black
chr11	102254680	102254830	BIRC2	black
chr11	102181783	102195002	BIRC2	black
chr11	114159643	114172708	RBM7	black
chr11	113743422	113747908	RBM7	black
chr3	111564510	111567684	C3orf52	black
chr3	112070331	112074561	C3orf52	black
chr3	112108215	112111594	C3orf52	black
chr3	112213819	112220140	C3orf52	black
chr3	111814574	111817231	C3orf52	black
chr3	111802669	111807150	C3orf52	black
chr3	112103468	112103851	C3orf52	black
chr3	111792518	111795401	C3orf52	black
chr10	6051094	6051553	PFKFB3	black
chr10	6171656	6172597	PFKFB3	black
chr10	6211563	6213200	PFKFB3	black
chr10	6161898	6163475	PFKFB3	black
chr10	6287680	6288194	PFKFB3	black
chr10	6203866	6207951	PFKFB3	black
chr10	5885104	5889321	PFKFB3	black
chr10	6198537	6201181	PFKFB3	black
chr10	5983122	5989451	PFKFB3	black
chr10	6440363	6444510	PFKFB3	black
chr18	47213847	47218512	LIPG	black
chr18	47189754	47191785	LIPG	black
chr18	46448066	46480156	LIPG	black
chr18	47211296	47212810	LIPG	black
chr18	46514327	46525924	LIPG	black
chr15	77833022	77836450	PSMA4	black
chr15	78857048	78859288	PSMA4	black
chr3	120147583	120149951	FSTL1	black
chr3	120150045	120160032	FSTL1	black
chr3	120180268	120181841	FSTL1	black
chr3	119186859	119189084	FSTL1	black
chr10	96303480	96307165	HELLS	black
chr8	124406588	124409590	DERL1	black
chr8	123791952	123796390	DERL1	black
chr16	75294691	75302570	TMEM170A	black
chr16	75128940	75134752	TMEM170A	black
chr16	75495765	75499270	TMEM170A	black
chr5	54285745	54287979	ESM1	black
chr11	82599960	82603242	RAB30	black
chr8	94890996	94894518	PPM2C	black
chr8	94912745	94919445	PPM2C	black
chr19	33071306	33073577	PDCD5	black
chr19	33142595	33145695	PDCD5	black
chr19	32834010	32838457	PDCD5	black
chr6	11236220	11237367	NEDD9	black
chr6	11206032	11225896	NEDD9	black
chr6	11275271	11279096	NEDD9	black
chr6	11193702	11205304	NEDD9	black
chr6	11495067	11495420	NEDD9	black
chr6	11315571	11319929	NEDD9	black
chr6	11437817	11440026	NEDD9	black
chr10	100073444	100077284	HPS1	black
chr14	24019387	24021570	RABGGTA	black
chr14	23753253	23756665	RABGGTA	black
chr2	120122701	120126314	DBI	black
chr7	139473258	139478800	SLC37A3	black
chr7	139874600	139877973	SLC37A3	black
chr7	140712832	140715430	SLC37A3	black
chr7	139612905	139617552	SLC37A3	black
chr7	139424440	139439443	SLC37A3	black
chr7	139758680	139763811	SLC37A3	black
chr1	113582891	113587031	RHOC	black
chr1	113358972	113365808	RHOC	black
chr5	172749809	172759403	BNIP1	black
chr5	172441403	172446202	BNIP1	black
chr5	172570880	172572604	BNIP1	black
chr5	172385069	172388160	BNIP1	black
chr5	172482460	172485509	BNIP1	black
chr5	172321581	172334319	BNIP1	black
chr10	90638540	90649404	FAS	black
chr10	90790747	90792976	FAS	black
chr10	90743536	90743874	FAS	black
chr12	111840260	111853333	MAPKAPK5	black
chr12	112278028	112281751	MAPKAPK5	black
chr12	112562465	112569864	MAPKAPK5	black
chr12	111862017	111885718	MAPKAPK5	black
chr20	349177	357150	FAM110A	black
chr20	813307	815799	FAM110A	black
chr1	212992542	212993671	TATDN3	black
chr1	212922780	212924141	TATDN3	black
chr1	212807869	212813559	TATDN3	black
chr1	65446714	65449476	AK3L1	black
chr1	65362277	65365351	AK3L1	black
chr1	65385428	65389310	AK3L1	black
chr1	65529944	65535924	AK3L1	black
chr15	93157167	93163906	CHD2	black
chr15	93442212	93462585	CHD2	black
chr15	93343341	93357441	CHD2	black
chr15	93359965	93366866	CHD2	black
chr10	27145643	27151079	YME1L1	black
chr10	27441289	27446531	YME1L1	black
chr10	27388283	27390492	YME1L1	black
chr13	33844410	33861023	STARD13	black
chr13	33776151	33783848	STARD13	black
chr13	34249114	34254616	STARD13	black
chr13	33696317	33703153	STARD13	black
chr13	34114318	34119536	STARD13	black
chr13	34083196	34085081	STARD13	black
chr13	33821851	33828691	STARD13	black
chr1	172323036	172331197	METTL13	black
chr1	171707492	171713645	METTL13	black
chr6	57176971	57183331	RAB23	black
chr1	150581477	150588958	CDC42SE1	black
chr1	150735949	150738973	CDC42SE1	black
chr1	150575353	150579417	CDC42SE1	black
chr3	16508613	16511455	DPH3	black
chr7	134287260	134288552	BPGM	black
chr7	134297557	134299959	BPGM	black
chr7	134344642	134348232	BPGM	black
chr7	134353116	134356131	BPGM	black
chr11	71788956	71794853	RNF121	black
chr11	71809844	71815865	RNF121	black
chr11	71653914	71661191	RNF121	black
chr11	72150444	72151445	RNF121	black
chr11	71647629	71648658	RNF121	black
chr11	71638115	71643643	RNF121	black
chr17	74423120	74424513	SPHK1	black
chr17	74310562	74312491	SPHK1	black
chr17	74377075	74383113	SPHK1	black
chr17	74493137	74498756	SPHK1	black
chr17	74254261	74273850	SPHK1	black
chr17	73661865	73664929	SPHK1	black
chr17	74364424	74370039	SPHK1	black
chr2	24305055	24308662	TP53I3	black
chr2	24555804	24557669	TP53I3	black
chr2	24587323	24589195	TP53I3	black
chr2	24581232	24584365	TP53I3	black
chr2	24298073	24301616	TP53I3	black
chr7	6406802	6408373	RAC1	black
chr7	6412457	6418760	RAC1	black
chr7	6473231	6479466	RAC1	black
chr15	64147942	64153786	TPM1	black
chr15	63329492	63349718	TPM1	black
chr15	63185998	63193710	TPM1	black
chr15	63218917	63222328	TPM1	black
chr20	43242337	43245708	TTPAL	black
chr20	43207178	43217104	TTPAL	black
chr20	43225473	43231230	TTPAL	black
chr11	6702064	6705496	ILK	black
chr11	6655431	6658502	ILK	black
chr11	6622532	6634920	ILK	black
chr20	18487255	18489448	SEC23B	black
chr11	64004506	64021074	FERMT3	black
chr11	64050408	64054169	FERMT3	black
chr1	45985671	45989371	PRDX1	black
chr1	45955460	45957701	PRDX1	black
chr1	46907600	46909059	PRDX1	black
chr1	45799980	45807909	PRDX1	black
chr1	46007072	46011972	PRDX1	black
chr8	101169827	101171310	SPAG1	black
chr8	101499293	101515906	SPAG1	black
chr8	101269520	101272578	SPAG1	black
chr11	72446235	72456267	P2RY2	black
chr11	73086345	73101338	P2RY2	black
chr1	212807869	212813559	ATF3	black
chr1	212730881	212735702	ATF3	black
chr1	212650288	212651940	ATF3	black
chr1	212794043	212797770	ATF3	black
chr1	212655166	212663350	ATF3	black
chr9	22237246	22241434	CDKN2B	black
chr9	21992803	21996530	CDKN2B	black
chr9	22044660	22044890	CDKN2B	black
chr1	1132247	1140236	CCNL2	black
chr1	1375960	1377045	CCNL2	black
chr1	2230105	2234390	CCNL2	black
chr1	1308534	1312471	CCNL2	black
chr1	933979	937757	CCNL2	black
chr1	1819487	1829408	CCNL2	black
chr1	1837494	1841757	CCNL2	black
chr1	1332755	1338231	CCNL2	black
chr8	101269520	101272578	RNF19A	black
chr8	101959540	101967364	RNF19A	black
chr8	102214999	102220221	RNF19A	black
chr8	101499293	101515906	RNF19A	black
chr14	50801177	50803662	SPG3A	black
chr14	50913331	50914870	SPG3A	black
chr3	52228132	52233535	ALAS1	black
chr4	185231039	185233277	CASP3	black
chr4	185391780	185398488	CASP3	black
chr4	185186454	185190436	CASP3	black
chr11	35638925	35646258	TRAF6	black
chr11	19616547	19621095	NAV2	black
chr11	19882613	19883617	NAV2	black
chr11	19797706	19800946	NAV2	black
chr11	19635487	19636734	NAV2	black
chr11	19732638	19738260	NAV2	black
chr11	19462878	19464609	NAV2	black
chr11	19973080	19976210	NAV2	black
chr11	20042940	20047791	NAV2	black
chr11	19850358	19851596	NAV2	black
chr11	19979420	19979570	NAV2	black
chr11	19387460	19393039	NAV2	black
chr11	19401604	19402862	NAV2	black
chr18	12878599	12886799	PTPN2	black
chr18	12989311	12992995	PTPN2	black
chr18	13374528	13379288	PTPN2	black
chr18	13823998	13824400	PTPN2	black
chr1	120468290	120469106	NOTCH2	black
chr1	168887927	168891782	ATP1B1	black
chr1	169295553	169296884	ATP1B1	black
chr1	169097529	169099452	ATP1B1	black
chr15	85646093	85662695	PDE8A	black
chr15	85522657	85527401	PDE8A	black
chr15	85946481	85952393	PDE8A	black
chr15	85588126	85592656	PDE8A	black
chr18	21718272	21720030	CABYR	black
chr7	131222447	131228056	PODXL	black
chr3	171683777	171686559	FNDC3B	black
chr3	171545990	171548624	FNDC3B	black
chr3	171590390	171595469	FNDC3B	black
chr3	172031581	172039497	FNDC3B	black
chr3	171542328	171544030	FNDC3B	black
chr3	172229271	172232267	FNDC3B	black
chr3	171963659	171968179	FNDC3B	black
chr3	171782360	171786083	FNDC3B	black
chr3	171580381	171582094	FNDC3B	black
chr3	171568244	171570927	FNDC3B	black
chr3	171518249	171521253	FNDC3B	black
chr3	171505265	171511151	FNDC3B	black
chr3	171842126	171875990	FNDC3B	black
chr3	172050420	172050570	FNDC3B	black
chr10	98796957	98798157	MARVELD1	black
chr10	99471819	99476042	MARVELD1	black
chr1	36624875	36633722	MAP7D1	black
chr1	36813599	36821345	MAP7D1	black
chr1	36764984	36773783	MAP7D1	black
chr1	36614000	36618897	MAP7D1	black
chr11	19635487	19636734	LOC730427	black
chr11	20042940	20047791	LOC730427	black
chr11	19462878	19464609	LOC730427	black
chr11	19732638	19738260	LOC730427	black
chr11	19850358	19851596	LOC730427	black
chr11	19882613	19883617	LOC730427	black
chr11	19387460	19393039	LOC730427	black
chr11	19797706	19800946	LOC730427	black
chr11	19401604	19402862	LOC730427	black
chr11	19979420	19979570	LOC730427	black
chr11	19616547	19621095	LOC730427	black
chr11	19973080	19976210	LOC730427	black
chr22	19566523	19568166	DGCR11	black
chr22	19464859	19468686	DGCR11	black
chr22	19608278	19609982	DGCR11	black
chr22	19514598	19515996	DGCR11	black
chr22	19552911	19557240	DGCR11	black
chr22	19416935	19421657	DGCR11	black
chr22	19830967	19833271	DGCR11	black
chr1	26002282	26003398	LOC100134000	black
chr14	77768174	77774677	C14orf174	black
chr1	212650288	212651940	TMEM206	black
chr1	211825520	211829011	TMEM206	black
chr1	212686114	212689132	TMEM206	black
chr21	26828552	26831194	MIR155HG	black
chr21	26833741	26835443	MIR155HG	black
chr21	26933515	26936471	MIR155HG	black
chr2	150453740	150455003	MMADHC	black
chr1	120187994	120191922	ZNF697	black
chr1	120178388	120179557	ZNF697	black
chr1	120215264	120218864	ZNF697	black
chr1	120173106	120175913	ZNF697	black
chr7	44083304	44087422	RASA4P	black
chr7	44119201	44125599	RASA4P	black
chr7	43918129	43922860	RASA4P	black
chr12	133655793	133658622	ANKLE2	black
chr12	133341689	133350869	ANKLE2	black
chr12	133531113	133533787	ANKLE2	black
chr12	133286123	133288787	ANKLE2	black
chr12	133262752	133266670	ANKLE2	black
chr14	50913331	50914870	ATL1	black
chr14	50801177	50803662	ATL1	black
chr10	112295558	112296757	NCRNA00081	black
chr10	112255297	112266037	NCRNA00081	black
chr1	44411335	44414084	IPO13	blue
chr12	122707258	122713420	KDM2B	blue
chr12	122221658	122246137	KDM2B	blue
chr12	121733122	121736099	KDM2B	blue
chr12	122514880	122522440	KDM2B	blue
chr12	121881120	121881310	KDM2B	blue
chr12	122063578	122069402	KDM2B	blue
chr12	122185307	122187803	KDM2B	blue
chr12	121646927	121649521	KDM2B	blue
chr6	26169559	26174858	HIST1H2BD	blue
chr6	26019693	26035934	HIST1H2BD	blue
chr6	26102678	26106276	HIST1H2BD	blue
chr6	26175240	26176422	HIST1H2BD	blue
chr6	26155216	26160970	HIST1H2BD	blue
chr6	26193715	26208323	HIST1H2BD	blue
chr4	2412735	2416827	FAM193A	blue
chr4	2257012	2265083	FAM193A	blue
chr4	3075126	3078675	FAM193A	blue
chr4	2009356	2012509	FAM193A	blue
chr4	2746833	2750071	FAM193A	blue
chr4	124398178	124402141	LOC730525	blue
chr4	124260777	124262290	LOC730525	blue
chr4	124263405	124265969	LOC730525	blue
chr4	123702775	123707004	LOC730525	blue
chr4	124363970	124366138	LOC730525	blue
chr10	94575330	94576292	EXOC6	blue
chr10	94589329	94591694	EXOC6	blue
chr10	94602348	94603158	EXOC6	blue
chr5	171431520	171437209	STK10	blue
chr5	171587145	171588388	STK10	blue
chr5	171583235	171584450	STK10	blue
chr5	171869696	171872485	STK10	blue
chr2	85545391	85546560	TGOLN2	blue
chr11	65056006	65070529	MAP3K11	blue
chr11	65335145	65347144	MAP3K11	blue
chr11	65377203	65385735	MAP3K11	blue
chr11	64544062	64548902	MAP3K11	blue
chr11	65075272	65076870	MAP3K11	blue
chr11	65237558	65277550	MAP3K11	blue
chr11	65417494	65422870	MAP3K11	blue
chr11	65182229	65201074	MAP3K11	blue
chr11	64614220	64634829	MAP3K11	blue
chr11	65653718	65672139	MAP3K11	blue
chr11	65404055	65412250	MAP3K11	blue
chr11	65428578	65432337	MAP3K11	blue
chr11	65768270	65771236	MAP3K11	blue
chr19	39137640	39163224	RPS16	blue
chr19	39615757	39620228	RPS16	blue
chr19	39337523	39344132	RPS16	blue
chr19	40029595	40031470	RPS16	blue
chr19	39388700	39392408	RPS16	blue
chr19	39887692	39907736	RPS16	blue
chr19	39934840	39937907	RPS16	blue
chr19	39917931	39927640	RPS16	blue
chr19	39164535	39206516	RPS16	blue
chr19	39913060	39914645	RPS16	blue
chr19	39988250	39990430	RPS16	blue
chr6	70466520	70474313	LMBRD1	blue
chr14	89258090	89259985	SPATA7	blue
chr14	89344801	89346099	SPATA7	blue
chr21	43372238	43376570	C2CD2	blue
chr21	43651732	43659410	C2CD2	blue
chr21	43833361	43836766	C2CD2	blue
chr21	43343304	43354871	C2CD2	blue
chr21	43428632	43431831	C2CD2	blue
chr21	43646251	43649613	C2CD2	blue
chr21	43376802	43379966	C2CD2	blue
chr5	140936697	140941444	RELL2	blue
chr5	140886035	140906054	RELL2	blue
chr5	141092201	141096107	RELL2	blue
chr5	141248453	141259496	RELL2	blue
chr5	140995497	140999503	RELL2	blue
chr5	140976959	140981049	RELL2	blue
chr19	44277831	44290275	ZNF428	blue
chr19	44229720	44229870	ZNF428	blue
chr19	44202952	44206577	ZNF428	blue
chr19	44255586	44264470	ZNF428	blue
chr19	44715953	44717954	ZNF428	blue
chr19	44061580	44061830	ZNF428	blue
chr19	44171344	44175498	ZNF428	blue
chr19	44098286	44102807	ZNF428	blue
chr9	135987457	136021260	GBGT1	blue
chr1	150530236	150553323	POGZ	blue
chr1	151429111	151432751	POGZ	blue
chr1	151342277	151345830	POGZ	blue
chr1	150735949	150738973	POGZ	blue
chr1	151466837	151468372	POGZ	blue
chr1	151253184	151256941	POGZ	blue
chr1	150581477	150588958	POGZ	blue
chr1	151297118	151301327	POGZ	blue
chr4	151585415	151587131	SH3D19	blue
chr4	152116445	152121423	SH3D19	blue
chr14	23445309	23452919	SLC22A17	blue
chr14	24013487	24015523	SLC22A17	blue
chr14	23397199	23400432	SLC22A17	blue
chr11	65237558	65277550	EFEMP2	blue
chr11	65636397	65641961	EFEMP2	blue
chr11	65653718	65672139	EFEMP2	blue
chr11	65377203	65385735	EFEMP2	blue
chr1	996970	1001049	HES4	blue
chr1	1132247	1140236	HES4	blue
chr1	933979	937757	HES4	blue
chr11	66749059	66750250	CORO1B	blue
chr11	67005843	67011577	CORO1B	blue
chr11	67083898	67086184	CORO1B	blue
chr11	66246140	66249487	CORO1B	blue
chr11	66383011	66387798	CORO1B	blue
chr6	24717223	24723070	C6orf62	blue
chr6	24698826	24705942	C6orf62	blue
chr6	25034320	25044482	C6orf62	blue
chr6	24658200	24669761	C6orf62	blue
chr6	24742462	24745084	C6orf62	blue
chr5	38462652	38470914	EGFLAM	blue
chr5	38806440	38811085	EGFLAM	blue
chr16	67806816	67808450	PARD6A	blue
chr16	67604805	67606866	PARD6A	blue
chr16	68017304	68019617	PARD6A	blue
chr3	46557299	46559723	PTPN23	blue
chr3	48126750	48132030	PTPN23	blue
chr3	46886068	46888673	PTPN23	blue
chr3	46983047	46992889	PTPN23	blue
chr3	48341216	48344657	PTPN23	blue
chr15	89438030	89439410	HAPLN3	blue
chr15	89439494	89441593	HAPLN3	blue
chr17	46616140	46684914	HOXB4	blue
chr17	46315899	46323148	HOXB4	blue
chr17	46569060	46571060	HOXB4	blue
chr1	46007072	46011972	TESK2	blue
chr1	45955460	45957701	TESK2	blue
chr1	45799980	45807909	TESK2	blue
chr1	183601534	183606137	RGL1	blue
chr1	183773361	183778334	RGL1	blue
chr1	183838455	183844233	RGL1	blue
chr1	183807013	183808062	RGL1	blue
chr1	183870477	183872737	RGL1	blue
chr1	183884079	183885933	RGL1	blue
chr4	985505	988195	TMEM175	blue
chr4	915594	919617	TMEM175	blue
chr19	55894139	55902323	LENG8	blue
chr19	55790330	55793215	LENG8	blue
chr19	55757984	55772468	LENG8	blue
chr19	55622750	55630750	LENG8	blue
chr19	54367283	54377052	LENG8	blue
chr19	55597942	55600429	LENG8	blue
chr19	54520976	54527765	LENG8	blue
chr19	54020459	54025276	LENG8	blue
chr19	55726642	55729502	LENG8	blue
chr6	167564307	167567747	LOC646786	blue
chr6	168099481	168101434	LOC646786	blue
chr6	168332263	168335670	LOC646786	blue
chr19	59064903	59072055	ZSCAN18	blue
chr19	58815740	58818044	ZSCAN18	blue
chr19	57900275	57902458	ZSCAN18	blue
chr19	57861911	57863891	ZSCAN18	blue
chr16	67905320	67908806	NUTF2	blue
chr4	39256348	39258725	WDR19	blue
chr4	40179657	40184163	WDR19	blue
chr4	39037013	39040276	WDR19	blue
chr4	39031504	39035838	WDR19	blue
chr4	39447946	39449628	WDR19	blue
chr22	21102831	21106225	PIK4CA	blue
chr22	20848769	20851490	PIK4CA	blue
chr9	130538220	130552135	ZBTB34	blue
chr9	130523474	130534750	ZBTB34	blue
chr19	1546260	1546410	C19orf25	blue
chr19	1236310	1277404	C19orf25	blue
chr19	1382920	1385128	C19orf25	blue
chr2	85821176	85824849	RNF181	blue
chr17	40538308	40542622	SC65	blue
chr17	40667830	40679990	SC65	blue
chr6	28175091	28176026	ZNF323	blue
chr6	28192033	28194179	ZNF323	blue
chr6	28103155	28106796	ZNF323	blue
chr2	86113061	86118254	CAPG	blue
chr2	85545391	85546560	CAPG	blue
chr11	17227958	17232411	NUCB2	blue
chr22	24820974	24834876	MMP11	blue
chr22	24104802	24106509	MMP11	blue
chr4	698758	701328	PDE6B	blue
chr1	19371877	19372617	ALDH4A1	blue
chr20	60859771	60862201	OSBPL2	blue
chr20	61281080	61285806	OSBPL2	blue
chr20	60927618	60946723	OSBPL2	blue
[truncated: 30,595 more rows]

## Sheet: GHs with RELA TFBS and DMR
GH Chromosome	GH Start Position (GRCh37/hg19)	GH End Position (GRCh37/hg19)	Gene Mapped To GH	WGCNA Module
chr1	156134934	156135401	RIT1	black
chr5	76126412	76127937	F2RL1	black
chr3	10242876	10249533	TADA3	black
chr10	13931712	13934924	FRMD4A	black
chr2	64427641	64432820	PELI1	black
chr6	12592848	12593233	EDN1	black
chr13	44874244	44888995	C13orf31	black
chr4	103518007	103521821	SLC39A8	black
chr11	111588760	111589924	PPP2R1B	black
chr2	161990387	161996868	TANK	black
chr6	72042966	72044386	OGFRL1	black
chr6	12592848	12593233	PHACTR1	black
chr3	187999659	188005471	BCL6	black
chr3	127462443	127471443	MGLL	black
chr3	127485841	127497932	MGLL	black
chr2	198492043	198493754	COQ10B	black
chr17	63050132	63055533	GNA13	black
chr3	4759596	4765283	BHLHB2	black
chr7	5726832	5741881	USP42	black
chr10	6171656	6172597	PFKFB3	black
chr11	19973080	19976210	NAV2	black
chr11	19973080	19976210	LOC730427	black
chr4	2746833	2750071	FAM193A	blue
chr2	54856190	54865204	SPTBN1	blue
chr5	176963350	176968297	B4GALT7	blue
chr10	30071363	30075066	SVIL	blue
chr6	43191175	43194450	CUL7	blue
chr6	26464190	26467560	BTN3A2	blue
chr11	72473537	72479175	PDE2A	blue
chr10	102287843	102290312	HIF1AN	blue
chr17	7033541	7037519	TNFSF12	blue
chr12	49258915	49261110	ADCY6	blue
chr20	48757188	48771323	B4GALT5	blue
chr6	112336861	112338642	FYN	blue
chr20	48757188	48771323	SLC9A8	blue
chr20	48757188	48771323	CEBPB	blue
chr6	112336861	112338642	TRAF3IP2	blue
chr1	156134934	156135401	SEMA4A	blue
chr1	161695408	161698937	ATF6	blue
chr1	156134934	156135401	ARHGEF2	blue
chr15	52391545	52397067	DMXL2	blue
chr3	10242876	10249533	ARPC4	blue
chr17	7033541	7037519	TRAPPC1	blue
chr12	49258915	49261110	ZNF641	blue
chr2	20766625	20781108	HS1BP3	blue
chr17	7033541	7037519	SAT2	blue
chr1	47654632	47659180	TAL1	blue
chr1	156134934	156135401	YY1AP1	blue
chr4	8189849	8198074	SH3TC1	blue
chr5	150471362	150481994	RBM22	blue
chr5	150454045	150467619	RBM22	blue
chr11	71198700	71201077	NADSYN1	blue
chr3	57080117	57084597	ARHGEF3	blue
chr1	161695408	161698937	FCRLB	blue
chr2	192065721	192068460	STAT4	blue
chr15	63847429	63849516	HERC1	blue
chr3	4759596	4765283	ITPR1	blue
chr20	48757188	48771323	RNF114	blue
chr2	198492043	198493754	RFTN2	blue
chr3	127485841	127497932	ABTB1	blue
chr3	127462443	127471443	ABTB1	blue
chr3	127462443	127471443	GPR175	blue
chr3	127485841	127497932	GPR175	blue
chr2	43744390	43748341	THADA	blue
chr17	77032163	77035815	FLJ21865	blue
chr5	131429270	131431858	SLC22A4	blue
chr6	116705764	116715473	FAM26F	blue
chr8	125638360	125644490	MTSS1	blue
chr5	150454045	150467619	SLC36A1	blue
chr5	150471362	150481994	SLC36A1	blue
chr5	76126412	76127937	F2R	blue
chr1	161695408	161698937	DEDD	blue
chr1	200121841	200124398	NR5A2	blue
chr12	90352833	90358826	ATP2B1	blue
chr9	3873950	3876619	GLIS3	blue
chr9	123685488	123700733	LOC253039	blue
chr5	176963350	176968297	FAM193B	brown
chr20	48757188	48771323	ADNP	brown
chr1	161695408	161698937	PPOX	brown
chr1	68353496	68357050	DIRAS3	brown
chr11	126066092	126068680	FAM118B	brown
chr1	161695408	161698937	B4GALT3	brown
chr1	156134934	156135401	LMNA	brown
chr8	67367185	67369919	ADHFE1	brown
chr17	55537524	55544270	VEZF1	brown
chr9	125986847	125989002	RC3H2	brown
chr7	92267643	92277930	GATAD1	brown
chr1	47654632	47659180	LRRC41	brown
chr5	150471362	150481994	GPX3	brown
chr2	182780828	182782726	SSFA2	brown
chr6	36325581	36327027	MAPK13	brown
chr4	2746833	2750071	ADD1	brown
chr9	107814268	107818001	ABCA1	brown
chr17	7033541	7037519	ASGR1	brown
chr3	119418611	119420600	TMEM39A	brown
chr3	4759596	4765283	EDEM1	brown
chr13	44874244	44888995	TSC22D1	brown
chr4	103518007	103521821	MANBA	brown
chr4	2746833	2750071	SH3BP2	brown
chr3	64962475	64964429	ADAMTS9	brown
chr6	43191175	43194450	CUL9	brown
chr7	5726832	5741881	FSCN1	brown
chr9	125986847	125989002	STRBP	brown
chr9	125986847	125989002	RABGAP1	brown
chr14	89844211	89845744	CHES1	brown
chr2	43744390	43748341	ZFP36L2	brown
chr15	52391545	52397067	GNB5	brown
chr11	121920491	121921992	LOC399959	brown
chr11	72473537	72479175	ARAP1	brown
chr8	125638360	125644490	SQLE	cyan
chr11	71198700	71201077	DHCR7	cyan
chr17	7033541	7037519	BCL6B	green
chr12	46600006	46617434	SLC38A2	green
chr8	104383228	104386034	FZD6	green
chr10	102287843	102290312	NDUFB8	green
chr17	77032163	77035815	CANT1	green
chr10	6171656	6172597	IL15RA	green
chr7	24881510	24883910	DFNA5	green
chr6	126238926	126243215	NCOA7	green
chr2	145114669	145117689	ZEB2	green
chr5	35851888	35860497	IL7R	green
chr20	11175657	11177760	JAG1	green
chr17	77032163	77035815	PSCD1	green
chr3	136650442	136652404	NCK1	green
chr9	123685488	123700733	TRAF1	green
chr17	63050132	63055533	ERN1	green
chr3	14211353	14213589	TMEM43	green
chr1	183147554	183150852	LAMC2	green
chr5	150454045	150467619	TNIP1	green
chr5	150471362	150481994	TNIP1	green
chr6	116705764	116715473	DSE	green
chr5	131429270	131431858	IRF1	green
chr8	74374652	74379609	RDH10	green
chr4	103518007	103521821	NFKB1	green
chr11	72473537	72479175	STARD10	green
chr17	32564298	32571509	CCL2	green
chr10	63800511	63820460	ARID5B	green
chr6	26464190	26467560	BTN2A3	green
chr8	104383228	104386034	CTHRC1	green
chr6	137557737	137560137	MAP3K5	green
chr5	130728279	130732642	FNIP1	green
chr5	131429270	131431858	FNIP1	green
chr17	7033541	7037519	XAF1	green
chr3	10242876	10249533	IRAK2	green
chr12	105324483	105324678	SLC41A2	green
chr3	33228206	33229154	KIAA0527	green
chr6	26464190	26467560	BTN2A2	green
chr3	4759596	4765283	ARL8B	green
chr20	52194920	52217950	ZNF217	green
chr3	136650442	136652404	IL20RB	green
chr12	58730582	58732229	XRCC6BP1	green
chr14	35833497	35839881	NFKBIA	green
chr17	7033541	7037519	KCTD11	green
chr6	21200831	21201031	CDKAL1	green
chr3	14211353	14213589	XPC	green
chr5	59039079	59043126	PDE4D	green
chr4	76944553	76945153	CXCL10	green
chr11	86184469	86186477	ME3	green
chr5	131429270	131431858	P4HA2	green
chr13	31308216	31315359	ALOX5AP	green
chr2	237778966	237781662	CXCR7	green
chr2	20766625	20781108	RHOB	green
chr7	92267643	92277930	CDK6	green
chr6	26464190	26467560	BTN3A1	green
chr15	52391545	52397067	TMOD3	green
chr1	156134934	156135401	SLC25A44	green
chr3	119418611	119420600	KTELC1	green
chr7	92267643	92277930	SAMD9	green
chr7	5726832	5741881	KIAA0415	green
chr2	192065721	192068460	MYO1B	green
chr4	2746833	2750071	TNIP2	green
chr12	9908854	9918894	CD69	green
chr5	90428419	90428552	ARRDC3	green
chr1	101184953	101187985	VCAM1	green
chr5	130728279	130732642	CDC42SE2	green
chr7	24881510	24883910	OSBPL3	green
chr2	1608308	1610549	PXDN	green
chr6	26464190	26467560	BTN2A1	green
chr21	35915833	35919761	RCAN1	green
chr17	77032163	77035815	C1QTNF1	green
chr6	43191175	43194450	C6orf108	green
chr17	77032163	77035815	CYTH1	green
chr2	1608308	1610549	LOC100134134	green
chr11	111588760	111589924	SIK2	green
chr7	92267643	92277930	ANKIB1	green
chr2	43744390	43748341	PPM1B	greenyellow
chr12	105604458	105611375	APPL2	greenyellow
chr12	46600006	46617434	SLC38A1	greenyellow
chr19	40511524	40513010	NUMBL	grey
chr17	7033541	7037519	DVL2	grey
chr17	63050132	63055533	POLG2	grey
chr20	48757188	48771323	DDX27	grey
chr5	150454045	150467619	ZNF300	grey
chr1	200121841	200124398	ZNF281	grey
chr10	127822009	127824169	MMP21	grey
chr12	49258915	49261110	CCNT1	grey
chr17	7033541	7037519	CNTROB	grey
chr2	198492043	198493754	PLCL1	grey
chr15	63847429	63849516	CA12	grey
chr6	116705764	116715473	C6orf188	grey
chr8	125638360	125644490	KIAA0196	grey
chr1	28441369	28442442	TRNAU1AP	grey
chr12	49258915	49261110	LMBR1L	grey
chr2	145114669	145117689	GTDC1	grey
chr17	7033541	7037519	EIF5A	grey
chr17	55537524	55544270	MSI2	grey
chr8	125638360	125644490	TRMT12	grey
chr5	35851888	35860497	LMBRD2	grey
chr12	9908854	9918894	GABARAPL1	grey
chr8	30268254	30275928	RBPMS	grey
chr12	26421460	26429582	LOC729222	grey
chr7	5726832	5741881	RNF216L	grey
chr1	156134934	156135401	MEX3A	grey
chr1	47654632	47659180	MGC12982	grey
chr5	150471362	150481994	CCDC69	magenta
chr5	150454045	150467619	CCDC69	magenta
chr1	161695408	161698937	FCGR2B	magenta
chr5	150471362	150481994	ANXA6	magenta
chr5	150454045	150467619	ANXA6	magenta
chr11	85826526	85829105	PICALM	magenta
chr12	105604458	105611375	LOC387882	magenta
chr19	40511524	40513010	PAK4	magenta
chr11	126066092	126068680	FOXRED1	magenta
chr9	123685488	123700733	FBXW2	magenta
chr1	161695408	161698937	USP21	magenta
chr11	86184469	86186477	PRSS23	magenta
chr2	3225597	3228731	TSSC1	magenta
chr3	10242876	10249533	CAMK1	magenta
chr12	49258915	49261110	C12orf68	magenta
chr3	4759596	4765283	EGOT	magenta
chr3	10242876	10249533	SEC13	magenta
chr14	35833497	35839881	FAM177A1	midnightblue
chr20	48757188	48771323	DPM1	pink
chr14	35833497	35839881	PPP2R3C	pink
chr1	68353496	68357050	GNG12	pink
chr9	107814268	107818001	FSD1L	pink
chr7	5726832	5741881	C7orf28A	pink
chr8	30268254	30275928	PPP2CB	pink
chr7	5726832	5741881	LOC441191	pink
chr3	14211353	14213589	LSM3	pink
chr20	48757188	48771323	UBE2V1	pink
chr14	35833497	35839881	SRP54	pink
chr15	52391545	52397067	MAPK6	pink
chr4	141171879	141179356	SCOC	pink
chr7	5726832	5741881	ACTB	pink
chr4	103518007	103521821	UBE2D3	pink
chr11	85826526	85829105	EED	pink
chr7	5726832	5741881	LOC100134571	pink
chr15	63847429	63849516	RPS27L	purple
chr7	5726832	5741881	C7orf26	purple
chr1	156134934	156135401	MEF2D	purple
chr12	46600006	46617434	LOC400027	purple
chr6	116705764	116715473	FAM26E	purple
chr3	187999659	188005471	LPP	red
chr13	31308216	31315359	USPL1	red
chr11	72473537	72479175	ATG16L2	red
chr17	63050132	63055533	CCDC45	red
chr11	126066092	126068680	PUS3	red
chr14	103946442	103947522	MARK3	red
chr3	10242876	10249533	VHL	red
chr9	123685488	123700733	CEP110	red
chr11	72473537	72479175	CENTD2	red
chr10	6171656	6172597	RBM17	red
chr17	7033541	7037519	POLR2A	red
chr6	36325581	36327027	KCTD20	red
chr19	40511524	40513010	EID2B	red
chr12	49258915	49261110	LOC144438	red
chr12	26421460	26429582	LOC645233	red
chr2	20766625	20781108	PUM2	salmon
chr7	92267643	92277930	KRIT1	salmon
chr3	127485841	127497932	PODXL2	tan
chr7	5726832	5741881	WIPI2	tan
chr14	72020188	72024271	MED6	turquoise
chr2	97170648	97172497	ADRA2B	turquoise
chr8	128304943	128311242	MYC	turquoise
chr3	127485841	127497932	MCM2	turquoise
chr20	48757188	48771323	PTPN1	turquoise
chr4	2746833	2750071	RNF4	turquoise
chr17	55537524	55544270	COIL	turquoise
chr17	77032163	77035815	USP36	turquoise
chr6	18501232	18502734	NUP153	turquoise
chr9	123685488	123700733	PSMD5	turquoise
chr15	63847429	63849516	USP3	turquoise
chr3	10242876	10249533	TATDN2	turquoise
chr5	73610493	73613503	UTP15	turquoise
chr3	17063929	17064907	PLCL2	turquoise
chr14	89844211	89845744	C14orf102	turquoise
chr11	126066092	126068680	DCPS	turquoise
chr14	35833497	35839881	BAZ1A	turquoise
chr6	18501232	18502734	DEK	turquoise
chr9	21830166	21838153	MTAP	turquoise
chr21	35915833	35919761	DONSON	turquoise
chr2	64427641	64432820	VPS54	turquoise
chr1	161695408	161698937	DUSP12	turquoise
chr8	74374652	74379609	STAU2	turquoise
chr3	33228206	33229154	SUSD5	turquoise
chr17	55537524	55544270	DYNLL2	turquoise
chr12	105324483	105324678	TDG	turquoise
chr9	114790155	114801479	DNAJC25	turquoise
chr9	110510391	110515515	KLF4	turquoise
chr12	49258915	49261110	DDX23	turquoise
chr11	126066092	126068680	SRPR	turquoise
chr2	20766625	20781108	WDR35	turquoise
chr4	160303600	160304675	LOC201725	turquoise
chr12	46600006	46617434	ARID2	turquoise
chr17	55537524	55544270	SFRS1	turquoise
chr3	176861314	176865870	TBL1XR1	turquoise
chr1	59490768	59496245	JUN	turquoise
chr3	14211353	14213589	CHCHD4	turquoise
chr2	20766625	20781108	TTC32	turquoise
chr14	72020188	72024271	SIPA1L1	turquoise
chr1	28441369	28442442	PPP1R8	turquoise
chr17	77032163	77035815	BIRC5	turquoise
chr1	28441369	28442442	GMEB1	turquoise
chr7	92267643	92277930	FAM133B	turquoise
chr7	18547258	18551611	HDAC9	turquoise
chr1	28441369	28442442	SNORA61	turquoise
chr1	28441369	28442442	SNORA16A	turquoise
chr1	28441369	28442442	SNHG12	turquoise
chr4	160303600	160304675	C4orf46	turquoise
chr3	119418611	119420600	LRRC58	turquoise
chr6	116705764	116715473	LOC644101	turquoise
chr4	103518007	103521821	NHEDC2	yellow
chr5	150454045	150467619	RPS14	yellow
chr12	90352833	90358826	WDR51B	yellow
chr2	64427641	64432820	HSPC159	yellow
chr5	150454045	150467619	LOC134466	yellow
chr8	125638360	125644490	NSMCE2	yellow
chr7	5726832	5741881	RNF216	yellow
chr8	104383228	104386034	WDSOF1	yellow
chr13	44874244	44888995	KIAA1704	yellow
chr6	116705764	116715473	TSPYL1	yellow
chr12	105324483	105324678	KIAA1033	yellow
chr12	105604458	105611375	KIAA1033	yellow
chr12	49258915	49261110	BCDIN3D	yellow
chr20	48757188	48771323	TMEM189	yellow
chr5	150454045	150467619	G3BP1	yellow
chr14	35833497	35839881	LOC728953	yellow
chr14	35833497	35839881	EAPP	yellow
chr6	126238926	126243215	HINT3	yellow
chr1	59490768	59496245	LOC391044	yellow
