# Supplementary material for: Global expression and CpG methylation analysis of primary endothelial cells before and after TNFa stimulation reveals gene modules enriched in inflammatory and infectious diseases and associated DMRs
Source: PLoS One. 2020 Mar 31;15(3):e0230884. doi: 10.1371/journal.pone.0230884 (PMC7108734; doi:10.1371/journal.pone.0230884)
Supplement: S4 File — Columns include Disease Ontology identifier; disease name; number of genes annotated for the disease; number of genes in module that overlap the disease annotated genes; enrichment fold change, z-score, p-value, FDR-adjusted p-value, odds ratio, 95% confidence interval upper and lower bounds; list of annotated genes for the disease, and list of in module that overlap the disease annotated genes. (XLSX) [file pone.0230884.s005.xlsx]

## Sheet: Green
Disease Ontology Identifier	Name	Top-level DO category	2nd-level DO category	nAnno	nOverlap	fc	zscore	pvalue	adjp	or	CIl	CIu	distance	namespace	members_Overlap	members_Anno
DOID:0060056	hypersensitivity reaction disease	disease of anatomical entity	immune system disease	436	97	2.03	7.97	3.5e-13	1.5e-10	2.69	2.07	3.48	3	DO	ADAR, B2M, CCL2, CCL5, CD164, CD47, CD81, CD83, CEACAM1, COTL1, CST3, CTSK, CX3CL1, CXCL10, CXCL8, DDX58, EIF2AK2, ETS1, GPX1, GSTP1, HLA-A, HLA-B, HLA-C, HLA-G, ICAM1, ICOSLG, IFIH1, IFIT3, IFNGR1, IFNGR2, IL12A, IL15, IL18BP, IL18R1, IL1A, IL4R, IL6ST, IL7R, IRF1, IRF7, ITGAV, JAG1, JAK2, LAMB3, LGALS1, LTA, LY6E, MAN2A1, MAPK1, MAVS, MUC1, MX1, NAMPT, NFKB1, NFKBIA, NR3C1, OAS1, P2RX7, PAPPA, …	ABCC1, ABCC4, ABL1, ACP1, ACVR1, ACVR1B, ADA, ADAR, ADM, ADRB2, AGER, AHR, AIF1, AIRE, AKT1, ALB, ALDH1B1, ALPP, ANKRD1, ANXA11, ANXA2, APEX1, APP, ARHGAP45, ATG16L1, ATM, AXL, B2M, BAK1, BAX, BCHE, BCL2, BCL2L1, BCL2L11, BDNF, BIRC5, BMI1, BRCA1, C12orf10, C1GALT1C1, C1QBP, C4A, CACNA1A, CACNA1S, CASP10, CASP3, CAT, CAV1, CAV2, CCL14, CCL2, CCL3L1, CCL5, CD14, CD164, CD24, CD274, CD276, CD40, CD…
DOID:417	hypersensitivity reaction type II disease	disease of anatomical entity	immune system disease	391	87	2.03	7.5	7.9e-12	1.3e-09	2.64	2.01	3.45	4	DO	ADAR, B2M, CCL2, CCL5, CD47, CD83, CEACAM1, CST3, CX3CL1, CXCL10, CXCL8, DDX58, ETS1, GPX1, GSTP1, HLA-A, HLA-B, HLA-C, HLA-G, ICAM1, ICOSLG, IFIH1, IFIT3, IFNGR1, IFNGR2, IL12A, IL15, IL18BP, IL1A, IL4R, IL6ST, IL7R, IRF1, IRF7, ITGAV, JAG1, LAMB3, LGALS1, LY6E, MAN2A1, MAPK1, MAVS, MUC1, MX1, NAMPT, NFKB1, NFKBIA, NR3C1, OAS1, P2RX7, PAPPA, PLSCR1, PRDX5, PSMB8, PSMB9, PTGS2, RASGRP3, SELE, SEP…	ABCC1, ABCC4, ABL1, ACVR1B, ADA, ADAR, ADRB2, AGER, AIF1, AIRE, AKT1, ALB, ALPP, ANKRD1, ANXA2, APEX1, ARHGAP45, ATG16L1, ATM, AXL, B2M, BAK1, BAX, BCHE, BCL2, BCL2L1, BCL2L11, BDNF, BIRC5, BMI1, C12orf10, C1GALT1C1, C4A, CACNA1A, CACNA1S, CASP3, CAT, CAV1, CAV2, CCL14, CCL2, CCL3L1, CCL5, CD14, CD24, CD274, CD276, CD40, CD44, CD47, CD55, CD59, CD83, CD86, CDKN1A, CEACAM1, CEBPB, CENPA, CENPO, CF…
DOID:37	skin disease	disease of anatomical entity	integumentary system disease	280	69	2.24	7.58	1.3e-11	1.3e-09	2.95	2.17	3.98	3	DO	ACKR1, ADAM10, ADM2, ALOX5AP, BCL3, CCL2, CCL20, CCL5, CFB, CFLAR, CX3CL1, CXCL10, CXCL8, CYLD, DDX58, DSP, ERAP1, F3, FABP5, FGFR3, GPX1, GSTP1, HLA-A, HLA-B, HLA-C, HLA-G, ICAM1, IFIH1, IL12A, IL15, IL18R1, IL1A, IL20RB, IL32, IL4R, IL7R, IRF1, LAMB3, LAMC2, LTA, MAPK1, NFKB1, PERP, POLG, PSENEN, PSMB8, PSMB9, RASGRP3, S100A11, SAT1, SELE, SMAD3, SMPD2, SOD2, SQSTM1, SSH1, TAP1, TAP2, TGFBR2, T…	ACKR1, ADAM10, ADAM17, ADM2, ADRB2, AGER, AGPAT2, AKT1, ALB, ALDH1A1, ALDH2, ALOX5AP, ANPEP, ANXA2, APOC1, AR, ATP2A2, ATP2C1, ATP6V0A2, BAX, BCL2, BCL3, BDNF, BSCL2, BSG, C4A, CASP3, CAT, CAV1, CAVIN1, CCHCR1, CCL2, CCL20, CCL5, CCND1, CD14, CD40, CD44, CD63, CD86, CD93, CDH13, CDK2, CDK4, CDKN1A, CDKN2B, CFB, CFLAR, CKS1B, CLDN7, COL17A1, CRABP2, CREB1, CREBBP, CRHR1, CTSD, CTSL, CX3CL1, CXCL10…
DOID:65	connective tissue disease	disease of anatomical entity	musculoskeletal system disease	574	113	1.79	7.2	1.6e-11	1.3e-09	2.32	1.82	2.95	3	DO	ACKR3, ADAR, B2M, BMP2, CASP7, CCL2, CCL20, CCL5, CD47, CD58, CD69, CD83, CFLAR, COTL1, CST3, CTSK, CX3CL1, CXCL10, CXCL8, EFNB1, EPHB2, ERAP1, ETS1, F3, FGFR3, GCH1, HLA-A, HLA-B, HLA-C, HLA-G, HSPB8, ICAM1, IFIH1, IFIT3, IFNGR1, IFNGR2, IKBKE, IL15, IL18BP, IL1A, IL32, IL4R, IL6ST, IL7R, ITGAV, ITPR2, JAG1, JAK2, LAMP3, LGALS9, LTA, LTB, MAN2A1, MAP3K5, MAPK1, MAVS, MMP10, MUC1, MX1, NAMPT, NFK…	ABCC1, ABL1, ACKR3, ACVR1, ACVR1B, ADA, ADAM15, ADAM17, ADAMTS4, ADAMTS7, ADAR, ADIPOR1, ADM, ADRB2, AGER, AHR, AIF1, AKT1, ALDH7A1, ANP32A, ANXA1, ANXA11, ANXA2, ANXA5, ANXA6, AR, ARHGEF3, ATIC, ATM, ATP1A1, B2M, B4GALT1, B4GALT7, BAK1, BAX, BCL2, BCL2L1, BCL2L11, BDNF, BGLAP, BID, BIRC5, BMP2, BMP2K, BMP4, BMP6, BMX, BSG, C4A, C5, CALCRL, CALM1, CALM2, CALR, CAND2, CARD8, CASP3, CASP7, CAT, CAV…
DOID:8857	lupus erythematosus	disease of anatomical entity	immune system disease	188	53	2.57	7.73	1.8e-11	1.3e-09	3.48	2.44	4.9	5	DO	ADAR, B2M, CCL2, CCL5, CD83, CXCL10, CXCL8, DDX58, ETS1, HLA-A, HLA-B, HLA-G, ICAM1, ICOSLG, IFIH1, IFIT3, IFNGR1, IFNGR2, IL18BP, IL4R, IL6ST, IRF7, LY6E, MAN2A1, MAVS, MX1, NAMPT, NFKBIA, NR3C1, OAS1, P2RX7, PAPPA, PLSCR1, PTGS2, RASGRP3, SELE, SERPINB2, SOCS1, SOD2, TNFAIP3, TNFRSF14, TNFRSF4, TNFRSF6B, TNFSF13B, TNIP1, TP53, TRADD, TRAF1, TRAF2, TRIM21, TYK2, VCAM1, VEGFA	ABCC1, ADA, ADAR, ALB, ANKRD1, ANXA2, AXL, B2M, BAK1, BCL2, BCL2L1, C4A, CASP3, CAT, CCL14, CCL2, CCL5, CD24, CD274, CD40, CD44, CD55, CD59, CD83, CD86, CDKN1A, CEBPB, CFH, CPD, CXCL10, CXCL8, CXCR4, DDX58, DKK1, DNMT1, DPP4, DUSP1, EDN1, EGFR, ELAVL1, ELF1, ERCC2, ETS1, FAS, FCGR2A, FCGR2B, FCGR3B, FOXO1, GADD45A, GATA3, GIMAP5, GSTM1, HLA-A, HLA-B, HLA-DMA, HLA-G, HMGB1, HSP90B1, HSPA4, ICAM1, …
DOID:1579	respiratory system disease	disease of anatomical entity	respiratory system disease	351	80	2.08	7.41	1.8e-11	1.3e-09	2.7	2.03	3.56	2	DO	ABCG1, ACADVL, ACKR1, ARG2, BAMBI, BLVRA, CCL2, CCL5, CD69, CFLAR, CSF2RB, CST3, CTSH, CTSK, CX3CL1, CXCL10, CXCL8, CYP2J2, EIF2AK2, ELMOD2, ETS1, F3, GSTP1, HLA-A, HLA-B, HLA-C, HLA-G, HSPA1A, ICAM1, IFI27, IFIH1, IFNGR1, IL12A, IL15, IL18R1, IL1A, IL4R, IL6ST, IRF1, LGALS9, LTA, MAPK1, MCAM, MUC1, MYD88, MYLK, NFKB1, NFKBIA, NFKBIE, NNMT, NR3C1, P2RX7, PARK7, PDE4D, PHF11, PIK3CD, PLA2G4A, PTGS…	ABCA3, ABCC1, ABCG1, ACADVL, ACKR1, ACSL3, ACVR1, ADA, ADH5, ADM, ADORA2A, ADORA2B, ADRB2, AEBP1, AGER, AHR, AIP, AKT1, ANGPT1, ANGPT2, ANXA1, AQP1, ARG2, ATF4, ATF6, ATM, ATP2A2, AURKA, AURKAIP1, BAMBI, BAX, BCL2, BCL2L1, BDNF, BLVRA, BMPR2, BSG, C4A, C5, CACNG6, CASP10, CASP3, CASP6, CAT, CAV1, CCL2, CCL5, CCNA2, CCND1, CD14, CD274, CD34, CD40, CD44, CD63, CD69, CD86, CDKN1B, CEBPB, CFL1, CFLAR…
DOID:0050117	disease by infectious agent	disease by infectious agent	NA	810	144	1.62	6.92	3.7e-11	2.3e-09	2.11	1.69	2.64	1	DO	ACKR1, ADAR, APOBEC3G, ATF5, B2M, BAMBI, BCL3, BIRC3, BMP2, BST2, CASP1, CASP7, CCL2, CCL20, CCL5, CD58, CD81, CD83, CEACAM1, CFB, CFLAR, CHFR, CSK, CST3, CTSH, CX3CL1, CXCL10, CXCL11, CXCL5, CXCL8, CYLD, DAXX, DDX58, DHX58, EIF2AK2, ERAP1, ERN1, ETS2, F3, FABP5, GBP1, GSTP1, GYPC, HLA-A, HLA-B, HLA-C, HLA-G, HSPA1A, ICAM1, IDE, IFIH1, IFIT1, IFIT2, IFITM1, IFITM3, IFNAR1, IFNGR1, IFNGR2, IKBKE, …	A4GALT, ABCA4, ABCC1, ABCE1, ABL1, ACKR1, ACO1, ACP1, ACSL3, ACTB, ACTR2, ACTR3, ADA, ADAR, ADD1, ADI1, ADIPOR1, ADIPOR2, ADM, ADORA2A, ADRB2, AFDN, AGO2, AIM2, AIRE, AKT1, ALYREF, ANAPC11, ANAPC4, ANAPC5, ANG, ANGPT1, ANGPT2, ANPEP, ANTXR1, ANXA1, ANXA2, AP1G1, AP3D1, APEX1, APH1B, APOBEC3B, APOBEC3C, APOBEC3F, APOBEC3G, APOC1, APP, APPBP2, AQP1, AR, ARF1, ATF3, ATF4, ATF5, ATG7, ATM, ATP1B1, AT…
DOID:3342	bone inflammation disease	disease of anatomical entity	musculoskeletal system disease	367	80	1.98	6.95	2e-10	1.1e-08	2.54	1.91	3.34	5	DO	ACKR3, B2M, BMP2, CASP7, CCL2, CCL20, CCL5, CD58, CD69, CD83, CFLAR, COTL1, CST3, CTSK, CX3CL1, CXCL10, CXCL8, EFNB1, ERAP1, F3, HLA-A, HLA-B, HLA-C, HLA-G, HSPB8, ICAM1, IFNGR1, IKBKE, IL15, IL1A, IL32, IL4R, IL7R, ITGAV, ITPR2, JAG1, JAK2, LAMP3, LGALS9, LTA, LTB, MAP3K5, MAPK1, MMP10, NAMPT, NFKB1, NFKBIA, NR3C1, P2RX7, P4HA1, P4HA2, PIK3CD, PLA2G4A, PML, PRDX5, PTGS2, RHOB, S100A11, S1PR1, SE…	ACKR3, ADA, ADAM15, ADAM17, ADAMTS4, ADAMTS7, ADIPOR1, ADM, ADRB2, AGER, AIF1, AKT1, ANP32A, ANXA1, ATIC, ATM, ATP1A1, B2M, B4GALT1, BAK1, BAX, BCL2, BCL2L1, BCL2L11, BGLAP, BID, BIRC5, BMP2, BMP4, BMX, BSG, C4A, C5, CALCRL, CALM1, CALM2, CALR, CARD8, CASP7, CAT, CCL2, CCL20, CCL5, CCR6, CCRL2, CD14, CD274, CD276, CD34, CD40, CD44, CD58, CD63, CD69, CD83, CD86, CDC42BPB, CDKN1A, CENPJ, CFH, CFLAR…
DOID:848	arthritis	disease of anatomical entity	musculoskeletal system disease	350	77	2	6.9	2.9e-10	1.4e-08	2.56	1.91	3.38	6	DO	ACKR3, B2M, CASP7, CCL2, CCL20, CCL5, CD58, CD69, CD83, CFLAR, COTL1, CST3, CTSK, CX3CL1, CXCL10, CXCL8, EFNB1, F3, HLA-A, HLA-B, HLA-C, HLA-G, HSPB8, ICAM1, IFNGR1, IKBKE, IL15, IL1A, IL32, IL4R, IL7R, ITGAV, ITPR2, JAG1, LAMP3, LGALS9, LTA, LTB, MAP3K5, MAPK1, MMP10, NAMPT, NFKB1, NFKBIA, NR3C1, P2RX7, P4HA1, P4HA2, PIK3CD, PLA2G4A, PML, PRDX5, PTGS2, RHOB, S100A11, S1PR1, SELE, SMAD3, SOCS1, S…	ACKR3, ADA, ADAM15, ADAM17, ADAMTS4, ADAMTS7, ADIPOR1, ADM, ADRB2, AGER, AIF1, AKT1, ANP32A, ANXA1, ATIC, ATM, ATP1A1, B2M, B4GALT1, BAK1, BCL2, BCL2L1, BCL2L11, BGLAP, BID, BIRC5, BMP4, BMX, BSG, C4A, C5, CALCRL, CALM1, CALM2, CALR, CARD8, CASP7, CAT, CCL2, CCL20, CCL5, CCR6, CCRL2, CD14, CD274, CD276, CD34, CD40, CD44, CD58, CD63, CD69, CD83, CD86, CDKN1A, CENPJ, CFH, CFLAR, CHI3L1, CLEC16A, CO…
DOID:934	viral infectious disease	disease by infectious agent	viral infectious disease	521	101	1.77	6.57	7.2e-10	3e-08	2.23	1.73	2.86	2	DO	ACKR1, ADAR, APOBEC3G, ATF5, BST2, CASP1, CCL2, CCL20, CCL5, CD58, CD81, CHFR, CST3, CTSH, CX3CL1, CXCL10, CXCL11, CXCL8, DAXX, DDX58, DHX58, EIF2AK2, ERN1, ETS2, F3, GSTP1, HLA-A, HLA-B, HLA-C, HLA-G, ICAM1, IFIH1, IFIT1, IFIT2, IFITM1, IFITM3, IFNAR1, IFNGR1, IKBKE, IKBKG, IL12A, IL15, IL18R1, IL1A, IL32, IL7R, IRF1, IRF7, IRF9, ISG15, ISG20, JAG1, JAK1, LGALS9, LTA, MAP3K5, MAPK1, MAVS, MSN, M…	ABCE1, ACKR1, ACSL3, ACTB, ACTR2, ACTR3, ADAR, ADIPOR1, ADIPOR2, AFDN, AGO2, AKT1, ANAPC11, ANGPT1, ANGPT2, ANXA2, AP1G1, APOBEC3B, APOBEC3G, APOC1, APP, APPBP2, AQP1, AR, ARF1, ATF5, ATG7, ATP1B1, ATXN10, BACH2, BAG3, BAK1, BAX, BCL2, BCL2L1, BCL2L11, BID, BIRC5, BLM, BSG, BST2, C19orf60, C1QBP, CAPNS1, CAPRIN1, CASP1, CASP3, CAV1, CBL, CCL2, CCL20, CCL3L1, CCL5, CCND3, CCNT1, CCR6, CD14, CD274,…
DOID:8469	influenza	disease of anatomical entity	respiratory system disease	78	29	3.39	7.47	7.8e-10	3e-08	5.06	3.05	8.27	3	DO	ADAR, APOBEC3G, BST2, CASP1, CCL2, CCL5, CXCL10, CXCL8, DDX58, EIF2AK2, HLA-A, HLA-B, IFIH1, IFITM1, IFNAR1, IL32, IRF7, ISG15, MAP3K5, MAVS, MX1, PML, SGPL1, SOCS1, TLR3, TNFSF9, TP53, TRAF1, VPS4B	ADAR, ANXA2, APOBEC3G, ATP1B1, ATXN10, BAX, BST2, CASP1, CASP3, CCL2, CCL5, CCNT1, CDK9, CPSF4, CRK, CRKL, CXCL10, CXCL8, DDX58, EIF2AK2, EIF4E, F2RL1, GAS8, HDAC6, HLA-A, HLA-B, HLA-DMB, HMGB1, HNRNPF, HSPA8, IFIH1, IFITM1, IFNAR1, IKBKB, IL10, IL32, ILF3, IPO5, IRF3, IRF7, ISG15, KPNA1, LILRB1, MAP3K5, MAPK8, MAVS, MIF, MX1, NCL, NXF1, PIK3R1, PIK3R2, PML, PRKD3, PTX3, RAB11A, RELA, RPS6KA3, RU…
DOID:9074	systemic lupus erythematosus	disease of anatomical entity	musculoskeletal system disease	150	43	2.61	7.06	9.6e-10	3.4e-08	3.5	2.36	5.11	4	DO	ADAR, B2M, CCL2, CCL5, CD83, CXCL8, ETS1, HLA-A, HLA-B, HLA-G, ICAM1, IFIH1, IFIT3, IFNGR1, IFNGR2, IL18BP, IL6ST, MAN2A1, MAVS, MX1, NAMPT, NFKBIA, NR3C1, OAS1, P2RX7, PAPPA, PLSCR1, RASGRP3, SELE, SERPINB2, SOCS1, SOD2, TNFAIP3, TNFRSF14, TNFRSF6B, TNFSF13B, TNIP1, TP53, TRAF1, TRIM21, TYK2, VCAM1, VEGFA	ABCC1, ADA, ADAR, ANXA2, B2M, BAK1, BCL2, C4A, CASP3, CAT, CCL2, CCL5, CD24, CD274, CD40, CD44, CD55, CD59, CD83, CD86, CDKN1A, CEBPB, CFH, CXCL8, CXCR4, DKK1, DNMT1, DPP4, EDN1, EGFR, ELAVL1, ELF1, ERCC2, ETS1, FAS, FCGR2A, FCGR2B, FCGR3B, GADD45A, GATA3, GIMAP5, GSTM1, HLA-A, HLA-B, HLA-DMA, HLA-G, HMGB1, HSP90B1, HSPA4, ICAM1, IFIH1, IFIT3, IFNGR1, IFNGR2, IGFBP3, IKZF3, IL10, IL18, IL18BP, IL…
DOID:0050161	lower respiratory tract disease	disease of anatomical entity	respiratory system disease	336	73	1.98	6.58	1.7e-09	5.6e-08	2.5	1.86	3.32	3	DO	ABCG1, ACADVL, ACKR1, ARG2, BAMBI, BLVRA, CCL2, CCL5, CD69, CFLAR, CSF2RB, CST3, CTSH, CTSK, CX3CL1, CXCL10, CXCL8, CYP2J2, EIF2AK2, ELMOD2, ETS1, F3, GSTP1, HLA-G, HSPA1A, ICAM1, IFI27, IFIH1, IFNGR1, IL12A, IL15, IL18R1, IL1A, IL4R, IL6ST, IRF1, LGALS9, LTA, MAPK1, MUC1, MYD88, MYLK, NFKB1, NFKBIA, NFKBIE, NNMT, NR3C1, P2RX7, PARK7, PDE4D, PHF11, PIK3CD, PLA2G4A, PTGS2, RIPK2, S1PR1, SELE, SMAD…	ABCA3, ABCC1, ABCG1, ACADVL, ACKR1, ACSL3, ACVR1, ADA, ADH5, ADM, ADORA2A, ADORA2B, ADRB2, AEBP1, AGER, AHR, AIP, AKT1, ANGPT1, ANGPT2, ANXA1, AQP1, ARG2, ATF4, ATF6, ATM, ATP2A2, AURKA, AURKAIP1, BAMBI, BAX, BCL2, BCL2L1, BDNF, BLVRA, BMPR2, BSG, C4A, C5, CACNG6, CASP10, CASP3, CASP6, CAT, CAV1, CCL2, CCL5, CCNA2, CCND1, CD14, CD274, CD34, CD40, CD44, CD63, CD69, CD86, CDKN1B, CEBPB, CFL1, CFLAR…
DOID:7148	rheumatoid arthritis	disease of anatomical entity	musculoskeletal system disease	274	63	2.09	6.59	2.5e-09	7.6e-08	2.65	1.93	3.61	7	DO	ACKR3, CCL2, CCL20, CCL5, CD58, CD69, CD83, CFLAR, COTL1, CST3, CTSK, CX3CL1, CXCL10, CXCL8, EFNB1, F3, HLA-C, HLA-G, HSPB8, ICAM1, IFNGR1, IKBKE, IL15, IL1A, IL32, IL4R, IL7R, ITGAV, ITPR2, JAG1, LAMP3, LGALS9, LTA, LTB, MAP3K5, MAPK1, NAMPT, NFKB1, NFKBIA, NR3C1, P2RX7, PIK3CD, PLA2G4A, PML, PTGS2, S1PR1, SELE, SOCS1, TAB2, TAP1, TAP2, TLR3, TNFAIP3, TNFRSF10B, TNFRSF14, TNFRSF6B, TNFRSF9, TNFS…	ACKR3, ADAM17, ADAMTS4, ADM, ADRB2, AGER, AIF1, AKT1, ANXA1, ATIC, ATM, ATP1A1, B4GALT1, BAK1, BCL2, BCL2L1, BCL2L11, BID, BIRC5, BMP4, BMX, BSG, C5, CALCRL, CALR, CARD8, CAT, CCL2, CCL20, CCL5, CCR6, CCRL2, CD14, CD274, CD276, CD40, CD44, CD58, CD63, CD69, CD83, CD86, CDKN1A, CENPJ, CFH, CFLAR, CHI3L1, CLEC16A, COTL1, CREB1, CST3, CTGF, CTNNB1, CTSB, CTSK, CUL1, CX3CL1, CXCL10, CXCL16, CXCL8, CX…
DOID:0060005	autoimmune disease of endocrine system	disease of anatomical entity	immune system disease	39	19	4.44	7.57	3.5e-09	9.9e-08	7.99	4	15.9	5	DO	CXCL10, CXCL8, HLA-A, HLA-B, HLA-C, ICAM1, IFIH1, IL1A, IL4R, IRF1, NFKB1, PRDX5, PTGS2, SELE, TAB2, TAP1, TAP2, TNFRSF9, TP53	ADRB2, AIRE, APEX1, BAK1, BAX, BCL2, CD274, CD40, CXCL10, CXCL8, CYP27B1, EDN1, FAS, FCGR2A, GNAS, HLA-A, HLA-B, HLA-C, HLA-DRB4, ICAM1, IFIH1, IGF1R, IL10, IL1A, IL4R, IRF1, MTHFR, NFKB1, PRDX5, PTGS2, SELE, TAB2, TAP1, TAP2, TFPI, TNFRSF1B, TNFRSF9, TP53, XRCC1
DOID:12361	Graves' disease	disease of anatomical entity	immune system disease	36	18	4.55	7.52	5.4e-09	1.4e-07	8.4	4.09	17.3	6	DO	CXCL10, CXCL8, HLA-A, HLA-B, HLA-C, ICAM1, IFIH1, IL1A, IL4R, IRF1, NFKB1, PRDX5, SELE, TAB2, TAP1, TAP2, TNFRSF9, TP53	ADRB2, APEX1, BAK1, BAX, BCL2, CD274, CD40, CXCL10, CXCL8, CYP27B1, EDN1, FAS, FCGR2A, GNAS, HLA-A, HLA-B, HLA-C, ICAM1, IFIH1, IGF1R, IL10, IL1A, IL4R, IRF1, MTHFR, NFKB1, PRDX5, SELE, TAB2, TAP1, TAP2, TFPI, TNFRSF1B, TNFRSF9, TP53, XRCC1
DOID:77	gastrointestinal system disease	disease of anatomical entity	gastrointestinal system disease	554	103	1.69	6.17	5.5e-09	1.4e-07	2.11	1.64	2.7	2	DO	ADAR, AMACR, APOBEC3G, ASCC1, B2M, BCL3, BIRC3, BLVRA, CCL2, CCL20, CCL5, CD58, CD81, CD83, CEACAM1, CST3, CTHRC1, CTSK, CXCL10, CXCL11, CXCL2, CXCL5, CXCL6, CXCL8, DDX58, EIF2AK2, ERN1, ETS2, F3, FABP4, GSTP1, HLA-A, HLA-B, HLA-C, HLA-G, HSPA1A, HSPA1B, ICAM1, IFITM1, IFITM3, IFNAR1, IKBKE, IL12A, IL15, IL18BP, IL1A, IL32, IL4R, IL7R, IRF1, IRF7, IRF9, ISG15, ISG20, ITGAV, JAG1, JAK1, JAK2, LGAL…	AAAS, ABCA1, ABCC4, ABL1, ACSL3, ACVRL1, ADA, ADAM17, ADAR, ADIPOR1, ADIPOR2, ADM, AGER, AGO2, AIRE, AKR1C2, ALDH2, ALPP, AMACR, ANGPT2, ANXA2, AP1G1, APEX1, APLN, APOBEC3B, APOBEC3G, APOC1, AQP1, AR, ARF1, ARHGDIA, ARPC2, ASCC1, ATG16L1, ATG4A, ATG7, ATM, ATOX1, ATP2A2, ATP7B, ATP8B1, AURKA, B2M, B4GALT1, BAX, BCL2, BCL3, BCL6, BGLAP, BIRC3, BIRC5, BLVRA, BMI1, C19orf60, C1QBP, C4A, C5, CAB39, C…
DOID:1398	parasitic infectious disease	disease by infectious agent	parasitic infectious disease	75	27	3.28	6.99	7e-09	1.7e-07	4.79	2.84	7.93	2	DO	ACKR1, CCL2, CX3CL1, CXCL10, ERAP1, F3, GSTP1, GYPC, HLA-B, HLA-G, ICAM1, IFNAR1, IFNGR1, IL12A, IL15, IRF1, ITGAV, LTA, MAPK1, MYD88, P2RX7, PTGS2, STAT6, TAP1, TAP2, TLR6, VEGFA	ABCA4, ACKR1, ADORA2A, ADRB2, ANGPT1, ANGPT2, BCL2, CAPN1, CAPN2, CCL2, COL18A1, CTSB, CX3CL1, CXCL10, EDN1, ENG, EPOR, ERAP1, F3, FAS, FCGR2A, FCGR2B, G6PD, GNAS, GSR, GSTM1, GSTP1, GSTT1, GYPC, HLA-B, HLA-G, HMOX1, HPRT1, ICAM1, IDO1, IFNAR1, IFNGR1, IL10, IL12A, IL15, IL18, IL6, IRF1, ITGAV, ITGB3, KRT18, LMAN1, LTA, MAPK1, MAPK14, MAPK3, MAPK8, MIF, MMP1, MYD88, NCF1, NOS3, P2RX7, PLAU, PRRC2…
DOID:865	vasculitis	disease of anatomical entity	cardiovascular system disease	62	24	3.52	7.04	9.4e-09	2.1e-07	5.35	3.04	9.26	4	DO	CCL2, CX3CL1, CXCL5, CXCL8, GSTP1, HLA-A, HLA-B, HLA-G, ICAM1, IFNGR1, IKBKG, IL15, IL1A, IRF1, MX1, NFKBIA, SELE, TNFAIP3, TNIP1, TRAF1, TRAF2, TRIM39, VCAM1, VEGFA	ADARB1, ANGPT1, ANGPT2, BCL2, C5, CCL2, CCL3L1, CD24, CD40, CDH5, CX3CL1, CXCL5, CXCL8, ENO1, GSTM1, GSTP1, GSTT1, HIF1A, HLA-A, HLA-B, HLA-DRB4, HLA-E, HLA-G, HMOX1, HSPA4, HSPD1, ICAM1, IFNGR1, IKBKG, IL10, IL15, IL18, IL1A, IL25, IL6, IRF1, ITGB3, LEP, MICA, MIF, MMP2, MX1, NFKBIA, NOS3, PRDX2, PROCR, PROS1, S100A9, SCAF11, SELE, STAT4, THBD, TLR4, TNFAIP3, TNFRSF1A, TNFRSF1B, TNIP1, TRAF1, TR…
DOID:8622	measles	disease by infectious agent	viral infectious disease	25	14	5.1	7.22	4.3e-08	9.3e-07	10.6	4.44	26	3	DO	ADAR, CXCL8, EIF2AK2, HLA-B, IFIH1, IFNAR1, IL12A, IL15, IRF1, JAK1, MX1, SQSTM1, STAT2, TLR3	ADAR, BSG, CD46, CXCL8, EIF2AK2, HLA-B, IDO1, IFIH1, IFNAR1, IL12A, IL15, IRF1, IRF3, JAK1, MX1, PRDX1, RAF1, RCHY1, RELA, SQSTM1, STAT1, STAT2, TLR3, TLR4, TRIP6
DOID:2723	dermatitis	disease of anatomical entity	integumentary system disease	92	29	2.87	6.37	6e-08	1.2e-06	3.92	2.41	6.26	4	DO	ADAM10, ADM2, BCL3, CCL5, CFLAR, CX3CL1, CXCL10, FABP5, FGFR3, GSTP1, HLA-B, HLA-G, IL12A, IL15, IL1A, IL32, IL4R, IL7R, PERP, S100A11, SELE, SMAD3, SMPD2, SQSTM1, TAP2, TNFRSF14, TNFSF13B, TP53, VEGFA	ADAM10, ADM2, ALB, ALDH1A1, ALDH2, ANXA2, APOC1, ATP2C1, BAX, BCL3, BDNF, CASP3, CCL5, CD40, CD86, CDK2, CDKN1A, CFLAR, CX3CL1, CXCL10, DNMT1, DSC3, ENO1, F2RL1, FABP5, FGFR3, GSTM1, GSTP1, GSTT1, HLA-B, HLA-G, HMOX1, HNMT, HSPB1, HSPD1, IGFBP1, IL10, IL12A, IL13RA1, IL15, IL18, IL1A, IL1RL1, IL24, IL25, IL32, IL4R, IL6, IL7R, IRAK3, ITCH, ITGB1, ITGB3, KITLG, MAPK14, MMP2, MSMO1, MYO9B, NAT1, NP…
DOID:2825	nose disease	disease of anatomical entity	respiratory system disease	46	19	3.76	6.61	1e-07	2e-06	5.91	3.08	11.1	4	DO	CCL5, CX3CL1, CXCL8, HLA-A, HLA-B, HLA-C, HLA-G, ICAM1, IL12A, NFKB1, NR3C1, TAP1, TAP2, TGFBR2, TLR3, TLR6, TNFRSF4, VCAM1, VEGFA	ADM, BCL2, CCL5, CD14, CD40, CD86, CX3CL1, CXCL8, EDN1, EGFR, F2RL1, FCGR2A, GATA3, HLA-A, HLA-B, HLA-C, HLA-G, HMOX1, ICAM1, IL12A, IL18, IL33, IL6, JUN, LEP, MIR21, NFKB1, NOD1, NOX4, NR3C1, PRKCA, RELA, SERPINE1, SOD1, TAP1, TAP2, TBX21, TGFBR2, TLR3, TLR4, TLR6, TNFRSF4, UCN, VCAM1, VEGFA, VIP
DOID:2237	hepatitis	disease of anatomical entity	endocrine system disease	249	55	2.01	5.79	1.3e-07	2.4e-06	2.48	1.77	3.43	5	DO	APOBEC3G, B2M, CCL2, CCL20, CCL5, CD58, CD81, CEACAM1, CXCL10, CXCL11, CXCL8, DDX58, EIF2AK2, ERN1, ETS2, GSTP1, HLA-A, HLA-B, HLA-C, ICAM1, IFNAR1, IL12A, IL1A, IRF1, IRF9, ISG15, ISG20, JAG1, JAK1, LGALS9, LTA, MAPK1, MAVS, MX1, MYD88, NAMPT, NEDD4, NFKB1, NFKBIB, OAS1, P2RX7, PSMB9, PTGS2, SEPSECS, SMAD3, SOCS1, SOD2, TAF1A, TAP1, TLR3, TNFSF13B, TP53, TRIM26, VCAM1, VEGFA	ACSL3, ADIPOR1, ADIPOR2, AGO2, AIRE, ANGPT2, AP1G1, APOBEC3B, APOBEC3G, APOC1, AQP1, AR, ARF1, ATG7, ATP7B, B2M, B4GALT1, BAX, BCL2, BIRC5, C19orf60, C1QBP, CAPNS1, CBL, CCL2, CCL20, CCL3L1, CCL5, CD14, CD274, CD58, CD59, CD81, CDKN1A, CDKN1B, CDKN3, CEACAM1, CHI3L1, CLTC, CPT1A, CSNK1A1, CTNNB1, CXCL10, CXCL11, CXCL8, CXCR4, DBT, DDB1, DDB2, DDX3X, DDX5, DDX58, DFFA, DGAT1, DICER1, DLC1, DNAJB1,…
DOID:1883	hepatitis C	disease by infectious agent	viral infectious disease	128	35	2.49	6.02	1.4e-07	2.5e-06	3.22	2.09	4.88	3	DO	CCL2, CCL5, CD81, CXCL10, CXCL11, CXCL8, DDX58, EIF2AK2, HLA-B, HLA-C, ICAM1, IFNAR1, IL12A, IL1A, IRF1, ISG15, ISG20, JAK1, LGALS9, LTA, MAPK1, MAVS, MX1, NAMPT, NFKB1, NFKBIB, OAS1, PTGS2, SOCS1, SOD2, TAP1, TLR3, TP53, TRIM26, VEGFA	ACSL3, ADIPOR1, ADIPOR2, AGO2, APOC1, ARF1, ATG7, CCL2, CCL3L1, CCL5, CD14, CD274, CD81, CDKN1A, CDKN1B, CPT1A, CSNK1A1, CXCL10, CXCL11, CXCL8, DDX3X, DDX5, DDX58, DFFA, DGAT1, DICER1, DNM2, DPP4, E2F1, EGFR, EIF2AK2, EIF2AK3, EIF3A, EIF4A1, ENG, EPHX1, F2R, FAS, FASN, FCAR, FGF2, FURIN, G3BP1, GRB2, HLA-B, HLA-C, HLA-E, HMOX1, HNRNPD, HRAS, ICAM1, IDO1, IFNAR1, IFNAR2, IGSF8, IL10, IL12A, IL18, …
DOID:1205	allergic hypersensitivity disease	disease of anatomical entity	immune system disease	62	22	3.23	6.22	2.4e-07	4e-06	4.64	2.6	8.08	4	DO	CCL2, CD164, CD47, COTL1, CTSK, EIF2AK2, HLA-A, HLA-B, HLA-C, HLA-G, IFNGR1, IL12A, IL18BP, IL4R, JAK2, NR3C1, S1PR1, STAT5A, TAP1, TNFSF13B, TP53, TYK2	ACP1, ACVR1, ADM, AGER, AHR, ALDH1B1, APP, BRCA1, CCL2, CD14, CD164, CD47, CD63, COTL1, CRHR1, CTSK, DPP4, EIF2AK2, F2RL1, FGFR1, GATA3, GSK3B, HCP5, HDAC6, HLA-A, HLA-B, HLA-C, HLA-G, HNMT, HTR2B, IFNAR2, IFNGR1, IL10, IL12A, IL18, IL18BP, IL4R, ITGB3, JAK2, MICA, MTHFR, NR3C1, PTPN11, RAD9A, S1PR1, SOCS2, SOCS3, SOD1, STAT3, STAT5A, TAP1, TBXAS1, TEK, TLR4, TNFSF13B, TNFSF4, TP53, TPT1, TRPV1, …
DOID:2163	nasal cavity disease	disease of anatomical entity	respiratory system disease	44	18	3.73	6.38	2.6e-07	4e-06	5.8	2.97	11.1	5	DO	CCL5, CX3CL1, CXCL8, HLA-A, HLA-B, HLA-C, HLA-G, ICAM1, IL12A, NFKB1, TAP1, TAP2, TGFBR2, TLR3, TLR6, TNFRSF4, VCAM1, VEGFA	ADM, BCL2, CCL5, CD14, CD40, CD86, CX3CL1, CXCL8, EDN1, EGFR, F2RL1, FCGR2A, GATA3, HLA-A, HLA-B, HLA-C, HLA-G, HMOX1, ICAM1, IL12A, IL18, IL33, IL6, JUN, LEP, MIR21, NFKB1, NOD1, NOX4, PRKCA, RELA, SERPINE1, TAP1, TAP2, TBX21, TGFBR2, TLR3, TLR4, TLR6, TNFRSF4, UCN, VCAM1, VEGFA, VIP
DOID:4481	allergic rhinitis	disease of anatomical entity	respiratory system disease	44	18	3.73	6.38	2.6e-07	4e-06	5.8	2.97	11.1	7	DO	CCL5, CX3CL1, CXCL8, HLA-A, HLA-B, HLA-C, HLA-G, ICAM1, IL12A, NFKB1, TAP1, TAP2, TGFBR2, TLR3, TLR6, TNFRSF4, VCAM1, VEGFA	ADM, BCL2, CCL5, CD14, CD40, CD86, CX3CL1, CXCL8, EDN1, EGFR, F2RL1, FCGR2A, GATA3, HLA-A, HLA-B, HLA-C, HLA-G, HMOX1, ICAM1, IL12A, IL18, IL33, IL6, JUN, LEP, MIR21, NFKB1, NOD1, NOX4, PRKCA, RELA, SERPINE1, TAP1, TAP2, TBX21, TGFBR2, TLR3, TLR4, TLR6, TNFRSF4, UCN, VCAM1, VEGFA, VIP
DOID:4483	rhinitis	disease of anatomical entity	respiratory system disease	44	18	3.73	6.38	2.6e-07	4e-06	5.8	2.97	11.1	6	DO	CCL5, CX3CL1, CXCL8, HLA-A, HLA-B, HLA-C, HLA-G, ICAM1, IL12A, NFKB1, TAP1, TAP2, TGFBR2, TLR3, TLR6, TNFRSF4, VCAM1, VEGFA	ADM, BCL2, CCL5, CD14, CD40, CD86, CX3CL1, CXCL8, EDN1, EGFR, F2RL1, FCGR2A, GATA3, HLA-A, HLA-B, HLA-C, HLA-G, HMOX1, ICAM1, IL12A, IL18, IL33, IL6, JUN, LEP, MIR21, NFKB1, NOD1, NOX4, PRKCA, RELA, SERPINE1, TAP1, TAP2, TBX21, TGFBR2, TLR3, TLR4, TLR6, TNFRSF4, UCN, VCAM1, VEGFA, VIP
DOID:1176	bronchial disease	disease of anatomical entity	respiratory system disease	185	44	2.17	5.7	2.9e-07	4.3e-06	2.7	1.85	3.88	4	DO	ACKR1, ARG2, CCL2, CCL5, CD69, CXCL10, CXCL8, CYP2J2, EIF2AK2, ETS1, F3, GSTP1, HLA-G, ICAM1, IL12A, IL15, IL18R1, IL4R, IRF1, LTA, MAPK1, MYD88, MYLK, NFKBIA, NR3C1, P2RX7, PDE4D, PHF11, PLA2G4A, PTGS2, RIPK2, S1PR1, SELE, SOCS1, SOD2, STAT2, STAT6, TAP1, TAP2, TLR6, TNFRSF10B, TNFRSF14, VCAM1, VEGFA	ACKR1, ACSL3, ACVR1, ADA, ADH5, ADORA2A, ADRB2, ANGPT1, ARG2, ATP2A2, BAX, BCL2, BCL2L1, BDNF, BMPR2, C4A, C5, CACNG6, CASP10, CASP3, CAT, CCL2, CCL5, CD14, CD274, CD40, CD69, CD86, CEBPB, CFL1, CHI3L1, CHML, CREB1, CTNNA1, CTTN, CXCL10, CXCL8, CXCR4, CYBA, CYP2J2, DAP3, DENND1B, DUSP1, EDN1, EDNRB, EFNA1, EGFR, EGR1, EIF2AK2, EPHX1, ETS1, F2RL1, F3, FBLN1, FCGR2A, FGF2, FSIP1, FTL, FYN, GATA3, G…
DOID:12205	dengue disease	disease by infectious agent	viral infectious disease	12	9	6.83	7.1	3.5e-07	5e-06	24.8	6.15	143	3	DO	CCL2, F3, HLA-A, ICAM1, JAK1, LTA, TAP1, VCAM1, VEGFA	CCL2, F3, HLA-A, ICAM1, IL10, IL6, JAK1, KDR, LTA, TAP1, VCAM1, VEGFA
DOID:0050338	primary bacterial infectious disease	disease by infectious agent	bacterial infectious disease	101	29	2.61	5.77	5.7e-07	7.8e-06	3.42	2.12	5.41	3	DO	CASP1, CCL2, CCL20, CCL5, CXCL10, CXCL11, CXCL8, HLA-A, HLA-B, ICAM1, IFNGR1, IL1A, IL32, IRF1, LTA, NFKB1, NINJ1, P2RX7, PSMB8, PSMB9, PTGS2, SOCS1, SP110, TAP1, TAP2, TP53, TRADD, VEGFA, VPS33B	ACP1, ADA, ARF1, BCL2, CASP1, CBLB, CCL15, CCL2, CCL20, CCL5, CD14, CD274, CD86, CREB1, CXCL10, CXCL11, CXCL8, CXCR4, DERL1, ENO2, ESD, FCGR2A, FLOT1, GLO1, GSTM1, GSTT1, HBEGF, HLA-A, HLA-B, HLA-DRB4, HMGB1, HSP90B1, HSPD1, ICAM1, IDO1, IFNGR1, IL10, IL18, IL1A, IL32, IL6, IRAK4, IRF1, ITGA5, ITGB1, JUN, LEP, LTA, LTA4H, LY96, MAPK14, MCL1, MICA, MIF, MMP1, MYO18A, NFKB1, NINJ1, NOD1, P2RX7, PEC…
DOID:9588	encephalitis	disease of anatomical entity	nervous system disease	34	15	4.02	6.21	8.3e-07	1.1e-05	6.58	3.09	13.8	5	DO	CFLAR, CX3CL1, CXCL8, EIF2AK2, IL32, IL6ST, ISG15, MAP3K5, MBP, OAS2, OAS3, SAT1, TLR3, VCAM1, VEGFA	APOD, CDK5, CFLAR, CX3CL1, CXCL8, DDX42, EIF2AK2, ENO2, FUBP1, GRN, IL32, IL6, IL6ST, ISG15, MAP3K5, MBP, NOTCH2, OAS2, OAS3, PPIB, PTX3, RPSA, SAT1, SH2D1A, SSB, STAT1, TBX21, TJP1, TLR3, TNFSF10, UNC93B1, VCAM1, VEGFA, ZNF175
DOID:2789	parasitic protozoa infectious disease	disease by infectious agent	parasitic infectious disease	63	21	3.04	5.72	1.5e-06	2e-05	4.2	2.34	7.34	3	DO	ACKR1, CCL2, CX3CL1, CXCL10, ERAP1, GSTP1, GYPC, HLA-B, HLA-G, ICAM1, IFNAR1, IFNGR1, IL12A, IL15, IRF1, ITGAV, LTA, MYD88, P2RX7, PTGS2, VEGFA	ABCA4, ACKR1, ADORA2A, ADRB2, ANGPT1, ANGPT2, CAPN1, CAPN2, CCL2, COL18A1, CTSB, CX3CL1, CXCL10, EDN1, ENG, EPOR, ERAP1, FAS, FCGR2A, FCGR2B, G6PD, GNAS, GSR, GSTM1, GSTP1, GSTT1, GYPC, HLA-B, HLA-G, HMOX1, HPRT1, ICAM1, IDO1, IFNAR1, IFNGR1, IL10, IL12A, IL15, IL18, IL6, IRF1, ITGAV, ITGB3, LMAN1, LTA, MIF, MMP1, MYD88, NCF1, NOS3, P2RX7, PRRC2A, PTGS2, SPPL3, SPTA1, TCN2, TIRAP, TLR1, TLR4, TNF…
DOID:2916	hypersensitivity reaction type IV disease	disease of anatomical entity	immune system disease	40	16	3.64	5.9	1.8e-06	2.2e-05	5.56	2.74	11	4	DO	CCL2, CD81, CXCL10, HLA-B, HLA-G, IL18R1, IL4R, IL7R, LTA, NFKBIA, PTGS2, SELE, TNFSF13B, TYK2, VCAM1, VEGFA	AGER, ANXA11, C1QBP, CASP10, CCL2, CD14, CD24, CD81, CD86, CDKN1A, CHI3L1, COL3A1, CXCL10, FADD, FAS, HLA-B, HLA-G, IL18, IL18R1, IL1R2, IL4R, IL6, IL7R, ITGAE, KDR, LTA, MIF, NFKBIA, NOD1, PTGS2, S100A9, SELE, STAT1, TIMP1, TLR4, TNC, TNFSF13B, TYK2, VCAM1, VEGFA
DOID:3310	atopic dermatitis	disease of anatomical entity	integumentary system disease	54	19	3.2	5.73	1.9e-06	2.3e-05	4.55	2.44	8.26	5	DO	ADM2, BCL3, CCL5, CX3CL1, CXCL10, FABP5, GSTP1, IL12A, IL15, IL32, IL4R, IL7R, S100A11, SELE, SMAD3, SMPD2, SQSTM1, TNFRSF14, VEGFA	ADM2, ALB, ALDH1A1, ANXA2, APOC1, BCL3, BDNF, CASP3, CCL5, CDKN1A, CX3CL1, CXCL10, DNMT1, ENO1, F2RL1, FABP5, GSTM1, GSTP1, GSTT1, HMOX1, HNMT, HSPD1, IL10, IL12A, IL13RA1, IL15, IL18, IL1RL1, IL25, IL32, IL4R, IL7R, IRAK3, ITCH, KITLG, NPSR1, REL, RELA, S100A11, SELE, SMAD2, SMAD3, SMPD1, SMPD2, SQSTM1, TBC1D4, TIMP1, TIRAP, TLR4, TNFRSF14, TNFSF12, TNFSF18, VEGFA, VIP
DOID:9538	multiple myeloma	disease of cellular proliferation	cancer	160	38	2.16	5.27	2e-06	2.4e-05	2.67	1.78	3.93	8	DO	ACKR1, B2M, BCL3, BMP2, CD47, CFLAR, CYLD, DAZAP2, EPHB2, FGFR3, GSTP1, HLA-A, HLA-B, HLA-G, ICAM1, IL1A, ITGAV, JAG1, JAK2, LTA, MAPK1, MUC1, MVP, NFKB1, NFKBIA, PSMA6, PTGS2, SOCS1, SOD2, TGFBR2, TLR3, TNFRSF6B, TNFSF13B, TNFSF9, TP53, TRAF3, VCAM1, VEGFA	ACKR1, AGO2, AKT1, ANG, APEX1, APOC1, AURKA, B2M, BAG6, BCL2L1, BCL2L11, BCL3, BCL9, BGLAP, BIRC5, BMI1, BMP2, BNIP3, CARD11, CASP10, CCND1, CCNK, CD40, CD44, CD47, CD79A, CD79B, CD9, CDKN1B, CEBPB, CFLAR, COL18A1, CTNNB1, CXCR4, CYLD, DAZAP2, DDX5, DIABLO, DKK1, DNMT1, EEF1A2, EGR1, EIF2A, EIF4E, EPHB2, EPHB4, FCGR3B, FGF2, FGFR3, FLT4, GAB1, GAB2, GATA2, GBA, GDE1, GRK6, GSK3A, GSK3B, GSTM1, GS…
DOID:8893	psoriasis	disease of anatomical entity	integumentary system disease	96	27	2.56	5.44	2.2e-06	2.5e-05	3.31	2.02	5.31	4	DO	ACKR1, CCL2, CCL20, CFB, CX3CL1, CXCL8, DDX58, ERAP1, HLA-A, HLA-B, HLA-C, HLA-G, IFIH1, IL15, IL18R1, IL20RB, IRF1, LTA, MAPK1, NFKB1, PSMB8, PSMB9, TAP1, TAP2, TNIP1, TP53, VEGFA	ACKR1, ADAM17, AGER, AKT1, BCL2, BSG, C4A, CAT, CCHCR1, CCL2, CCL20, CD14, CDH13, CFB, CLDN7, CTSL, CX3CL1, CXCL8, DDX58, DPP4, EDN1, EPAS1, ERAP1, EZR, F2RL1, FLT4, HAX1, HBEGF, HIF1A, HLA-A, HLA-B, HLA-C, HLA-DRB4, HLA-E, HLA-G, HSPB1, ID1, IFIH1, IL10, IL13RA1, IL15, IL18, IL18R1, IL20RB, IL6, IRF1, IRF2, ITGB1, JUN, LEP, LRIG1, LRIG2, LRIG3, LTA, MAPK1, MAPK3, MGST2, MICA, MIF, MIR21, MIR221,…
DOID:2841	asthma	disease of anatomical entity	respiratory system disease	179	41	2.09	5.22	2.2e-06	2.5e-05	2.55	1.73	3.7	5	DO	ACKR1, ARG2, CCL2, CCL5, CD69, CXCL10, CXCL8, CYP2J2, ETS1, F3, GSTP1, HLA-G, ICAM1, IL12A, IL15, IL18R1, IL4R, IRF1, LTA, MAPK1, MYD88, MYLK, NFKBIA, NR3C1, P2RX7, PDE4D, PHF11, PLA2G4A, PTGS2, RIPK2, S1PR1, SELE, SOCS1, SOD2, STAT2, STAT6, TLR6, TNFRSF10B, TNFRSF14, VCAM1, VEGFA	ACKR1, ACSL3, ACVR1, ADA, ADH5, ADORA2A, ADRB2, ANGPT1, ARG2, ATP2A2, BAX, BCL2, BCL2L1, BDNF, BMPR2, C4A, C5, CACNG6, CASP10, CASP3, CAT, CCL2, CCL5, CD14, CD274, CD40, CD69, CD86, CEBPB, CFL1, CHI3L1, CHML, CREB1, CTNNA1, CTTN, CXCL10, CXCL8, CXCR4, CYBA, CYP2J2, DAP3, DENND1B, DUSP1, EDN1, EDNRB, EFNA1, EGFR, EGR1, EPHX1, ETS1, F2RL1, F3, FBLN1, FCGR2A, FGF2, FSIP1, FTL, FYN, GATA3, GCLC, GRK5…
DOID:2377	multiple sclerosis	disease of anatomical entity	nervous system disease	143	35	2.23	5.25	2.5e-06	2.8e-05	2.77	1.81	4.15	6	DO	BIRC3, CCL2, CCL5, CD47, CD58, CX3CL1, CXCL10, CXCL8, HLA-A, HLA-B, HLA-C, HLA-G, ICAM1, IFI27, IFIH1, IL12A, IL18R1, IL4R, IL7R, IRF1, MBP, MUC1, MX1, NFKB1, NR3C1, OAS1, PARK7, SOD2, TLR3, TNFRSF4, TNFSF13B, TNFSF9, TPMT, TYK2, XAF1	ADAM17, ARSA, ATG5, ATXN2, AXL, BACE1, BCHE, BCL2L1, BDNF, BIRC2, BIRC3, C4A, CALB2, CAT, CCL2, CCL5, CD14, CD24, CD274, CD40, CD46, CD47, CD58, CDK2AP1, CHI3L1, CLEC16A, CX3CL1, CXCL10, CXCL8, CYP27B1, DARS2, EIF2B5, ENTPD1, EVI5, F2RL1, FAM69A, FAS, FCGR2A, FCGR2B, FCGR3B, GABPA, GAPDH, GCA, GLO1, GPC5, GRK2, GRN, GSTM1, H6PD, HLA-A, HLA-B, HLA-C, HLA-DRA, HLA-G, HMGB1, HMOX1, HSD17B10, HSPA4, …
DOID:4138	bile duct disease	disease of anatomical entity	gastrointestinal system disease	39	15	3.5	5.51	6.7e-06	7.1e-05	5.21	2.52	10.4	5	DO	BLVRA, CCL5, F3, HLA-C, HLA-G, ICAM1, ITGAV, JAG1, MAPK1, MX1, SELE, TLR3, TNFRSF10B, TP53, VEGFA	ABCC4, ATM, ATP8B1, BLVRA, CCL5, CD14, CTGF, CXCL16, EDN1, F2R, F3, FAS, G6PD, HIF1A, HLA-C, HLA-E, HLA-G, HMOX1, ICAM1, IL6, ITGAV, JAG1, KRT18, MAPK1, MME, MMP7, MX1, NR1H3, PRLR, RRAS, SELE, SLC22A1, SLC25A13, SLCO1B1, TIMP1, TLR3, TNFRSF10B, TP53, VEGFA
DOID:10763	hypertension	disease of anatomical entity	cardiovascular system disease	268	53	1.8	4.77	8.2e-06	8.5e-05	2.13	1.52	2.95	5	DO	ABCG1, ARG2, BMP2, C1QTNF1, CCL2, CSK, CST3, CX3CL1, CXCL10, CXCL8, CYP2J2, ERAP1, F3, FABP4, GPX1, GSTP1, HLA-A, HLA-B, HLA-G, HSPA1A, HSPA1B, ICAM1, IFNGR1, IFNGR2, IL15, IL1A, IL6ST, LGALS1, LTA, MAPK1, NAMPT, NR3C1, OPTN, PAPPA, PDE4D, PDE5A, PRCP, PSMA6, PSMB9, PTGS2, RGS2, SELE, SLC12A2, SLC9A1, SOD2, TAP1, TAP2, TFPI2, TGFBR2, TNFSF13B, TPBG, VCAM1, VEGFA	ABCA1, ABCG1, ACAT1, ACSM3, ACVR2A, ACVRL1, ADA, ADD1, ADM, ADORA2A, ADORA2B, ADRA2A, ADRA2B, ADRB2, AGER, AKT1, ALAD, ALDH2, ANGPT1, ANGPT2, ANPEP, APEX1, APLN, AR, ARG2, ARHGEF1, ARHGEF6, ATP1A1, ATP1B1, ATP2A2, ATP2B1, ATP5B, ATP5J, BDNF, BGN, BMP2, BMP4, BMPR2, BOK, C19orf33, C1QTNF1, CALCRL, CALR, CAPN10, CAT, CAV1, CCL2, CD24, CD40, CD46, CDKN1C, CETP, CFH, CFI, CHEK2, COMT, CRHR1, CSK, CSM…
DOID:2043	hepatitis B	disease by infectious agent	viral infectious disease	114	29	2.32	5.01	8.4e-06	8.6e-05	2.89	1.8	4.51	3	DO	APOBEC3G, CCL2, CCL5, CD58, CXCL10, EIF2AK2, ERN1, ETS2, GSTP1, HLA-A, HLA-C, IFNAR1, IL12A, IRF9, JAG1, MAPK1, MAVS, MX1, MYD88, NEDD4, NFKB1, OAS1, P2RX7, PSMB9, PTGS2, SMAD3, SOCS1, TLR3, TP53	ANGPT2, AP1G1, APOBEC3B, APOBEC3G, AQP1, AR, BCL2, BIRC5, C19orf60, CAPNS1, CCL2, CCL5, CD14, CD274, CD58, CD59, CDKN1A, CHI3L1, CTNNB1, CXCL10, CXCR4, DDB1, DDB2, DDX3X, DLC1, DNAJB1, DNMT1, DNMT3A, EIF2AK2, ERN1, ETS2, FAS, FLT4, FNDC3B, GNB5, GSK3B, GSTP1, HDAC3, HIF1A, HLA-A, HLA-C, HLA-DPA1, HMGB1, HMOX1, HSP90AA1, HSPA5, HSPD1, IDO2, IFNAR1, IL10, IL12A, IL18, IL6, IRF3, IRF9, IRS2, JAG1, J…
DOID:850	lung disease	disease of anatomical entity	respiratory system disease	222	46	1.89	4.77	9.5e-06	9.3e-05	2.25	1.56	3.18	4	DO	ABCG1, ACADVL, BAMBI, CCL2, CCL5, CFLAR, CSF2RB, CST3, CTSH, CTSK, CX3CL1, CXCL10, CXCL8, ELMOD2, F3, GSTP1, HSPA1A, ICAM1, IFI27, IFIH1, IFNGR1, IL12A, IL1A, IL4R, IL6ST, LGALS9, MUC1, MYLK, NFKB1, NFKBIA, NNMT, NR3C1, PARK7, PDE4D, PIK3CD, PTGS2, SMAD3, SOCS1, SOD2, TAP1, TNFRSF6B, TP53, TPMT, TRPV2, VCAM1, VEGFA	ABCA3, ABCC1, ABCG1, ACADVL, ADA, ADM, ADORA2A, ADORA2B, ADRB2, AEBP1, AGER, AHR, AIP, AKT1, ANGPT1, ANGPT2, ANXA1, AQP1, ATF4, ATF6, ATM, ATP2A2, AURKA, AURKAIP1, BAMBI, BCL2, BDNF, BSG, C4A, C5, CASP6, CAT, CAV1, CCL2, CCL5, CCNA2, CCND1, CD14, CD274, CD34, CD40, CD44, CD63, CD86, CDKN1B, CFLAR, CHI3L1, CHRNA5, CLCN2, COL18A1, COL3A1, CSF2RA, CSF2RB, CST3, CTGF, CTNNB1, CTSH, CTSK, CX3CL1, CXCL…
DOID:0050013	carbohydrate metabolism disease	disease of metabolism	acquired metabolic disease	471	81	1.57	4.59	9.8e-06	9.3e-05	1.84	1.39	2.4	3	DO	ABCG1, ADAM10, ADAR, B2M, C2CD4B, CCL2, CCL5, CDKAL1, CFB, CNDP2, CST3, CX3CL1, CXCL10, CXCL5, CXCL8, CYP2J2, DDX58, DOK5, F3, FABP4, GCH1, GNAI2, GPX1, GSTP1, HLA-A, HLA-B, HLA-C, HLA-G, HSPA1A, HSPA1B, ICAM1, IDE, IFIH1, IL12A, IL15, IL1A, IL4R, IL7R, ITGAV, JAG1, JAZF1, LGALS1, LGMN, LTA, MAN2A1, MAP3K1, MAP3K5, MAPK1, MCAM, MCF2L2, MSN, MYD88, NAMPT, NFKB1, NFKBIA, NR3C1, NUAK2, OAS1, P2RX7, …	ABCA1, ABCG1, ACACA, ACAD10, ACLY, ACP1, ACTN4, ADA, ADAM10, ADAMTS9, ADAR, ADCY3, ADIPOR1, ADIPOR2, ADM, ADORA2B, ADPGK, ADRA2A, ADRA2B, ADRB2, AGER, AHI1, AIF1, AKR1B1, AKT1, ALAD, ALB, ALDH2, ALMS1, ANG, ANGPT1, ANGPT2, ANXA1, APLN, APOC1, APOD, APP, AR, ARAP1, ARHGAP4, ARHGEF11, ARHGEF12, ARNT, ATF2, ATF6, ATP2A2, ATP5O, ATRN, AVPR2, B2M, BCHE, BDNF, BGLAP, BIRC5, BMP6, BNC2, BSCL2, C2CD4B, C…
DOID:4194	obstructive lung disease	disease of metabolism	acquired metabolic disease	471	81	1.57	4.59	9.8e-06	9.3e-05	1.84	1.39	2.4	4	DO	ABCG1, ADAM10, ADAR, B2M, C2CD4B, CCL2, CCL5, CDKAL1, CFB, CNDP2, CST3, CX3CL1, CXCL10, CXCL5, CXCL8, CYP2J2, DDX58, DOK5, F3, FABP4, GCH1, GNAI2, GPX1, GSTP1, HLA-A, HLA-B, HLA-C, HLA-G, HSPA1A, HSPA1B, ICAM1, IDE, IFIH1, IL12A, IL15, IL1A, IL4R, IL7R, ITGAV, JAG1, JAZF1, LGALS1, LGMN, LTA, MAN2A1, MAP3K1, MAP3K5, MAPK1, MCAM, MCF2L2, MSN, MYD88, NAMPT, NFKB1, NFKBIA, NR3C1, NUAK2, OAS1, P2RX7, …	ABCA1, ABCG1, ACACA, ACAD10, ACLY, ACP1, ACTN4, ADA, ADAM10, ADAMTS9, ADAR, ADCY3, ADIPOR1, ADIPOR2, ADM, ADORA2B, ADPGK, ADRA2A, ADRA2B, ADRB2, AGER, AHI1, AIF1, AKR1B1, AKT1, ALAD, ALB, ALDH2, ALMS1, ANG, ANGPT1, ANGPT2, ANXA1, APLN, APOC1, APOD, APP, AR, ARAP1, ARHGAP4, ARHGEF11, ARHGEF12, ARNT, ATF2, ATF6, ATP2A2, ATP5O, ATRN, AVPR2, B2M, BCHE, BDNF, BGLAP, BIRC5, BMP6, BNC2, BSCL2, C2CD4B, C…
DOID:13241	Behcet's disease	disease of anatomical entity	cardiovascular system disease	36	14	3.54	5.38	1.2e-05	0.00011	5.29	2.48	10.9	5	DO	CCL2, CXCL8, GSTP1, HLA-A, HLA-B, HLA-G, ICAM1, IKBKG, IL15, IL1A, IRF1, NFKBIA, TRIM39, VEGFA	ADARB1, ANGPT1, CCL2, CDH5, CXCL8, ENO1, GSTM1, GSTP1, GSTT1, HLA-A, HLA-B, HLA-E, HLA-G, HMOX1, HSPA4, ICAM1, IKBKG, IL10, IL15, IL18, IL1A, IRF1, LEP, MICA, NFKBIA, NOS3, PROCR, PROS1, SCAF11, STAT4, THBD, TLR4, TNFRSF1A, TNFRSF1B, TRIM39, VEGFA
DOID:11335	sarcoidosis	disease of anatomical entity	immune system disease	32	13	3.7	5.38	1.4e-05	0.00013	5.68	2.56	12.2	5	DO	CCL2, CXCL10, HLA-B, HLA-G, IL18R1, IL4R, IL7R, LTA, NFKBIA, PTGS2, SELE, TYK2, VEGFA	AGER, ANXA11, CCL2, CD14, CD24, CD86, CDKN1A, CHI3L1, COL3A1, CXCL10, FAS, HLA-B, HLA-G, IL18, IL18R1, IL4R, IL6, IL7R, ITGAE, KDR, LTA, MIF, NFKBIA, NOD1, PTGS2, S100A9, SELE, STAT1, TLR4, TNC, TYK2, VEGFA
DOID:9351	diabetes mellitus	disease of metabolism	acquired metabolic disease	446	77	1.57	4.5	1.5e-05	0.00013	1.84	1.39	2.41	5	DO	ABCG1, ADAM10, ADAR, B2M, C2CD4B, CCL2, CCL5, CDKAL1, CNDP2, CST3, CX3CL1, CXCL10, CXCL5, CXCL8, CYP2J2, DDX58, DOK5, F3, FABP4, GCH1, GNAI2, GPX1, GSTP1, HLA-A, HLA-B, HLA-C, HLA-G, HSPA1A, HSPA1B, ICAM1, IDE, IFIH1, IL12A, IL15, IL1A, IL4R, IL7R, JAG1, JAZF1, LGALS1, LGMN, LTA, MAN2A1, MAP3K1, MAP3K5, MAPK1, MCF2L2, MSN, MYD88, NAMPT, NFKB1, NFKBIA, NR3C1, NUAK2, OAS1, P2RX7, PHTF1, PIK3CB, PLA…	ABCA1, ABCG1, ACACA, ACAD10, ACLY, ACP1, ACTN4, ADA, ADAM10, ADAMTS9, ADAR, ADCY3, ADIPOR1, ADIPOR2, ADM, ADORA2B, ADPGK, ADRA2A, ADRA2B, ADRB2, AGER, AHI1, AIF1, AKR1B1, AKT1, ALAD, ALB, ALDH2, ALMS1, ANG, ANGPT1, ANGPT2, ANXA1, APLN, APOC1, APOD, APP, AR, ARAP1, ARHGAP4, ARHGEF11, ARHGEF12, ARNT, ATF2, ATF6, ATP2A2, ATP5O, ATRN, AVPR2, B2M, BCHE, BDNF, BGLAP, BMP6, BNC2, BSCL2, C2CD4B, CALD1, C…
DOID:2703	synovitis	disease of anatomical entity	musculoskeletal system disease	14	8	5.2	5.53	3.3e-05	0.00029	11	3.32	38.6	4	DO	CCL2, CCL5, CD47, LTA, LTB, TNFSF13B, TYMP, VEGFA	CCL2, CCL5, CD47, F2RL1, GPI, HMGB1, LTA, LTB, MMP1, MYC, THBS1, TNFSF13B, TYMP, VEGFA
DOID:5295	intestinal disease	disease of anatomical entity	gastrointestinal system disease	166	36	1.97	4.5	3.4e-05	0.00029	2.35	1.56	3.48	3	DO	BCL3, BIRC3, CCL5, CD83, CTSK, CXCL10, CXCL11, CXCL8, GSTP1, HLA-C, HLA-G, HSPA1B, ICAM1, IFITM1, IFITM3, IL18BP, LTA, MAPK1, NAMPT, NFKB1, NFKBIA, NR3C1, PTGS2, SELE, SLC9A1, SOCS1, SOD2, STAT5A, STAT6, TNFRSF6B, TNFRSF9, TP53, TYK2, VCAM1, VEGFA, ZEB2	ABCA1, ADAM17, ARHGDIA, ARPC2, ATG16L1, ATG4A, BCL3, BCL6, BIRC3, CAB39, CARD8, CASP9, CCL5, CCND1, CCNY, CD14, CD40, CD55, CD83, CD86, CLDN7, CLEC16A, CTNNB1, CTSK, CXCL10, CXCL11, CXCL16, CXCL8, CXCR4, CYC1, DAPK1, DLG5, ECM1, EDN1, EDNRB, ELP1, F2R, F2RL1, FAS, FCGR2A, FLNA, FN1, GSTM1, GSTP1, GSTT1, HBEGF, HERC2, HLA-C, HLA-DRB3, HLA-G, HMOX1, HNRNPA1, HPS4, HSPA1B, ICAM1, IDO1, IFITM1, IFITM…
DOID:0060119	pharynx cancer	disease of cellular proliferation	cancer	147	33	2.04	4.53	3.5e-05	0.00029	2.45	1.59	3.7	5	DO	BIRC3, CCL2, CCL20, CFB, CFLAR, CHFR, CXCL8, DSP, ETS1, GSTP1, HLA-A, HLA-B, HSPA1B, ICAM1, IL12A, IL1A, LGALS1, LGALS9, MVP, NFKB1, NFKB2, PML, PTGS2, TAP1, TFPI2, TLR3, TNFRSF6B, TP53, TRAF3, TYMP, VEGFA, XPC, ZEB2	ABCC1, ADAMTS9, ANXA2, BAD, BCAT1, BCL2, BCL2L12, BDNF, BECN1, BIRC3, BIRC5, BMI1, BRD7, BSG, CADM1, CAPG, CASP3, CAV1, CCL2, CCL20, CCNB1, CCND1, CCND2, CD274, CD44, CD82, CD86, CD99, CDK1, CDKN1A, CDKN1B, CENPF, CENPH, CFAP45, CFB, CFLAR, CHFR, CLDN7, CLIC1, CSNK2A1, CTNNB1, CTSL, CXCL8, CXCR4, DAB2, DDR1, DSP, EDNRB, EGFR, EIF4G1, ERCC1, ETS1, EZH2, EZR, F2RL1, FAS, FBXO30, FSCN1, GNAS, GSTM1,…
DOID:0050589	inflammatory bowel disease	disease of anatomical entity	gastrointestinal system disease	142	32	2.05	4.48	4.2e-05	0.00034	2.46	1.59	3.74	4	DO	BCL3, BIRC3, CCL5, CD83, CTSK, CXCL10, CXCL11, CXCL8, GSTP1, HLA-C, HLA-G, HSPA1B, ICAM1, IFITM3, IL18BP, LTA, NAMPT, NFKB1, NFKBIA, NR3C1, PTGS2, SELE, SLC9A1, SOCS1, SOD2, STAT5A, STAT6, TNFRSF6B, TNFRSF9, TP53, TYK2, VEGFA	ABCA1, ADAM17, ARHGDIA, ARPC2, ATG16L1, ATG4A, BCL3, BIRC3, CARD8, CASP9, CCL5, CCND1, CCNY, CD14, CD40, CD55, CD83, CD86, CLDN7, CLEC16A, CTSK, CXCL10, CXCL11, CXCL16, CXCL8, CXCR4, CYC1, DAPK1, DLG5, ECM1, F2R, F2RL1, FAS, FCGR2A, FN1, GSTM1, GSTP1, GSTT1, HERC2, HLA-C, HLA-DRB3, HLA-G, HMOX1, HNRNPA1, HPS4, HSPA1B, ICAM1, IDO1, IFITM3, IGFBP3, IL10, IL18, IL18BP, IL1RL1, IL33, IL3RA, IL6, IRAK…
DOID:9261	nasopharynx carcinoma	disease of cellular proliferation	cancer	142	32	2.05	4.48	4.2e-05	0.00034	2.46	1.59	3.74	6	DO	BIRC3, CCL2, CCL20, CFB, CFLAR, CHFR, CXCL8, ETS1, GSTP1, HLA-A, HLA-B, HSPA1B, ICAM1, IL12A, IL1A, LGALS1, LGALS9, MVP, NFKB1, NFKB2, PML, PTGS2, TAP1, TFPI2, TLR3, TNFRSF6B, TP53, TRAF3, TYMP, VEGFA, XPC, ZEB2	ABCC1, ADAMTS9, ANXA2, BAD, BCAT1, BCL2, BCL2L12, BDNF, BECN1, BIRC3, BIRC5, BMI1, BRD7, BSG, CADM1, CAPG, CASP3, CAV1, CCL2, CCL20, CCNB1, CCND1, CCND2, CD274, CD82, CD86, CD99, CDK1, CDKN1A, CDKN1B, CENPF, CENPH, CFAP45, CFB, CFLAR, CHFR, CLDN7, CLIC1, CSNK2A1, CTNNB1, CTSL, CXCL8, CXCR4, DAB2, DDR1, EDNRB, EGFR, EIF4G1, ERCC1, ETS1, EZH2, EZR, F2RL1, FAS, FBXO30, FSCN1, GSTM1, GSTP1, GSTT1, HI…
DOID:8398	osteoarthritis	disease of anatomical entity	musculoskeletal system disease	95	24	2.3	4.5	5.8e-05	0.00046	2.84	1.69	4.62	7	DO	B2M, CCL20, CCL5, CXCL8, HLA-G, IKBKE, IL1A, IL4R, JAG1, MAPK1, NAMPT, NFKB1, P4HA1, P4HA2, PLA2G4A, PRDX5, RHOB, S100A11, SMAD3, SOD2, TGFBR2, TNFAIP3, TNFAIP6, VEGFA	ADAM15, ADAMTS4, AGER, ANP32A, B2M, BCL2L1, BGLAP, BMP4, CALM1, CALM2, CCL20, CCL5, CCR6, CHI3L1, CTSB, CXCL8, CYBA, DDR2, DKK1, EDN1, EFEMP2, EFNB2, ELAVL1, ELF3, ENG, EPAS1, EPHB4, FAS, FHL2, HDAC1, HHIP, HIF1A, HLA-G, HMGB1, HMOX1, HPSE, HSPA5, HTRA1, IKBKB, IKBKE, IL10, IL1A, IL4R, IL6, ITGB2, JAG1, LEP, LPAR1, LRP5, MAPK1, MAPK14, MAPK3, MATN3, MAZ, MMP1, MMP2, NAMPT, NFKB1, NOTCH1, NR1D1, P…
DOID:526	human immunodeficiency virus infectious disease	disease by infectious agent	viral infectious disease	67	19	2.58	4.59	6.4e-05	0.0005	3.31	1.82	5.79	3	DO	ACKR1, APOBEC3G, CCL2, CCL5, CX3CL1, CXCL10, F3, HLA-A, HLA-B, HLA-C, HLA-G, IL15, IL7R, IRF1, NR3C1, SOD2, TP53, TRIM5, VCAM1	ACKR1, APOBEC3B, APOBEC3G, BACH2, CAV1, CCL2, CCL3L1, CCL5, CCNT1, CCR6, CD274, CD34, CDK9, CEBPB, CX3CL1, CXCL10, CXCR4, CYBA, DDB1, DPP4, F3, FAS, FUCA1, G6PD, GLB1, GPX3, GSK3B, HEXA, HEXB, HLA-A, HLA-B, HLA-C, HLA-G, HSPB1, IDH1, IL10, IL15, IL18, IL7R, IRF1, IRF3, LEP, MAN1A1, MAPK8, MEF2C, MMP7, NCL, NCOR2, NR3C1, NUP98, PAK2, PCNA, PLAUR, PSMD7, RAB4A, RP2, SIRT1, SOD2, TMED1, TNFSF10, TP5…
DOID:13580	cholestasis	disease of anatomical entity	gastrointestinal system disease	32	12	3.41	4.82	7.6e-05	0.00058	4.97	2.2	10.8	6	DO	BLVRA, F3, HLA-G, ICAM1, ITGAV, JAG1, MAPK1, MX1, SELE, TNFRSF10B, TP53, VEGFA	ABCC4, ATP8B1, BLVRA, CD14, CTGF, EDN1, F2R, F3, G6PD, HIF1A, HLA-E, HLA-G, HMOX1, ICAM1, IL6, ITGAV, JAG1, MAPK1, MME, MMP7, MX1, NR1H3, PRLR, RRAS, SELE, SLC22A1, SLC25A13, SLCO1B1, TIMP1, TNFRSF10B, TP53, VEGFA
DOID:399	tuberculosis	disease by infectious agent	bacterial infectious disease	63	18	2.6	4.5	8.9e-05	0.00067	3.34	1.8	5.94	4	DO	CASP1, CCL2, CCL20, CCL5, CXCL10, CXCL8, HLA-A, HLA-B, ICAM1, IFNGR1, IL32, IRF1, NFKB1, P2RX7, SOCS1, SP110, TP53, VPS33B	ACP1, ADA, BCL2, CASP1, CCL15, CCL2, CCL20, CCL5, CD14, CD274, CD86, CREB1, CXCL10, CXCL8, CXCR4, ESD, GLO1, GSTM1, GSTT1, HLA-A, HLA-B, ICAM1, IFNGR1, IL10, IL18, IL32, IRF1, ITGA5, ITGB1, JUN, LTA4H, LY96, MAPK14, MCL1, MIF, MMP1, MYO18A, NFKB1, P2RX7, PECAM1, PEPD, PGM1, PHGDH, PIK3C3, PTX3, PYCARD, RAF1, RELA, SH2D1A, SLC22A4, SLC22A5, SOCS1, SOCS3, SP110, TIRAP, TLR1, TLR4, TNC, TNFRSF1B, TP…
DOID:10591	pre-eclampsia	disease of anatomical entity	cardiovascular system disease	135	30	2.02	4.25	9.7e-05	0.00071	2.41	1.53	3.7	6	DO	ARG2, CCL2, CST3, CXCL10, CXCL8, F3, FABP4, GPX1, GSTP1, HLA-G, ICAM1, IFNGR1, IFNGR2, IL15, IL6ST, LGALS1, MAPK1, NAMPT, PAPPA, PRCP, PTGS2, SELE, SOD2, TAP1, TAP2, TFPI2, TNFSF13B, TPBG, VCAM1, VEGFA	ACVR2A, ADA, ADD1, ADM, ADORA2A, ADORA2B, ADRB2, AGER, ANGPT1, ANGPT2, APEX1, APLN, AR, ARG2, BGN, BOK, C19orf33, CALR, CAT, CCL2, CD24, CD40, CD46, CDKN1C, CFH, CFI, COMT, CRHR1, CST3, CUL7, CXCL10, CXCL8, CYR61, DCN, DDAH1, DDAH2, DYSF, EBAG9, EDN1, EFNA1, ENG, EPHX1, ERAP2, ERCC2, F2RL1, F3, FABP4, FAS, GADD45A, GCM1, GDF15, GPX1, GPX3, GPX4, GSTM1, GSTP1, GSTT1, HADHA, HBEGF, HIF1A, HLA-G, HM…
DOID:3082	interstitial lung disease	disease of anatomical entity	musculoskeletal system disease	89	22	2.25	4.19	0.00017	0.0012	2.75	1.6	4.56	5	DO	ACADVL, CCL2, CFLAR, CTSK, CXCL10, CXCL8, ELMOD2, GSTP1, IFIH1, IFNGR1, IL12A, IL1A, IL6ST, MUC1, NFKB1, NFKBIA, PTGS2, SOCS1, SOD2, TAP1, TPMT, VEGFA	ABCA3, ACADVL, AEBP1, AGER, AKT1, ANXA1, BDNF, CAT, CAV1, CCL2, CCND1, CFLAR, COL18A1, CTGF, CTNNB1, CTSK, CXCL10, CXCL8, CXCR4, DKK1, EDN1, ELMOD2, ERBB2, F2R, FAS, FCGR2A, FCGR3B, FOS, FOSL2, FZD1, GATA6, GSTP1, HEY1, HMGB1, HMOX1, HPS4, HSPA4, IFIH1, IFNGR1, IGFBP3, IL10, IL12A, IL18, IL1A, IL6, IL6ST, ING4, ITGAE, KIF18A, LMNA, MECP2, METAP2, MICA, MIF, MIR21, MMP1, MMP2, MMP7, MSRA, MUC1, NC…
DOID:12365	malaria	disease by infectious agent	parasitic infectious disease	51	15	2.68	4.24	0.00024	0.0017	3.46	1.74	6.54	4	DO	ACKR1, CX3CL1, CXCL10, GSTP1, GYPC, HLA-B, ICAM1, IFNAR1, IFNGR1, IL12A, IRF1, LTA, MYD88, PTGS2, VEGFA	ACKR1, ADORA2A, ADRB2, ANGPT1, ANGPT2, CAPN1, CAPN2, COL18A1, CX3CL1, CXCL10, EDN1, ENG, EPOR, FCGR2A, FCGR2B, G6PD, GNAS, GSR, GSTM1, GSTP1, GSTT1, GYPC, HLA-B, HMOX1, HPRT1, ICAM1, IFNAR1, IFNGR1, IL10, IL12A, IL18, IRF1, LMAN1, LTA, MIF, MMP1, MYD88, NCF1, NOS3, PRRC2A, PTGS2, SPPL3, SPTA1, TCN2, TIRAP, TLR1, TLR4, TNFRSF1A, TNFRSF1B, VEGFA, VWF
DOID:4989	pancreatitis	disease of anatomical entity	endocrine system disease	57	16	2.56	4.16	0.00028	0.0019	3.24	1.68	5.97	4	DO	CCL2, CX3CL1, CXCL10, CXCL8, F3, GCH1, GSTP1, HSPA1B, ICAM1, LAMP2, LTA, PTGS2, SELE, SOD2, TNFRSF10B, VEGFA	ABCF1, AGER, ALDH2, CCL2, CD14, CD44, CEL, CTSB, CX3CL1, CXCL10, CXCL8, EDN1, ENG, F3, GAS6, GCH1, GSTM1, GSTP1, GSTT1, HMGB1, HSF1, HSPA1B, HSPB1, HSPE1, ICAM1, IL10, IL18, IL6, KRAS, KRT8, LAMP2, LEP, LTA, MIF, MTHFR, NRAS, PDGFB, PPP3CA, PROS1, PRSS2, PRSS3, PTGS2, RELA, SELE, SOD1, SOD2, ST8SIA4, TLR4, TNFRSF10A, TNFRSF10B, TNFRSF10C, TNFRSF10D, TNFRSF1A, TNFSF10, TPST2, TRPV1, VEGFA
DOID:10952	nephritis	disease of anatomical entity	urinary system disease	111	25	2.05	3.94	0.0003	0.002	2.44	1.48	3.89	4	DO	ADAM10, CCL2, CCL5, CD2AP, CYLD, DDX58, HLA-A, ICAM1, ICOSLG, IL18BP, IL1A, P2RX7, PDE5A, PTGS2, SELE, SMAD3, SOD2, TNFRSF4, TNFRSF6B, TNFSF13B, TP53, TRADD, TRAF2, VCAM1, VEGFA	ACTN4, ADAM10, ADAM17, ADD1, ADM, AIF1, AKR1B1, ALB, ANKRD1, ANXA2, C1GALT1, C4A, CASP3, CCL2, CCL5, CD2AP, CD40, CD46, CD86, CDKN1A, CFH, COL18A1, COL3A1, COL4A2, COL4A5, CTGF, CXCL16, CYBA, CYLD, DDR1, DDX58, DUSP1, EDN1, F2RL1, FCAR, FCGR2A, FCGR3B, GATA3, GCM1, HLA-A, HMOX1, ICAM1, ICOSLG, IGF1R, IGFBP1, IGFBP3, IGHMBP2, IL10, IL18, IL18BP, IL1A, IL5RA, IL6, ILK, JUND, KIT, KITLG, LGALS3, MET…
DOID:2942	bronchiolitis	disease of anatomical entity	respiratory system disease	14	7	4.55	4.68	0.00032	0.0022	8.21	2.45	27.6	5	DO	CCL2, CCL5, CX3CL1, CXCL8, ICAM1, IFI27, MUC1	CCL2, CCL5, CD14, CD40, CX3CL1, CXCL8, ICAM1, IFI27, IL18, IL6, MMP7, MUC1, PRDX2, TLR4
DOID:8781	rubella	disease by infectious agent	viral infectious disease	11	6	4.97	4.63	0.00048	0.0032	9.84	2.49	41	3	DO	DDX58, LTA, OAS1, TLR3, TRIM22, TRIM5	C1QBP, DDX58, LTA, OAS1, RARA, RARB, RXRA, TLR3, TOP2B, TRIM22, TRIM5
DOID:2349	arteriosclerosis	disease of anatomical entity	cardiovascular system disease	195	37	1.73	3.66	0.00049	0.0032	1.98	1.33	2.89	5	DO	ABCG1, ADAM10, ALOX5AP, ARG2, B2M, CCL2, CCL5, CST3, CX3CL1, CXCL1, F3, GSTP1, ICAM1, IL1A, IL32, IL6ST, IL7R, ITGAV, JAK2, LGALS1, LTA, MCAM, NAMPT, NFKB1, PAPPA, PDE4D, PLTP, PSMA6, PTGS2, SAMD9, SELE, SOCS1, SOD2, TNFRSF14, TP53, VCAM1, VEGFA	ABCA1, ABCD1, ABCG1, ACTA2, ADAM10, ADAM15, ADAM17, ADAM9, ADAMTS4, ADIPOR2, ADM, ADRB2, AGER, AHR, AIF1, AKR1B1, AKT1, ALB, ALDH2, ALOX5AP, ANGPT2, APH1B, APOC1, AR, ARG2, B2M, BSG, CA12, CAPG, CAPN10, CASP3, CAT, CCL2, CCL23, CCL5, CD14, CD40, CD59, CD86, CDKN1C, CDKN2B, CETP, CFH, CHI3L1, CPE, CPT1A, CST3, CTSB, CX3CL1, CXCL1, CXCL16, CYBA, CYP27A1, ECE1, EDN1, EDNRB, ELAVL1, ESAM, F12, F3, FC…
DOID:4029	gastritis	disease of anatomical entity	gastrointestinal system disease	28	10	3.25	4.2	0.00049	0.0032	4.58	1.88	10.5	4	DO	B2M, CXCL8, IL1A, IL4R, MUC1, NFKB1, PTGS2, SELE, SLC7A2, TP53	ABL1, ADA, B2M, CXCL8, DAPK1, FAS, IL10, IL1A, IL4R, LTB4R, MGMT, MLH1, MSH2, MUC1, NFKB1, OGG1, PPP1R1B, PRKCH, PTGS1, PTGS2, PTPN11, RB1, RUNX3, SELE, SLC7A2, TLR4, TP53, TP53INP1
DOID:883	parasitic helminthiasis infectious disease	disease by infectious agent	parasitic infectious disease	19	8	3.83	4.35	0.0005	0.0032	5.98	2.08	16.4	3	DO	F3, ICAM1, MAPK1, STAT6, TAP1, TAP2, TLR6, VEGFA	BCL2, EDN1, F3, FCGR2A, ICAM1, IL10, KRT18, MAPK1, MAPK14, MAPK3, MAPK8, PLAU, STAT6, TAP1, TAP2, TLR1, TLR4, TLR6, VEGFA
DOID:1555	urticaria	disease of anatomical entity	integumentary system disease	19	8	3.83	4.35	0.0005	0.0032	5.98	2.08	16.4	4	DO	ALOX5AP, F3, GPX1, HLA-A, HLA-B, IL4R, SOD2, VEGFA	ADRB2, ALOX5AP, CAT, CD63, CRHR1, F3, GPX1, HCP5, HLA-A, HLA-B, HNMT, IL4R, INPPL1, KIT, KITLG, PPBP, SOD1, SOD2, VEGFA
DOID:403	mouth disease	disease of anatomical entity	gastrointestinal system disease	84	20	2.17	3.8	0.00055	0.0034	2.6	1.48	4.41	3	DO	ADAR, CCL2, CCL5, CXCL6, CXCL8, HLA-A, HLA-B, IFNAR1, IKBKE, IL12A, IL15, IL1A, IL32, MSN, NFKB1, PTGS2, SELE, TNFSF13B, TP53, VEGFA	ADAR, ADM, AGER, ALDH2, APEX1, BGLAP, BIRC5, C4A, C5, CCL2, CCL5, CD14, CD44, CDKN2B, CEBPB, CKAP4, COL1A2, CTSC, CXCL6, CXCL8, CYBA, DGKA, EDN1, EIF4E, EIF4G1, ERCC1, F2RL1, FCGR2A, FCGR2B, FCGR3B, FGD4, FGF2, GSTM1, GSTT1, HIF1A, HLA-A, HLA-B, HSP90B1, HSPG2, IFNAR1, IKBKE, IL10, IL12A, IL15, IL18, IL1A, IL1R2, IL24, IL32, IL6, INPP5D, LYZ, MFN2, MMP1, MMP2, MPZ, MSH2, MSN, NF1, NFATC1, NFKB1, …
DOID:633	myositis	disease of anatomical entity	musculoskeletal system disease	44	13	2.69	3.96	0.0006	0.0037	3.47	1.65	6.89	6	DO	CCL2, CD47, CD83, CST3, CXCL8, IFIH1, IL15, IL1A, MAP1LC3A, NR3C1, SQSTM1, UBB, VEGFA	ACVR1, ADRB2, AGER, APBB1, APP, BACE1, BACE2, BDNF, CCL2, CD47, CD83, COMT, CST3, CXCL8, EMD, FAS, HLA-DRB3, HMGB1, HSPD1, IFIH1, IGFBP3, IL10, IL15, IL1A, IL6, LILRB1, LMNA, MAOA, MAP1LC3A, MET, MMP2, MMP7, NOS3, NR3C1, NR3C2, SDC2, SQSTM1, TARDBP, TGM2, THBS1, TLR4, TSC22D3, UBB, VEGFA
DOID:2913	acute pancreatitis	disease of anatomical entity	endocrine system disease	24	9	3.41	4.17	0.00062	0.0037	4.94	1.89	12.1	5	DO	CCL2, CXCL8, F3, GCH1, HSPA1B, ICAM1, PTGS2, SELE, VEGFA	AGER, CCL2, CD14, CXCL8, EDN1, F3, GAS6, GCH1, GSTT1, HMGB1, HSF1, HSPA1B, ICAM1, IL18, IL6, LEP, MIF, PROS1, PRSS2, PTGS2, SELE, SOD1, TLR4, VEGFA
DOID:0080005	bone remodeling disease	disease of anatomical entity	musculoskeletal system disease	61	16	2.39	3.84	0.00064	0.0038	2.95	1.54	5.38	5	DO	BMP2, CCL2, CD47, CST3, CTSK, ICAM1, IL15, IL1A, MAPK1, OPTN, PDLIM4, QPCT, SQSTM1, TCIRG1, THSD4, VAV3	ALDH7A1, AR, ARHGEF3, BGLAP, BMP2, BMP2K, CCL2, CD40, CD44, CD47, CLCN7, COL12A1, COL4A5, CST3, CTSK, CYP27B1, CYP2R1, DCAF13, DKK1, EXT1, EXT2, EXTL3, FGF2, FGF23, ICAM1, IGF1R, IL15, IL1A, IL6, IRS2, ITGB3, KIT, LEMD3, LRP5, LRP6, MAPK1, MAPK3, MTHFR, OPTN, OSTM1, PDLIM4, PHEX, PLEKHM1, PLOD1, POMC, PTHLH, PTK2B, QPCT, SPARC, SQSTM1, STAT1, TALDO1, TCIRG1, THBS1, THSD4, TNFRSF1B, TRAF6, TSC22D3…
DOID:2945	severe acute respiratory syndrome	disease by infectious agent	viral infectious disease	29	10	3.14	4.06	0.00067	0.0039	4.34	1.79	9.88	3	DO	CCL5, CXCL10, EIF2AK2, HLA-A, HLA-B, HLA-C, MAPK1, MX1, OAS1, SMAD3	ANXA2, BCL2L1, CASP3, CCL5, CCND3, CD14, CXCL10, EIF2AK2, GOT1, HLA-A, HLA-B, HLA-C, ICAM3, IL10, IL6, IRF3, MAPK1, MAPK14, MPP5, MX1, OAS1, PHB, PHB2, PPIA, PSMC6, RB1, SARS, SMAD3, UBE2I
DOID:0060058	lymphoma	disease of cellular proliferation	cancer	93	21	2.06	3.62	0.00086	0.0049	2.43	1.4	4.05	6	DO	B2M, BCL3, CFLAR, CYLD, FABP5, HLA-A, HLA-B, HLA-G, IL6ST, IRF7, JAK2, NFKB1, NFKBIA, PTGS2, SOD2, TNFAIP3, TNFSF13B, TP53, TRAF3, USP18, VEGFA	ADARB1, AKT1, ATM, B2M, BAX, BBC3, BCL2L11, BCL3, BCL6, BCL7A, BCR, BSG, CASP3, CCND1, CCNE1, CD14, CD302, CD40, CD44, CD79A, CDKN1A, CDKN2B, CDO1, CFLAR, CYLD, DIABLO, DOK1, DPP4, E2F1, EPHA4, ERBB2, FABP5, FAS, FGF2, FOXP1, HDAC1, HDAC2, HDAC3, HLA-A, HLA-B, HLA-G, ICAM3, ID2, IFNAR2, IL10, IL11RA, IL18, IL6, IL6ST, IRF4, IRF7, JAK2, JUN, KIT, LILRB1, MDM2, MIR155HG, MLH1, MMP2, MYC, NAPRT, NFK…
DOID:2957	pulmonary tuberculosis	disease by infectious agent	bacterial infectious disease	16	7	3.98	4.2	0.00087	0.0049	6.38	2.01	19.4	5	DO	CCL2, CCL5, HLA-B, IFNGR1, IRF1, NFKB1, P2RX7	CCL2, CCL5, CXCR4, GSTM1, GSTT1, HLA-B, IFNGR1, IL10, IL18, IRF1, NFKB1, P2RX7, PTX3, RELA, TIRAP, TLR4
DOID:11394	adult respiratory distress syndrome	disease of anatomical entity	respiratory system disease	16	7	3.98	4.2	0.00087	0.0049	6.38	2.01	19.4	6	DO	CXCL8, F3, MYLK, NFKB1, TNFRSF6B, TRPV2, VEGFA	ANGPT2, CXCL8, EDN1, F3, FAS, IL10, IL6, MIF, MYLK, NFKB1, NOS3, SERPINE1, TFPI, TNFRSF6B, TRPV2, VEGFA
DOID:2513	basal cell carcinoma	disease of cellular proliferation	cancer	35	11	2.86	3.89	0.00089	0.0049	3.78	1.66	8.09	7	DO	ADAM10, BMP2, CFLAR, CXCL8, GPX1, ITGAV, MUC1, PTGS2, TP53, TYMP, VEGFA	ACTA2, ADAM10, ADAM17, ATF2, BCL2L1, BMP2, BMP4, CFLAR, CXCL8, EDN1, EGFR, ERCC2, GPX1, IGFBP2, IL6, ILK, ING1, ITGAV, LAMA5, MC1R, MCL1, MME, MUC1, MYCN, NDUFA1, PRKCA, PTGS2, SMO, SRC, STAT3, TP53, TUBB3, TYMP, VEGFA, XPA
DOID:3388	periodontal disease	disease of anatomical entity	gastrointestinal system disease	58	15	2.36	3.65	0.0011	0.006	2.89	1.48	5.36	5	DO	CCL2, CCL5, CXCL6, CXCL8, HLA-A, HLA-B, IL12A, IL15, IL1A, MSN, NFKB1, PTGS2, SELE, TNFSF13B, VEGFA	ADM, AGER, ALDH2, C4A, C5, CCL2, CCL5, CD14, CD44, CDKN2B, CEBPB, CTSC, CXCL6, CXCL8, CYBA, DGKA, EDN1, F2RL1, FCGR2A, FCGR2B, FCGR3B, FGF2, GSTM1, GSTT1, HLA-A, HLA-B, HSPG2, IL10, IL12A, IL15, IL18, IL1A, IL1R2, IL24, IL6, INPP5D, LYZ, MMP1, MMP2, MSN, NFATC1, NFKB1, NOD1, ODC1, PAFAH1B1, PECAM1, PLAT, PLAU, PTGS2, SELE, SERPINE1, SMC3, SPARC, TIMP1, TLR4, TNFSF10, TNFSF13B, VEGFA
DOID:1936	atherosclerosis	disease of anatomical entity	cardiovascular system disease	191	35	1.67	3.33	0.0013	0.0072	1.89	1.25	2.78	7	DO	ABCG1, ADAM10, ALOX5AP, ARG2, CCL2, CCL5, CST3, CX3CL1, CXCL1, F3, GSTP1, ICAM1, IL1A, IL32, IL6ST, IL7R, ITGAV, JAK2, LGALS1, LTA, NAMPT, NFKB1, PAPPA, PDE4D, PLTP, PSMA6, PTGS2, SAMD9, SELE, SOCS1, SOD2, TNFRSF14, TP53, VCAM1, VEGFA	ABCA1, ABCD1, ABCG1, ACTA2, ADAM10, ADAM15, ADAM17, ADAM9, ADAMTS4, ADIPOR2, ADM, ADRB2, AGER, AHR, AKR1B1, AKT1, ALB, ALDH2, ALOX5AP, ANGPT2, APH1B, APOC1, AR, ARG2, BSG, CA12, CAPG, CAPN10, CASP3, CAT, CCL2, CCL23, CCL5, CD14, CD40, CD59, CD86, CDKN1C, CDKN2B, CETP, CFH, CHI3L1, CPE, CPT1A, CST3, CTSB, CX3CL1, CXCL1, CXCL16, CYBA, CYP27A1, ECE1, EDN1, EDNRB, ELAVL1, ESAM, F12, F3, FCGR2A, FGF23…
DOID:0060180	colitis	disease of anatomical entity	gastrointestinal system disease	103	22	1.94	3.41	0.0014	0.0076	2.26	1.33	3.71	5	DO	BIRC3, CXCL10, CXCL11, CXCL8, GSTP1, HLA-G, HSPA1B, ICAM1, IFITM3, NAMPT, NFKB1, NR3C1, PTGS2, SELE, SLC9A1, SOCS1, SOD2, STAT5A, STAT6, TNFRSF6B, TP53, VEGFA	ADAM17, ARHGDIA, ARPC2, ATG16L1, BIRC3, CARD8, CASP9, CCND1, CCNY, CD14, CD40, CD55, CD86, CLDN7, CXCL10, CXCL11, CXCL8, CXCR4, CYC1, DAPK1, ECM1, F2R, F2RL1, FAS, FCGR2A, GSTM1, GSTP1, GSTT1, HERC2, HLA-DRB3, HLA-G, HMOX1, HSPA1B, ICAM1, IDO1, IFITM3, IL10, IL1RL1, IL33, IL6, IRAK3, KLF6, KRAS, KRT7, LAMB1, LEP, LEPR, MDK, MICA, MICB, MIF, MLH1, MMP1, MMP7, MST1, MTHFD1, MTHFR, MTR, MYO9B, NAMPT…
DOID:8577	ulcerative colitis	disease of anatomical entity	gastrointestinal system disease	103	22	1.94	3.41	0.0014	0.0076	2.26	1.33	3.71	6	DO	BIRC3, CXCL10, CXCL11, CXCL8, GSTP1, HLA-G, HSPA1B, ICAM1, IFITM3, NAMPT, NFKB1, NR3C1, PTGS2, SELE, SLC9A1, SOCS1, SOD2, STAT5A, STAT6, TNFRSF6B, TP53, VEGFA	ADAM17, ARHGDIA, ARPC2, ATG16L1, BIRC3, CARD8, CASP9, CCND1, CCNY, CD14, CD40, CD55, CD86, CLDN7, CXCL10, CXCL11, CXCL8, CXCR4, CYC1, DAPK1, ECM1, F2R, F2RL1, FAS, FCGR2A, GSTM1, GSTP1, GSTT1, HERC2, HLA-DRB3, HLA-G, HMOX1, HSPA1B, ICAM1, IDO1, IFITM3, IL10, IL1RL1, IL33, IL6, IRAK3, KLF6, KRAS, KRT7, LAMB1, LEP, LEPR, MDK, MICA, MICB, MIF, MLH1, MMP1, MMP7, MST1, MTHFD1, MTHFR, MTR, MYO9B, NAMPT…
DOID:12306	vitiligo	disease of anatomical entity	immune system disease	37	11	2.71	3.66	0.0015	0.0077	3.49	1.54	7.37	5	DO	GPX1, GSTP1, HLA-A, HLA-B, HLA-C, PSMB8, PTGS2, TAP1, TGFBR2, TP53, UVRAG	AIRE, BCHE, C12orf10, CAT, COMT, DDR1, EDN1, F2RL1, FAS, FBXO11, FOXP1, FURIN, GPX1, GSTM1, GSTP1, GSTT1, HLA-A, HLA-B, HLA-C, HLA-DRB4, IL10, IL6, MSRA, MSRB2, NFE2L2, NLRP1, NR1H3, OPRL1, POMC, PSMB8, PTGS2, TAP1, TGFBR2, TP53, TXNDC5, UVRAG, XBP1
DOID:2320	obstructive lung disease	disease of anatomical entity	respiratory system disease	97	21	1.97	3.4	0.0015	0.0078	2.3	1.33	3.82	5	DO	BAMBI, CCL2, CCL5, CXCL10, CXCL8, F3, GSTP1, ICAM1, IL1A, IL4R, NFKB1, NNMT, NR3C1, PARK7, PDE4D, PIK3CD, PTGS2, SMAD3, SOD2, VCAM1, VEGFA	ABCC1, ADA, ADM, ADORA2A, ADORA2B, ADRB2, AGER, ANGPT2, ATF4, ATF6, ATP2A2, BAMBI, BCL2, C4A, C5, CAT, CCL2, CCL5, CD14, CD40, CD63, CD86, CHI3L1, CHRNA5, CXCL10, CXCL8, EDN1, EPHX1, F3, FAS, FBXO32, FGF2, FLCN, FOXO1, GCLC, GCLM, GSR, GSTM1, GSTO1, GSTP1, GSTT1, HHIP, HIF1A, HMOX1, HSP90AA1, HSPB1, ICAM1, IL10, IL18, IL1A, IL1RL1, IL4R, IL6, IREB2, KDR, KRT18, LEP, LEPR, MAPK14, MMP1, MMP14, MMP…
DOID:3083	chronic obstructive pulmonary disease	disease of anatomical entity	respiratory system disease	97	21	1.97	3.4	0.0015	0.0078	2.3	1.33	3.82	6	DO	BAMBI, CCL2, CCL5, CXCL10, CXCL8, F3, GSTP1, ICAM1, IL1A, IL4R, NFKB1, NNMT, NR3C1, PARK7, PDE4D, PIK3CD, PTGS2, SMAD3, SOD2, VCAM1, VEGFA	ABCC1, ADA, ADM, ADORA2A, ADORA2B, ADRB2, AGER, ANGPT2, ATF4, ATF6, ATP2A2, BAMBI, BCL2, C4A, C5, CAT, CCL2, CCL5, CD14, CD40, CD63, CD86, CHI3L1, CHRNA5, CXCL10, CXCL8, EDN1, EPHX1, F3, FAS, FBXO32, FGF2, FLCN, FOXO1, GCLC, GCLM, GSR, GSTM1, GSTO1, GSTP1, GSTT1, HHIP, HIF1A, HMOX1, HSP90AA1, HSPB1, ICAM1, IL10, IL18, IL1A, IL1RL1, IL4R, IL6, IREB2, KDR, KRT18, LEP, LEPR, MAPK14, MMP1, MMP14, MMP…
DOID:13375	temporal arteritis	disease of anatomical entity	nervous system disease	22	8	3.31	3.82	0.0016	0.0078	4.7	1.7	12.1	6	DO	CXCL5, ICAM1, IFNGR1, MX1, SELE, TNFAIP3, TRAF1, VEGFA	C5, CD24, CD40, CXCL5, HIF1A, HSPD1, ICAM1, IFNGR1, IL10, IL18, IL6, ITGB3, MIF, MMP2, MX1, NOS3, SELE, STAT4, TLR4, TNFAIP3, TRAF1, VEGFA
DOID:525	central nervous system vasculitis	disease of anatomical entity	nervous system disease	22	8	3.31	3.82	0.0016	0.0078	4.7	1.7	12.1	5	DO	CXCL5, ICAM1, IFNGR1, MX1, SELE, TNFAIP3, TRAF1, VEGFA	C5, CD24, CD40, CXCL5, HIF1A, HSPD1, ICAM1, IFNGR1, IL10, IL18, IL6, ITGB3, MIF, MMP2, MX1, NOS3, SELE, STAT4, TLR4, TNFAIP3, TRAF1, VEGFA
DOID:8567	Hodgkin's lymphoma	disease of cellular proliferation	cancer	49	13	2.42	3.5	0.0018	0.0089	2.98	1.44	5.82	7	DO	B2M, BCL3, CFLAR, CYLD, HLA-G, JAK2, NFKB1, NFKBIA, PTGS2, TNFAIP3, TNFSF13B, TRAF3, VEGFA	ADARB1, ATM, B2M, BAX, BCL3, BCL6, BSG, CASP3, CCNE1, CD14, CD302, CD79A, CFLAR, CYLD, DPP4, ERBB2, FGF2, HDAC1, HDAC2, HDAC3, HLA-G, ID2, IL10, IL11RA, IL18, IL6, IRF4, JAK2, JUN, MDM2, MMP2, NAPRT, NFKB1, NFKBIA, NOS3, PTGS2, PTPN11, RASSF1, REL, SH2D1A, SLC29A1, SPI1, TBX21, TIMP1, TNFAIP3, TNFSF13B, TOP2A, TRAF3, VEGFA
DOID:10871	age related macular degeneration	genetic disease	monogenic disease	38	11	2.64	3.56	0.0019	0.0091	3.36	1.49	7.06	10	DO	CCL2, CFB, CST3, GSTP1, HLA-B, ICAM1, PLEKHA1, SELE, SOD2, TLR3, VEGFA	ABCA4, ATP6AP2, BMP4, C5, CCL2, CFB, CFH, CFI, CST3, EFEMP1, ELOVL4, ERCC2, ERCC6, FAM53B, FBLN5, GPX3, GSTM1, GSTP1, GSTT1, HIF1A, HLA-B, HTRA1, ICAM1, KDR, MMP7, OGG1, OSBP2, PLEKHA1, PROK1, PRPH2, RORA, SCARB1, SELE, SOD2, TLR3, TLR4, VEGFA, XRCC1
DOID:2007	degeneration of macula and posterior pole	disease of anatomical entity	nervous system disease	38	11	2.64	3.56	0.0019	0.0091	3.36	1.49	7.06	9	DO	CCL2, CFB, CST3, GSTP1, HLA-B, ICAM1, PLEKHA1, SELE, SOD2, TLR3, VEGFA	ABCA4, ATP6AP2, BMP4, C5, CCL2, CFB, CFH, CFI, CST3, EFEMP1, ELOVL4, ERCC2, ERCC6, FAM53B, FBLN5, GPX3, GSTM1, GSTP1, GSTT1, HIF1A, HLA-B, HTRA1, ICAM1, KDR, MMP7, OGG1, OSBP2, PLEKHA1, PROK1, PRPH2, RORA, SCARB1, SELE, SOD2, TLR3, TLR4, VEGFA, XRCC1
DOID:3393	coronary artery disease	disease of anatomical entity	cardiovascular system disease	167	31	1.69	3.2	0.002	0.0095	1.91	1.23	2.88	5	DO	ALOX5AP, BTN2A1, CCL2, CST3, CX3CL1, CXCL10, CXCL8, CYP2J2, F3, FABP4, GP1BA, GPX1, ICAM1, IL15, IL18BP, IL1A, IL6ST, JAK2, LTA, MAPK1, PAPPA, PLTP, PSMA6, PSMB8, PTGS2, SELE, SERPINB2, SOD2, TP53, VCAM1, VEGFA	ABCA1, ADD1, ADM, ADRA2B, ADRB2, AGER, ALB, ALDH2, ALOX5AP, ANG, ANGPTL4, ANXA5, APLN, APOC1, ATP5J, BDNF, BTN2A1, CCL2, CD14, CD34, CD40, CDKN1C, CDKN2B, CETP, CFH, CLDN5, CLEC16A, CPE, CST3, CTSD, CTSL, CX3CL1, CXCL10, CXCL16, CXCL8, CXCR4, CYBA, CYP2J2, EDN1, ENG, EPHX1, F12, F2R, F3, FABP4, FADS2, FCAR, FCGR2A, FGF2, FN1, FTO, GCLM, GDF15, GJA4, GP1BA, GPX1, GSN, GSTM1, GSTT1, HIF1A, HMGCR, H…
DOID:7166	thyroiditis	disease of anatomical entity	endocrine system disease	23	8	3.17	3.66	0.0022	0.01	4.38	1.6	11.1	4	DO	CXCL10, CXCL11, HLA-A, HLA-B, ICAM1, IFIH1, PTGS2, VEGFA	CDC25B, CXCL10, CXCL11, CYP27B1, EDN1, FAS, HLA-A, HLA-B, HLA-DRB4, HRAS, ICAM1, IFIH1, IL18, IL6, KRAS, KRT19, MET, NCOA4, NRAS, OGG1, PDGFC, PTGS2, VEGFA
DOID:824	periodontitis	disease of anatomical entity	gastrointestinal system disease	50	13	2.37	3.42	0.0022	0.01	2.9	1.4	5.64	6	DO	CCL2, CCL5, CXCL6, CXCL8, HLA-A, HLA-B, IL12A, IL1A, NFKB1, PTGS2, SELE, TNFSF13B, VEGFA	ADM, AGER, ALDH2, C4A, C5, CCL2, CCL5, CD14, CD44, CDKN2B, CEBPB, CTSC, CXCL6, CXCL8, CYBA, DGKA, F2RL1, FCGR2A, FCGR2B, FCGR3B, FGF2, GSTM1, GSTT1, HLA-A, HLA-B, IL10, IL12A, IL18, IL1A, IL1R2, IL24, IL6, INPP5D, LYZ, MMP1, MMP2, NFATC1, NFKB1, NOD1, ODC1, PAFAH1B1, PLAT, PTGS2, SELE, SERPINE1, SMC3, TIMP1, TLR4, TNFSF13B, VEGFA
DOID:0050890	synucleinopathy	disease of anatomical entity	nervous system disease	100	21	1.91	3.24	0.0023	0.01	2.21	1.28	3.66	5	DO	ARNTL, BST1, CST3, CXCL8, GCH1, GPX1, ICAM1, IL1A, LRRK1, LY6E, MAP1LC3A, PARK7, POLG, PRDX5, PSMB4, PTGS2, SQSTM1, SYT11, TP53, UBB, VEGFA	ABL1, ANG, APP, APTX, AQP1, ARNTL, ATP13A2, ATXN2, ATXN3, BCHE, BCL2L1, BDNF, BST1, CAPN1, CD14, CD200, CFH, COMT, CST3, CTSL, CXCL8, E2F1, ELK1, EPHX1, FADD, FAS, GBA, GBA2, GCH1, GIGYF2, GPX1, GRK5, GRN, GSK3B, GSTM1, HMOX1, HSP90AB2P, HSPA9, HTRA2, ICAM1, IL1A, LRRK1, LY6E, MAP1LC3A, MEF2D, MME, MTHFR, MTIF3, MTR, MTRR, NDUFA1, NDUFV2, NEDD9, NFE2L2, NOS3, NPTX2, NQO1, NQO2, NRG1, PARK7, PARP1…
DOID:552	pneumonia	disease of anatomical entity	respiratory system disease	87	19	1.99	3.27	0.0023	0.01	2.32	1.3	3.95	5	DO	ACADVL, CCL2, CFLAR, CTSK, CXCL10, ELMOD2, IL12A, IL1A, IL4R, IL6ST, LGALS9, MUC1, MYLK, PTGS2, SOCS1, TAP1, TP53, TPMT, VEGFA	ABCA3, ACADVL, AGER, AIP, AKT1, ANGPT1, ANGPT2, ANXA1, ATF4, ATF6, ATM, AURKA, AURKAIP1, BDNF, CASP6, CCL2, CCNA2, CCND1, CD14, CD274, CDKN1B, CFLAR, COL18A1, COL3A1, CTNNB1, CTSK, CXCL10, CXCR4, DKK1, ELMOD2, FCGR2A, FCGR3B, FZD1, GATA6, GSK3B, GTF2H2, HMBS, HMGB1, HMOX1, HRAS, IGFBP3, IL10, IL12A, IL13RA1, IL18, IL1A, IL4R, IL6, IL6ST, IRAK3, LGALS9, MEN1, METAP2, MICA, MIF, MIR21, MLH1, MMP1, …
DOID:13608	biliary atresia	disease of anatomical entity	gastrointestinal system disease	10	5	4.55	3.95	0.0025	0.011	8.18	1.87	35.7	7	DO	ICAM1, JAG1, MX1, SELE, VEGFA	CD14, CTGF, ICAM1, JAG1, MMP7, MX1, RRAS, SELE, TIMP1, VEGFA
DOID:9446	cholangitis	disease of anatomical entity	gastrointestinal system disease	10	5	4.55	3.95	0.0025	0.011	8.18	1.87	35.7	6	DO	CCL5, HLA-C, ICAM1, TLR3, TP53	ATM, CCL5, CXCL16, FAS, HLA-C, ICAM1, IL6, KRT18, TLR3, TP53
DOID:1040	chronic lymphocytic leukemia	disease of cellular proliferation	cancer	115	23	1.82	3.14	0.0028	0.012	2.08	1.24	3.36	8	DO	B2M, BCL3, BIRC3, CCL2, CD83, CXCL8, EIF2AK2, GSTP1, HLA-G, HSPA1A, IFNGR1, IL4R, JAK2, JUNB, PDE4B, PDE4D, PTGS2, SYNJ2, TNFAIP3, TNFSF13B, TP53, VEGFA, XAF1	AKT1, ANG, ANGPT2, ANPEP, ATM, AURKA, B2M, BAX, BCL2, BCL2L1, BCL2L11, BCL3, BIRC2, BIRC3, CCDC50, CCL2, CCND1, CD14, CD40, CD83, CDK4, CDKN1B, CHEK2, COL18A1, CRY1, CSNK2B, CXCL8, CXCR4, DAPK1, DKK1, DNMT3B, DPP4, DPP7, DPP8, DPP9, EFNA4, EIF2AK2, EPHA2, FAS, FCGR2A, FGF2, FLT4, FMNL1, FOXO3, FOXP1, GNAS, GSR, GSTM1, GSTP1, GSTT1, HCLS1, HLA-G, HOXA4, HSP90AA1, HSPA1A, HSPB1, IFNGR1, IL21R, IL24…
DOID:3454	brain infarction	disease of anatomical entity	cardiovascular system disease	29	9	2.83	3.47	0.0029	0.013	3.7	1.47	8.57	6	DO	ALOX5AP, CCL2, CST3, F3, ICAM1, LTA, NFKB1, NR3C1, PDE4D	ALOX5AP, APEX1, BDNF, CCL2, CD40, CST3, F3, FGF2, GSTM1, ICAM1, IGFBP3, IL6, LCAT, LDLR, LTA, MANF, MDK, MTHFR, NFKB1, NOS3, NR3C1, P2RY2, PDE4D, PRKCH, RELA, SERPINE2, TBXAS1, THBD, TLR4
DOID:0080011	bone resorption disease	disease of anatomical entity	musculoskeletal system disease	40	11	2.5	3.36	0.003	0.013	3.13	1.4	6.5	6	DO	BMP2, CD47, CST3, CTSK, ICAM1, IL15, IL1A, MAPK1, PDLIM4, QPCT, THSD4	ALDH7A1, AR, ARHGEF3, BGLAP, BMP2, BMP2K, CD40, CD44, CD47, CST3, CTSK, CYP27B1, DCAF13, DKK1, ICAM1, IGF1R, IL15, IL1A, IL6, IRS2, KIT, LRP5, LRP6, MAPK1, MAPK3, MTHFR, PDLIM4, PLOD1, POMC, PTHLH, PTK2B, QPCT, SPARC, STAT1, THBS1, THSD4, TNFRSF1B, TRAF6, TSC22D3, VKORC1
DOID:11476	osteoporosis	disease of anatomical entity	musculoskeletal system disease	40	11	2.5	3.36	0.003	0.013	3.13	1.4	6.5	7	DO	BMP2, CD47, CST3, CTSK, ICAM1, IL15, IL1A, MAPK1, PDLIM4, QPCT, THSD4	ALDH7A1, AR, ARHGEF3, BGLAP, BMP2, BMP2K, CD40, CD44, CD47, CST3, CTSK, CYP27B1, DCAF13, DKK1, ICAM1, IGF1R, IL15, IL1A, IL6, IRS2, KIT, LRP5, LRP6, MAPK1, MAPK3, MTHFR, PDLIM4, PLOD1, POMC, PTHLH, PTK2B, QPCT, SPARC, STAT1, THBS1, THSD4, TNFRSF1B, TRAF6, TSC22D3, VKORC1
DOID:0050156	idiopathic pulmonary fibrosis	disease of anatomical entity	respiratory system disease	40	11	2.5	3.36	0.003	0.013	3.13	1.4	6.5	7	DO	ACADVL, CFLAR, CXCL10, ELMOD2, IL1A, IL6ST, MUC1, PTGS2, SOCS1, TPMT, VEGFA	ACADVL, AGER, AKT1, ANXA1, CCND1, CFLAR, COL18A1, CTNNB1, CXCL10, DKK1, ELMOD2, FCGR2A, FCGR3B, FZD1, GATA6, HMOX1, IGFBP3, IL18, IL1A, IL6, IL6ST, METAP2, MICA, MIF, MIR21, MMP1, MMP7, MUC1, NCF1, NOX4, PLAU, PTGS2, RHOA, S100A9, SIRT6, SOCS1, SPARC, TPMT, VEGFA, YY1
DOID:114	heart disease	disease of anatomical entity	cardiovascular system disease	269	44	1.49	2.92	0.0036	0.015	1.65	1.15	2.33	3	DO	ALOX5AP, BMP2, BVES, CASP1, CCL2, CFLAR, CST3, CX3CL1, CXCL10, CXCL8, CYP2J2, DSP, F3, FABP4, GP1BA, HLA-B, HLA-G, HSPA1B, ICAM1, IFNGR1, IFNGR2, IL15, IL18BP, IL1A, IL6ST, ITPR2, JAG1, LAMP2, LRG1, LTA, NFKB1, NPR2, PAPPA, PDE5A, POLG, SCO2, SLC9A1, TLR3, TP53, TRIM21, VCAM1, VEGFA, ZC3H12A, ZFPM2	ABCA1, ACVR1, ACY1, ADCY6, ADM, ADORA1, ADRB2, AGER, ALB, ALDH1A2, ALDH2, ALOX5AP, ANG, ANGPTL4, ANKRD1, ANXA5, APLN, APOC1, AR, ATP2A2, ATP5J, ATXN1, BAG3, BIRC5, BMP2, BMP4, BMPR2, BSG, BVES, CALCRL, CAMK2D, CASP1, CBS, CCL2, CD14, CD274, CD34, CD46, CDH2, CDKN2B, CETP, CFH, CFLAR, CHD7, CHI3L1, CLDN5, COA5, COL3A1, COX15, CPE, CRELD1, CRLS1, CST3, CTH, CTSL, CX3CL1, CXADR, CXCL10, CXCL16, CXCL…
DOID:9008	psoriatic arthritis	syndrome	psoriatic arthritis	15	6	3.64	3.6	0.0036	0.015	5.46	1.59	17.3	2	DO	CXCL10, HLA-A, HLA-B, HLA-C, IL4R, LTA	CXCL10, DPP4, HLA-A, HLA-B, HLA-C, HLA-DRB4, IL4R, IL6, IRAK1, LTA, MICA, NAT9, RPTOR, S100A9, SLC9A3R1
DOID:750	peptic ulcer disease	disease of anatomical entity	gastrointestinal system disease	25	8	2.91	3.37	0.004	0.016	3.86	1.43	9.52	3	DO	CXCL8, GSTP1, HSPA1A, LTA, PTGS2, SELE, TP53, VEGFA	CISD2, CXCL8, EDN1, EEF2K, ERCC2, GSTM1, GSTP1, GSTT1, HIF1A, HNMT, HSPA1A, IL10, ITGB3, LDHA, LTA, MIF, NFE2L2, OGG1, PTGS1, PTGS2, SELE, SRF, TP53, VEGFA, XRCC1
DOID:9637	stomatitis	disease of anatomical entity	gastrointestinal system disease	11	5	4.14	3.66	0.0041	0.016	6.82	1.64	26.9	4	DO	ADAR, IFNAR1, IKBKE, IL1A, IL32	ADAR, EIF4E, EIF4G1, HSP90B1, IFNAR1, IKBKE, IL1A, IL32, IL6, TBK1, VPS4A
DOID:10316	pneumoconiosis	disease of anatomical entity	musculoskeletal system disease	11	5	4.14	3.66	0.0041	0.016	6.82	1.64	26.9	6	DO	GSTP1, IFNGR1, IL1A, NFKB1, SOD2	CAT, ERBB2, FAS, GSTP1, IFNGR1, IL10, IL1A, KIF18A, NFKB1, SLC40A1, SOD2
DOID:14069	cerebral malaria	disease by infectious agent	parasitic infectious disease	11	5	4.14	3.66	0.0041	0.016	6.82	1.64	26.9	5	DO	CXCL10, ICAM1, IFNAR1, IFNGR1, VEGFA	ANGPT1, ANGPT2, COL18A1, CXCL10, HMOX1, ICAM1, IFNAR1, IFNGR1, MMP1, NOS3, VEGFA
DOID:8778	Crohn's disease	disease of anatomical entity	gastrointestinal system disease	85	18	1.93	3.04	0.0042	0.017	2.23	1.23	3.84	5	DO	BCL3, CCL5, CD83, CTSK, CXCL8, HLA-C, HLA-G, HSPA1B, ICAM1, IL18BP, LTA, NFKBIA, PTGS2, STAT6, TNFRSF9, TP53, TYK2, VEGFA	ABCA1, ADAM17, ARHGDIA, ATG16L1, ATG4A, BCL3, CARD8, CASP9, CCL5, CCND1, CCNY, CD14, CD40, CD83, CD86, CLEC16A, CTSK, CXCL16, CXCL8, DLG5, ECM1, FAS, FN1, HLA-C, HLA-G, HNRNPA1, HPS4, HSPA1B, ICAM1, IDO1, IGFBP3, IL10, IL18, IL18BP, IL33, IL3RA, IL6, IRAK3, ITGAE, ITGB2, ITGB3, KPNA1, KRAS, LTA, MAPK14, MICA, MLH1, MMP1, MSH2, MST1, MTHFR, MTRR, MYO9B, NFKBIA, NLRP1, NOD1, PROSER1, PSORS1C1, PTGS…
DOID:0060031	autoimmune disease of gastrointestinal tract	disease of anatomical entity	immune system disease	54	13	2.19	3.1	0.0046	0.018	2.62	1.28	5.03	5	DO	CXCL8, GPX1, HLA-B, ICAM1, IFNGR2, IL12A, IL15, IRF1, NFKB1, SELE, SEPSECS, TNFSF13B, UBD	ADA, AIRE, ATG16L1, BAK1, BCL2, CD14, CD44, CD59, CLEC16A, CTGF, CXCL8, DBT, DPP4, FAS, FCGR2A, FCGR2B, GPX1, GSR, GSTT1, HIF1A, HLA-B, HLA-DRB3, ICAM1, IFNGR2, IL10, IL12A, IL15, IL6, IRF1, KRT18, KRT8, MICA, MIF, MYO9B, NFKB1, PARP1, PBX3, PHGDH, POMC, PON2, PON3, PPP6C, RHOA, SELE, SEPSECS, SERPINE2, SOD1, STAT1, TFRC, TGFB3, TGM2, TLR4, TNFSF13B, UBD
DOID:2921	glomerulonephritis	disease of anatomical entity	urinary system disease	80	17	1.94	2.97	0.0051	0.019	2.23	1.21	3.91	5	DO	ADAM10, CCL2, CD2AP, CYLD, HLA-A, ICAM1, IL1A, P2RX7, PDE5A, SELE, SMAD3, SOD2, TNFRSF6B, TNFSF13B, TP53, VCAM1, VEGFA	ACTN4, ADAM10, ADAM17, ADD1, ADM, AKR1B1, ALB, ANKRD1, C1GALT1, CCL2, CD2AP, CD46, CD86, CFH, COL18A1, COL3A1, COL4A2, COL4A5, CTGF, CXCL16, CYBA, CYLD, DDR1, EDN1, F2RL1, FCAR, FCGR3B, GCM1, HLA-A, HMOX1, ICAM1, IGF1R, IGFBP1, IGFBP3, IGHMBP2, IL10, IL18, IL1A, IL5RA, IL6, JUND, KIT, KITLG, MIF, MMP14, MMP2, MYH9, MYO1E, NES, P2RX7, PDE5A, PDGFB, PDGFD, PECAM1, PLA2R1, PPARD, PRKCA, PTPRU, PTX3,…
DOID:3526	cerebral infarction	disease of anatomical entity	cardiovascular system disease	26	8	2.8	3.24	0.0052	0.019	3.65	1.36	8.88	7	DO	ALOX5AP, CST3, F3, ICAM1, LTA, NFKB1, NR3C1, PDE4D	ALOX5AP, APEX1, BDNF, CST3, F3, FGF2, GSTM1, ICAM1, IGFBP3, IL6, LCAT, LDLR, LTA, MANF, MDK, MTHFR, NFKB1, NOS3, NR3C1, P2RY2, PDE4D, PRKCH, RELA, SERPINE2, TBXAS1, TLR4
DOID:1575	rheumatic disease	disease of anatomical entity	musculoskeletal system disease	100	20	1.82	2.92	0.0052	0.019	2.07	1.19	3.46	5	DO	CCL2, CX3CL1, CXCL10, ICAM1, IL1A, ITGAV, MAPK1, MUC1, MX1, SERPINB2, SMAD3, SPAG9, TAP1, TAP2, TGFBR2, TNFAIP3, TNFRSF4, TNFRSF9, TNFSF13B, VEGFA	ABL1, ACVR1B, AGER, AIF1, AKT1, BCL2L11, BIRC5, CASP3, CAV1, CCL2, CD40, CENPA, CENPO, CFH, COL1A2, CTGF, CX3CL1, CXCL10, CXCL16, CXCR4, DPP4, EDN1, ENG, EP300, EXOSC10, EXOSC9, FAS, FBN1, FCAR, FGF2, FLI1, FOSL2, FOXO3, HMGB1, HRAS, HSPA4, ICAM1, ICAM3, IGFBP3, IL10, IL1A, IL6, ITGAV, ITGB5, LBR, LMNA, MAPK1, MAPK14, MAPK3, MET, MIF, MMP1, MMP14, MMP2, MSRA, MUC1, MX1, NDN, NOS3, PARP1, PDGFB, P…
DOID:418	systemic scleroderma	disease of anatomical entity	musculoskeletal system disease	100	20	1.82	2.92	0.0052	0.019	2.07	1.19	3.46	7	DO	CCL2, CX3CL1, CXCL10, ICAM1, IL1A, ITGAV, MAPK1, MUC1, MX1, SERPINB2, SMAD3, SPAG9, TAP1, TAP2, TGFBR2, TNFAIP3, TNFRSF4, TNFRSF9, TNFSF13B, VEGFA	ABL1, ACVR1B, AGER, AIF1, AKT1, BCL2L11, BIRC5, CASP3, CAV1, CCL2, CD40, CENPA, CENPO, CFH, COL1A2, CTGF, CX3CL1, CXCL10, CXCL16, CXCR4, DPP4, EDN1, ENG, EP300, EXOSC10, EXOSC9, FAS, FBN1, FCAR, FGF2, FLI1, FOSL2, FOXO3, HMGB1, HRAS, HSPA4, ICAM1, ICAM3, IGFBP3, IL10, IL1A, IL6, ITGAV, ITGB5, LBR, LMNA, MAPK1, MAPK14, MAPK3, MET, MIF, MMP1, MMP14, MMP2, MSRA, MUC1, MX1, NDN, NOS3, PARP1, PDGFB, P…
DOID:419	scleroderma	disease of anatomical entity	musculoskeletal system disease	100	20	1.82	2.92	0.0052	0.019	2.07	1.19	3.46	5	DO	CCL2, CX3CL1, CXCL10, ICAM1, IL1A, ITGAV, MAPK1, MUC1, MX1, SERPINB2, SMAD3, SPAG9, TAP1, TAP2, TGFBR2, TNFAIP3, TNFRSF4, TNFRSF9, TNFSF13B, VEGFA	ABL1, ACVR1B, AGER, AIF1, AKT1, BCL2L11, BIRC5, CASP3, CAV1, CCL2, CD40, CENPA, CENPO, CFH, COL1A2, CTGF, CX3CL1, CXCL10, CXCL16, CXCR4, DPP4, EDN1, ENG, EP300, EXOSC10, EXOSC9, FAS, FBN1, FCAR, FGF2, FLI1, FOSL2, FOXO3, HMGB1, HRAS, HSPA4, ICAM1, ICAM3, IGFBP3, IL10, IL1A, IL6, ITGAV, ITGB5, LBR, LMNA, MAPK1, MAPK14, MAPK3, MET, MIF, MMP1, MMP14, MMP2, MSRA, MUC1, MX1, NDN, NOS3, PARP1, PDGFB, P…
DOID:439	neuromuscular junction disease	disease of anatomical entity	musculoskeletal system disease	16	6	3.41	3.4	0.0052	0.019	4.91	1.46	15	6	DO	CHRNA1, CXCL10, IL6ST, LGALS1, NR3C1, TNFSF13B	CACNA1S, CD276, CHRNA1, CTSV, CXCL10, DONSON, FCGR2A, HLA-DRA, HLA-E, IL10, IL6, IL6ST, LGALS1, NR3C1, TLR4, TNFSF13B
DOID:9471	meningitis	disease of anatomical entity	nervous system disease	16	6	3.41	3.4	0.0052	0.019	4.91	1.46	15	4	DO	CXCL5, CXCL8, GBP1, ICAM1, TNFSF13B, VEGFA	CASP3, CHI3L1, CXCL5, CXCL8, ENO2, GBP1, ICAM1, MDK, MIF, MMP2, NOTCH1, PLAU, TIRAP, TNFSF10, TNFSF13B, VEGFA
DOID:1909	melanoma	disease of cellular proliferation	cancer	471	69	1.33	2.71	0.0054	0.02	1.46	1.09	1.94	4	DO	ABCA5, ADAM10, B2M, CASP1, CASP4, CASP7, CDK8, CEACAM1, CFLAR, COL4A1, CSK, CTSK, CXCL1, CXCL8, DDX58, ERAP1, ETS1, F3, FGFR3, GPR143, GPX1, GSTP1, HLA-C, HLA-G, HSPB8, ICAM1, ICOSLG, IFIH1, IFIT2, IL12A, IL1A, IL6ST, ISG15, ITGAV, JAK1, JAK2, LAMC2, LAMP3, LGALS1, LGALS9, LGMN, LTA, MAP1LC3A, MAPK1, MAVS, MCAM, MKL1, MSN, NFKB1, NFKBIA, NRCAM, PARK7, PDE5A, PERP, PTGS2, SDCBP, SLC9A1, SLFN5, SOC…	ABCA5, ABCC1, ACO1, ADAM10, ADAM15, ADAM9, ADAMTS1, ADGRG1, AGER, AIRE, AKT1, AKT3, ALCAM, ALDOA, AMFR, ANGPT2, ANPEP, ANXA2, APAF1, APBB1IP, APEX1, APP, ARHGEF17, ARHGEF2, ARRB1, ATF2, ATF3, AXIN2, AXL, B2M, BAD, BAK1, BAP1, BAX, BCAR1, BCL2, BCL2L1, BCL2L11, BID, BIN1, BIRC5, BLM, BMI1, BMP4, BRCA1, BRMS1, BSG, CADM1, CALR, CANX, CASP1, CASP10, CASP2, CASP3, CASP4, CASP7, CAT, CAV1, CBX7, CCND1…
DOID:10825	essential hypertension	disease of anatomical entity	cardiovascular system disease	49	12	2.23	3.04	0.0055	0.02	2.67	1.26	5.29	6	DO	CST3, CYP2J2, ERAP1, HSPA1A, HSPA1B, IL15, IL1A, LTA, PDE5A, PSMA6, PSMB9, VEGFA	ADD1, ADM, ADRA2B, ADRB2, ALDH2, ANGPT1, ANGPT2, APEX1, APLN, BGN, CALCRL, CAT, CST3, CTH, CYBA, CYP11A1, CYP2J2, ERAP1, GDF15, GSTM1, GSTM3, GSTT1, HMOX1, HSPA1A, HSPA1B, IGF1R, IL10, IL15, IL1A, IL6, INPPL1, LTA, MEX3C, MTHFR, MTR, NEDD4L, NOS3, NPR1, P2RY2, PDE5A, PSMA6, PSMB9, PTPN1, RNLS, SLC7A1, SLCO1B1, STK39, TGFB3, VEGFA
DOID:5082	liver cirrhosis	disease of anatomical entity	endocrine system disease	102	20	1.79	2.82	0.0065	0.024	2.02	1.16	3.37	5	DO	B2M, BLVRA, CXCL10, CXCL8, F3, GSTP1, ICAM1, IL12A, IL7R, IRF7, NAMPT, NFKB1, SOD2, TGFBR2, TNFSF13B, TNFSF9, TP53, TYMP, VCAM1, VEGFA	ABCC4, ADIPOR1, ADIPOR2, ALPP, ANXA2, APLN, AQP1, ATM, ATP7B, B2M, BAX, BCL2, BIRC5, BLVRA, BMI1, CASP3, CAV1, CAV2, CCNA2, CCND1, CCNE1, CD14, CDK4, CDKN1A, CDKN3, CHUK, CTNNB1, CXCL10, CXCL8, DBT, DDR1, DGUOK, DLAT, DPYD, EGFR, ENG, ENTPD1, F3, FAS, FGF2, FIBP, FN1, GLS, GOT1, GSTM1, GSTP1, GSTT1, HLA-DRB4, ICAM1, IGFBP1, IGFBP3, IL12A, IL18, IL6, IL7R, ILK, IRF7, ITGB1, KDR, KRT18, KRT19, KRT8…
DOID:289	endometriosis	disease of anatomical entity	reproductive system disease	144	26	1.64	2.76	0.0066	0.024	1.83	1.14	2.86	4	DO	CCL2, CCL5, CD83, CXCL1, CXCL10, CXCL5, CXCL8, GSTP1, HLA-A, HLA-B, HLA-G, ICAM1, IL15, IL1A, ITGAV, LTA, MAPK1, NFKB1, PARK7, PTGS2, STAT6, TLR3, TNFSF13B, TP53, VCAM1, VEGFA	ACP1, ACTN1, AGER, AHR, AKAP13, AKT1, ANG, ANGPT1, ANGPT2, ANXA1, AR, ARNT, AXL, BCL2L1, BGN, BIRC5, BRCA1, C5, CAPN5, CAT, CCL2, CCL5, CCNB1, CCND1, CD44, CD83, CDH2, CDKN1B, CFI, CFL1, CHI3L1, CLOCK, COL18A1, COMT, CTSD, CXCL1, CXCL10, CXCL5, CXCL8, CYR61, DFFA, DNMT1, DNMT3A, DNMT3B, EBAG9, EDN1, EGFR, EIF4EBP1, EPOR, ERBB2, EZR, F2R, FGF2, FOS, FST, GDF15, GPER1, GSTM1, GSTP1, GSTT1, HIF1A, H…
DOID:3978	extrinsic cardiomyopathy	disease of anatomical entity	cardiovascular system disease	17	6	3.21	3.21	0.0073	0.026	4.47	1.35	13.3	5	DO	CCL2, F3, HLA-B, IFNGR1, IFNGR2, TLR3	CCL2, CD274, CTH, CXADR, DAG1, F3, FAS, HLA-B, IFNGR1, IFNGR2, IL6, MMP2, PTX3, RNASEH2B, TFPI, TLR3, TXN
DOID:820	myocarditis	disease of anatomical entity	cardiovascular system disease	17	6	3.21	3.21	0.0073	0.026	4.47	1.35	13.3	6	DO	CCL2, F3, HLA-B, IFNGR1, IFNGR2, TLR3	CCL2, CD274, CTH, CXADR, DAG1, F3, FAS, HLA-B, IFNGR1, IFNGR2, IL6, MMP2, PTX3, RNASEH2B, TFPI, TLR3, TXN
DOID:5844	myocardial infarction	disease of anatomical entity	cardiovascular system disease	131	24	1.67	2.73	0.0074	0.026	1.86	1.13	2.96	6	DO	ALOX5AP, BTN2A1, CCL2, CST3, CXCL8, CYP2J2, F3, GP1BA, GPX1, ICAM1, IL1A, IL6ST, JAK2, LTA, MAPK1, PAPPA, PSMA6, PSMB8, PTGS2, SELE, SERPINB2, TP53, VCAM1, VEGFA	ABCA1, ADD1, ADM, ADRA2B, ADRB2, AGER, ALB, ALDH2, ALOX5AP, ANXA5, APLN, ATP5J, BDNF, BTN2A1, CCL2, CD14, CD34, CD40, CDKN1C, CETP, CFH, CLDN5, CLEC16A, CST3, CTSD, CXCL8, CXCR4, CYP2J2, EDN1, ENG, EPHX1, F12, F2R, F3, FADS2, FCAR, FCGR2A, FGF2, FN1, FTO, GCLM, GDF15, GJA4, GP1BA, GPX1, GSN, GSTM1, GSTT1, HIF1A, HMGCR, HMOX1, HNRNPUL1, HSPA4, ICAM1, IGFBP1, IL10, IL18, IL1A, IL6, IL6ST, ILF3, INS…
DOID:381	arthropathy	disease of anatomical entity	musculoskeletal system disease	39	10	2.33	2.94	0.0078	0.027	2.84	1.22	6.04	6	DO	BMP2, CCL2, ERAP1, HLA-A, HLA-B, HLA-C, JAK2, NFKBIA, SOD2, VEGFA	BMP2, BMP4, CCL2, CD14, CD274, CDC42BPB, COL6A1, DKK1, ERAP1, ERAP2, FAS, FTL, HGD, HLA-A, HLA-B, HLA-C, HLA-E, HSPA2, HSPA5, IL10, IL18, IL24, IL6, JAK2, LEP, MICA, MIF, MMP1, NFKBIA, NLRP2, PSMD7, SOD2, SPARC, STAT3, TLR4, TNFRSF1A, TNFRSF1B, TNFSF10, VEGFA
DOID:2986	IgA glomerulonephritis	disease of anatomical entity	urinary system disease	45	11	2.23	2.9	0.0078	0.027	2.66	1.21	5.43	6	DO	CCL2, CYLD, HLA-A, IL1A, PDE5A, SELE, SMAD3, TNFRSF6B, TNFSF13B, TP53, VEGFA	ADD1, ADM, C1GALT1, CCL2, CD86, COL4A2, COL4A5, CTGF, CYBA, CYLD, DDR1, EDN1, F2RL1, FCAR, FCGR3B, GCM1, HLA-A, HMOX1, IGF1R, IGHMBP2, IL10, IL1A, IL5RA, IL6, KITLG, MIF, MMP2, NES, PDE5A, PDGFB, PDGFD, PTX3, RHOA, SELE, SERPINE1, SMAD3, SMAD7, ST6GAL1, STAT1, STAT4, TFRC, TNFRSF6B, TNFSF13B, TP53, VEGFA
DOID:4251	conjunctival disease	disease of anatomical entity	nervous system disease	23	7	2.77	2.99	0.0094	0.032	3.59	1.24	9.27	6	DO	CXCL8, F3, ICAM1, PTGS2, TLR3, TP53, VEGFA	BIRC5, CXCL8, EPOR, ERCC2, F3, GSTM1, ICAM1, IL6, IRF6, PLAUR, PTGS2, SKP2, SOCS3, SOCS5, STAT1, TFF3, TLR3, TP53, VEGFA, XPA, XRCC1, XRCC3, XRCC6
DOID:10223	dermatomyositis	disease of anatomical entity	integumentary system disease	18	6	3.04	3.04	0.0099	0.033	4.09	1.25	11.9	7	DO	CCL2, CD83, IFIH1, IL15, IL1A, VEGFA	AGER, CCL2, CD83, FAS, HMGB1, HSPD1, IFIH1, IL10, IL15, IL1A, IL6, LILRB1, MET, MMP2, MMP7, TGM2, TLR4, VEGFA
DOID:0050136	systemic mycosis	disease by infectious agent	fungal infectious disease	18	6	3.04	3.04	0.0099	0.033	4.09	1.25	11.9	3	DO	CXCL10, IFNGR1, IL1A, NFKB1, TLR3, TLR6	AIRE, CXCL10, FCGR2A, FCGR3B, IFNGR1, IL10, IL1A, IL6, MAPK14, MICA, NFKB1, STAT1, TLR1, TLR3, TLR4, TLR6, TNFRSF1A, TNFRSF1B
DOID:0080000	muscular disease	disease of anatomical entity	musculoskeletal system disease	171	29	1.54	2.55	0.01	0.034	1.7	1.09	2.59	3	DO	CCL2, CD47, CD83, CFLAR, CST3, CXCL10, CXCL8, DNAJA1, EFNB1, EIF2AK2, HLA-A, HLA-B, ICAM1, IFIH1, IL15, IL1A, LAMP2, MAP1LC3A, MTMR1, MX1, NFKB1, NR3C1, POLG, SCO2, SQSTM1, TGFBR2, UBB, VEGFA, ZFPM2	ACADS, ACVR1, ADRB2, AGER, AIFM1, APBB1, APP, AR, B4GALT1, BACE1, BACE2, BAG3, BCL2, BCLAF1, BDNF, BIN1, CAPN1, CAPN2, CAVIN1, CCL2, CD47, CD83, CELF1, CELF2, CFL2, CFLAR, CNBP, COL6A1, COMT, CRYM, CST3, CTGF, CXCL10, CXCL8, DAG1, DISP1, DNAJA1, DNM2, DTNA, DTNBP1, DYSF, EFNB1, EIF2AK2, EMD, ETFDH, FAS, FASTKD2, FHL1, FKRP, FKTN, FLNC, FRG1, FST, FXR1, GARS, GEMIN2, GEMIN4, GNE, GPC1, GSN, HLA-A,…
DOID:10652	Alzheimer's disease	disease of anatomical entity	nervous system disease	231	37	1.46	2.52	0.01	0.034	1.6	1.07	2.32	6	DO	ABCG1, ADAM10, ADAP1, AGRN, APBA3, CASP4, CCL2, CST3, CXCL8, DOCK2, EIF2AK2, GSTP1, HLA-A, HSPB8, ICAM1, IDE, IL1A, IL32, ITGAV, MAPK1, MBP, PLTP, PTGS2, QPCT, RCAN1, SEMA3A, SOAT1, SOD2, SOS2, SQSTM1, STX8, TGFBR2, TNFAIP1, TP53, TP53BP2, UBB, VEGFA	ABCA1, ABCA2, ABCG1, ABL1, ADAM10, ADAM17, ADAP1, ADRB2, AGER, AGRN, AKT1, ALAS1, ALDH2, APBA3, APEX1, APH1A, APOC1, APOD, APP, AQP1, ARPP19, ATP5A1, BACE1, BACE2, BAX, BCHE, BDNF, BHLHB9, BIN1, BMP6, BSG, C21orf2, CAPN1, CARD8, CASP3, CASP4, CASP6, CAST, CAV1, CCL2, CCNC, CD40, CDK1, CDK5, CDK5R1, CDKN1B, CDKN2B, CELF2, CETP, CFH, CHAF1B, CHEK2, COL18A1, COMT, COX10, COX15, CSNK1D, CST3, CTGF, C…
DOID:161	keratosis	disease of anatomical entity	integumentary system disease	35	9	2.34	2.8	0.011	0.036	2.84	1.16	6.31	4	DO	CYLD, DSP, FGFR3, MAPK1, NFKB1, SAT1, SSH1, TP53, VEGFA	ATP2A2, BCL2, CDKN1A, CDKN2B, CTSD, CYLD, DSP, EGFR, FGF2, FGFR3, GJA1, GSTM1, GSTT1, HIF1A, HRAS, IL6, MAPK1, MAPK3, MCM2, MIR21, MKI67, MMP2, NFKB1, NOP53, PDCD4, PEBP1, PGF, PIK3CA, PTEN, SAT1, SNAP29, SSH1, TP53, TRPC1, VEGFA
DOID:14330	Parkinson's disease	disease of anatomical entity	nervous system disease	80	16	1.82	2.61	0.012	0.038	2.06	1.1	3.65	6	DO	ARNTL, BST1, CXCL8, GCH1, GPX1, IL1A, LRRK1, LY6E, PARK7, POLG, PRDX5, PSMB4, PTGS2, SYT11, TP53, VEGFA	ABL1, ANG, ARNTL, ATP13A2, ATXN3, BCHE, BCL2L1, BDNF, BST1, CAPN1, CD14, CD200, CFH, COMT, CTSL, CXCL8, E2F1, EPHX1, FADD, FAS, GBA, GCH1, GIGYF2, GPX1, GRK5, GRN, GSTM1, HMOX1, HSP90AB2P, HSPA9, HTRA2, IL1A, LRRK1, LY6E, MEF2D, MTHFR, MTIF3, MTR, MTRR, NDUFA1, NDUFV2, NEDD9, NFE2L2, NPTX2, NQO1, NQO2, NRG1, PARK7, PARP1, PAWR, PHACTR2, PINK1, PLA2G6, POLG, PPHLN1, PRDX2, PRDX3, PRDX5, PSMB4, PSM…
DOID:8506	bullous pemphigoid	disease of anatomical entity	musculoskeletal system disease	14	5	3.25	2.96	0.013	0.043	4.54	1.19	15.2	6	DO	ICAM1, IL1A, LAMB3, SELE, VCAM1	COL17A1, DST, FCGR2A, FCGR3B, ICAM1, IL1A, ITGA6, ITGB1, ITGB3, LAMB3, MIF, SELE, SERPINH1, VCAM1
DOID:4195	hyperglycemia	disease of metabolism	acquired metabolic disease	74	15	1.85	2.58	0.013	0.042	2.1	1.1	3.79	5	DO	CCL5, CFB, CXCL8, GPX1, ICAM1, IDE, IL12A, IL1A, ITGAV, MAPK1, MCAM, NAMPT, NFKB1, PTGS2, SELE	ADPGK, AGER, AKT1, APOC1, BIRC5, CAPN10, CCL5, CD59, CFB, CFH, CPT1A, CRYM, CTSL, CXCL8, DPP4, ECE1, EDN1, FASN, FOXO1, FSTL3, FTO, G6PC, GFPT2, GLDC, GOT1, GPX1, GRB2, HIF1A, HMOX1, ICAM1, IDE, IL12A, IL18, IL1A, IL6, INPPL1, ITGAV, KCNMB1, KDR, LEP, MAPK1, MCAM, MTHFR, MYC, NAMPT, NFKB1, NOS3, PCK2, PIK3R2, PPARD, PRKCD, PTEN, PTGS2, RELA, ROCK1, SCG5, SELE, SERPINE1, SGK1, SHC1, SIRT1, SLC2A1,…
DOID:1287	cardiovascular system disease	disease of anatomical entity	cardiovascular system disease	669	107	1.25	2.3	0.014	0.046	1.35	1.03	1.75	2	DO	ABCG1, ADAM10, ALOX5AP, ARG2, B2M, BMP2, BTN2A1, BVES, C1QTNF1, CASP1, CCL2, CCL5, CD47, CFLAR, COL4A1, CSK, CST3, CX3CL1, CXCL1, CXCL10, CXCL5, CXCL8, CYP2J2, DSP, ERAP1, F3, FABP4, GCH1, GP1BA, GPX1, GSTP1, HLA-A, HLA-B, HLA-G, HSPA1A, HSPA1B, ICAM1, IFNGR1, IFNGR2, IKBKG, IL15, IL18BP, IL1A, IL32, IL6ST, IL7R, IRF1, ITGAV, ITPR2, JAG1, JAK2, LAMP2, LGALS1, LGMN, LRG1, LTA, MAP3K8, MAPK1, MCAM,…	ABCA1, ABCD1, ABCG1, ACAT1, ACSM3, ACTA2, ACVR1, ACVR2A, ACVRL1, ACY1, ADA, ADAM10, ADAM15, ADAM17, ADAM9, ADAMTS4, ADARB1, ADCY6, ADD1, ADIPOR2, ADM, ADORA1, ADORA2A, ADORA2B, ADRA2A, ADRA2B, ADRB2, AGER, AHR, AIF1, AIFM1, AKR1B1, AKT1, ALAD, ALB, ALDH1A2, ALDH2, ALOX5AP, ANG, ANGPT1, ANGPT2, ANGPTL4, ANKRD1, ANPEP, ANXA1, ANXA5, APEX1, APH1B, APLN, APOC1, APP, AR, ARG2, ARHGEF1, ARHGEF6, ATM, A…
DOID:10608	celiac disease	disease of anatomical entity	immune system disease	43	10	2.12	2.59	0.016	0.049	2.49	1.09	5.22	6	DO	CXCL8, GPX1, ICAM1, IFNGR2, IL12A, IL15, IRF1, NFKB1, SELE, UBD	ADA, ATG16L1, BAK1, BCL2, CD14, CD44, CD59, CLEC16A, CTGF, CXCL8, DPP4, FAS, FCGR2A, GPX1, GSR, HIF1A, HLA-DRB3, ICAM1, IFNGR2, IL10, IL12A, IL15, IL6, IRF1, MICA, MIF, MYO9B, NFKB1, PARP1, PBX3, PON2, PON3, PPP6C, RHOA, SELE, SERPINE2, SOD1, STAT1, TFRC, TGFB3, TGM2, TLR4, UBD

## Sheet: Black
Disease Ontology Identifier	Name	Top-level DO category	2nd-level DO category	nAnno	nOverlap	fc	zscore	pvalue	adjp	or	CIl	CIu	distance	namespace	members_Overlap	members_Anno
DOID:3451	skin carcinoma	disease of cellular proliferation	cancer	54	13	3.6	5.14	3.7e-05	0.012	4.59	2.23	8.88	6	DO	ATF2, CD44, CDKN1A, EDN1, EGFR, IL6, ILK, MC1R, MCL1, MMP14, POLH, S100A9, TUBB3	ACTA2, ADAM10, ADAM17, AKT1, ATF2, BCL2L1, BMP2, BMP4, CCND1, CD44, CD99, CDKN1A, CFLAR, CTNNB1, CXCL8, EDN1, EGFR, ERCC2, GPX1, IGF1R, IGFBP2, IKBKG, IL6, ILK, ING1, ITGAV, LAMA5, MC1R, MCL1, MME, MMP1, MMP14, MMP2, MUC1, MYCN, NDUFA1, PIK3CA, POLH, PRKCA, PTGS2, S100A9, SLC2A1, SMARCA2, SMO, SRC, STAT3, THBS1, TP53, TUBB3, TYMP, VEGFA, XPA, XRCC1, XRCC3
DOID:10952	nephritis	disease of anatomical entity	urinary system disease	111	18	2.42	4.07	0.00034	0.035	2.82	1.57	4.79	4	DO	CASP3, CDKN1A, EDN1, F2RL1, GCM1, IL6, ILK, JUND, MMP14, MT1A, MT2A, MYH9, MYO1E, PDCD5, PDGFB, SERPINE1, TNFRSF10A, TNFSF4	ACTN4, ADAM10, ADAM17, ADD1, ADM, AIF1, AKR1B1, ALB, ANKRD1, ANXA2, C1GALT1, C4A, CASP3, CCL2, CCL5, CD2AP, CD40, CD46, CD86, CDKN1A, CFH, COL18A1, COL3A1, COL4A2, COL4A5, CTGF, CXCL16, CYBA, CYLD, DDR1, DDX58, DUSP1, EDN1, F2RL1, FCAR, FCGR2A, FCGR3B, GATA3, GCM1, HLA-A, HMOX1, ICAM1, ICOSLG, IGF1R, IGFBP1, IGFBP3, IGHMBP2, IL10, IL18, IL18BP, IL1A, IL5RA, IL6, ILK, JUND, KIT, KITLG, LGALS3, MET…
DOID:18	urinary system disease	disease of anatomical entity	urinary system disease	265	33	1.86	3.88	0.00029	0.035	2.12	1.39	3.14	2	DO	AKAP12, CASP3, CD59, CDKN1A, CFL1, CPT2, EDN1, EGFR, F2RL1, FAS, GCM1, HBEGF, HPSE, IL6, ILK, JUND, MMP14, MT1A, MT2A, MYH9, MYO1E, PDCD5, PDGFB, PLAU, RELA, RTN4, S100A9, SERPINE1, SLC11A2, SREBF1, TNFRSF10A, TNFSF4, TRPV1	ABCA1, ACKR1, ACTN4, ADA, ADAM10, ADAM17, ADD1, ADM, ADORA2A, ADRB2, AGER, AHI1, AIF1, AKAP12, AKR1B1, AKT1, ALB, ALDH2, ALPP, ANGPT2, ANKRD1, ANXA2, ARHGAP4, ATP6AP2, AVPR2, AXL, B2M, BMP2, C1GALT1, C4A, CASP3, CBX4, CCL15, CCL2, CCL5, CD24, CD2AP, CD40, CD46, CD55, CD59, CD86, CDKN1A, CDKN1B, CEP290, CETP, CFH, CFL1, CHI3L1, CISD2, CLCN5, CMIP, COL18A1, COL3A1, COL4A1, COL4A2, COL4A5, COQ6, CPT…
DOID:5158	pleural cancer	disease of cellular proliferation	cancer	27	7	3.87	4.01	0.0015	0.049	4.98	1.76	12.4	6	DO	CDKN1A, CDKN2B, EGFR, MCL1, PKM, RASSF1, RELA	ACTR1A, ANGPT1, AVEN, CADM1, CDKN1A, CDKN2B, COBLL1, EGFR, KDR, MAPK1, MAPK3, MCAM, MCL1, MKI67, NF2, PKM, PLAUR, PLXNA1, RASSF1, RELA, SRC, TM4SF1, TP53, TUSC2, VEGFA, XRCC6, YAP1
DOID:7474	malignant pleural mesothelioma	disease of cellular proliferation	cancer	27	7	3.87	4.01	0.0015	0.049	4.98	1.76	12.4	7	DO	CDKN1A, CDKN2B, EGFR, MCL1, PKM, RASSF1, RELA	ACTR1A, ANGPT1, AVEN, CADM1, CDKN1A, CDKN2B, COBLL1, EGFR, KDR, MAPK1, MAPK3, MCAM, MCL1, MKI67, NF2, PKM, PLAUR, PLXNA1, RASSF1, RELA, SRC, TM4SF1, TP53, TUSC2, VEGFA, XRCC6, YAP1
DOID:5157	benign pleural mesothelioma	disease of cellular proliferation	benign neoplasm	34	8	3.52	3.94	0.0014	0.049	4.39	1.7	10.1	5	DO	CDKN1A, CDKN2B, EGFR, MCL1, MMP14, PKM, RASSF1, RELA	ACTR1A, AKT1, ANGPT1, AVEN, BIRC5, CADM1, CDKN1A, CDKN2B, COBLL1, EGFR, GSTM1, KDR, MAPK1, MAPK3, MCAM, MCL1, MKI67, MMP14, NF2, PEA15, PIK3CA, PKM, PLAUR, PLXNA1, RASSF1, RELA, SOD2, SRC, TM4SF1, TP53, TUSC2, VEGFA, XRCC6, YAP1
DOID:3326	purpura	disease of anatomical entity	hematopoietic system disease	35	8	3.42	3.84	0.0017	0.049	4.22	1.64	9.68	5	DO	CASP3, EDN1, FAS, IL6, ILK, ITGB3, NOTCH2, TNFSF4	ADM, AHCY, CASP3, CAT, CD86, CXCR4, DLL1, DNMT3B, EDN1, FAS, FCGR2B, FGF2, HES1, HLA-A, HLA-B, HMOX1, IL18, IL6, ILK, ITGB3, JAG1, LEP, LTA, MBD4, MET, MICA, NOS3, NOTCH1, NOTCH2, TLR4, TNFRSF4, TNFSF13B, TNFSF4, VEGFA, VWF
DOID:2513	basal cell carcinoma	disease of cellular proliferation	cancer	35	8	3.42	3.84	0.0017	0.049	4.22	1.64	9.68	7	DO	ATF2, EDN1, EGFR, IL6, ILK, MC1R, MCL1, TUBB3	ACTA2, ADAM10, ADAM17, ATF2, BCL2L1, BMP2, BMP4, CFLAR, CXCL8, EDN1, EGFR, ERCC2, GPX1, IGFBP2, IL6, ILK, ING1, ITGAV, LAMA5, MC1R, MCL1, MME, MUC1, MYCN, NDUFA1, PRKCA, PTGS2, SMO, SRC, STAT3, TP53, TUBB3, TYMP, VEGFA, XPA
DOID:2213	hemorrhagic disease	disease of anatomical entity	hematopoietic system disease	77	13	2.52	3.61	0.0015	0.049	2.92	1.46	5.45	4	DO	ACBD5, CASP3, EDN1, FAS, IL6, ILK, ITGA2, ITGB3, MYH9, NOTCH2, PLAU, RUNX1, TNFSF4	ABL1, ACBD5, ADM, AHCY, ANKRD26, ANXA2, AP3B1, AR, ASXL1, BCL2L1, BCR, CASP3, CAT, CCL5, CD86, CFH, CTNNB1, CXCL10, CXCR4, CYCS, DLL1, DNMT3B, EDN1, F2R, FAS, FCGR2A, FCGR2B, FCGR3B, FGF2, FLNA, GNAQ, HES1, HLA-A, HLA-B, HLA-DRA, HLA-DRB3, HMOX1, ICAM1, IDH1, IDH2, IL18, IL18R1, IL6, ILK, ITGA2, ITGB2, ITGB3, JAG1, JAK2, KANK1, KRIT1, LDHA, LEP, LTA, MASTL, MBD4, MET, MICA, MYH9, NOS3, NOTCH1, NO…
DOID:8857	lupus erythematosus	disease of anatomical entity	immune system disease	188	24	1.91	3.41	0.0014	0.049	2.14	1.31	3.37	5	DO	BAK1, CASP3, CD44, CD59, CDKN1A, EDN1, EGFR, ELF1, FAS, IL6, ITGB3, MAVS, MICB, MT1A, MT2A, MYH9, NAT1, NBN, PDCD1LG2, PDCD5, SERPINE1, SLC15A4, TNFRSF10A, TNFSF4	ABCC1, ADA, ADAR, ALB, ANKRD1, ANXA2, AXL, B2M, BAK1, BCL2, BCL2L1, C4A, CASP3, CAT, CCL14, CCL2, CCL5, CD24, CD274, CD40, CD44, CD55, CD59, CD83, CD86, CDKN1A, CEBPB, CFH, CPD, CXCL10, CXCL8, CXCR4, DDX58, DKK1, DNMT1, DPP4, DUSP1, EDN1, EGFR, ELAVL1, ELF1, ERCC2, ETS1, FAS, FCGR2A, FCGR2B, FCGR3B, FOXO1, GADD45A, GATA3, GIMAP5, GSTM1, HLA-A, HLA-B, HLA-DMA, HLA-G, HMGB1, HSP90B1, HSPA4, ICAM1, …
DOID:1909	melanoma	disease of cellular proliferation	cancer	471	48	1.52	3.23	0.0014	0.049	1.71	1.2	2.38	4	DO	ATF2, ATF3, BAK1, CASP3, CD44, CDH2, CDKN1A, CDKN2B, CFL1, DOCK10, EDN1, EGFR, EGLN1, FAS, FST, GJA1, GNA13, GSK3B, HPSE, IGFBP7, IL6, ILK, ITGA2, ITGB3, KLF6, MAP2K1, MAVS, MC1R, MCL1, MMP14, NBN, NEDD9, PAQR3, PFKFB3, PLAU, PMAIP1, POLH, PRDX1, RAC1, RARB, RASSF1, RELA, RHOC, SDC4, SERPINE1, TNFRSF10A, TNFRSF19, VEGFC	ABCA5, ABCC1, ACO1, ADAM10, ADAM15, ADAM9, ADAMTS1, ADGRG1, AGER, AIRE, AKT1, AKT3, ALCAM, ALDOA, AMFR, ANGPT2, ANPEP, ANXA2, APAF1, APBB1IP, APEX1, APP, ARHGEF17, ARHGEF2, ARRB1, ATF2, ATF3, AXIN2, AXL, B2M, BAD, BAK1, BAP1, BAX, BCAR1, BCL2, BCL2L1, BCL2L11, BID, BIN1, BIRC5, BLM, BMI1, BMP4, BRCA1, BRMS1, BSG, CADM1, CALR, CANX, CASP1, CASP10, CASP2, CASP3, CASP4, CASP7, CAT, CAV1, CBX7, CCND1…

## Sheet: Cyan
Disease Ontology Identifier	Name	Top-level DO category	2nd-level DO category	nAnno	nOverlap	fc	zscore	pvalue	adjp	or	CIl	CIu	distance	namespace	members_Overlap	members_Anno
DOID:9351	diabetes mellitus	disease of metabolism	acquired metabolic disease	446	11	3.98	5.27	2.8e-05	0.00032	6.45	2.63	15.4	5	DO	ACLY, ADIPOR2, APOC1, ELOVL6, FADS1, FADS2, FASN, FDFT1, INSIG1, LPIN1, SCD	ABCA1, ABCG1, ACACA, ACAD10, ACLY, ACP1, ACTN4, ADA, ADAM10, ADAMTS9, ADAR, ADCY3, ADIPOR1, ADIPOR2, ADM, ADORA2B, ADPGK, ADRA2A, ADRA2B, ADRB2, AGER, AHI1, AIF1, AKR1B1, AKT1, ALAD, ALB, ALDH2, ALMS1, ANG, ANGPT1, ANGPT2, ANXA1, APLN, APOC1, APOD, APP, AR, ARAP1, ARHGAP4, ARHGEF11, ARHGEF12, ARNT, ATF2, ATF6, ATP2A2, ATP5O, ATRN, AVPR2, B2M, BCHE, BDNF, BGLAP, BMP6, BNC2, BSCL2, C2CD4B, CALD1, C…
DOID:0014667	disease of metabolism	disease of metabolism	NA	715	14	3.16	5.03	1.7e-05	0.00032	6	2.52	14.7	1	DO	ACLY, ADIPOR2, APOC1, DHCR7, ELOVL6, FADS1, FADS2, FASN, FDFT1, INSIG1, LDLR, LPIN1, MVK, SCD	A4GALT, ABCA1, ABCD1, ABCG1, ACACA, ACAD10, ACLY, ACO1, ACP1, ACSL3, ACSL5, ACSM3, ACTG1, ACTN4, ADA, ADAM10, ADAM17, ADAMTS9, ADAR, ADCY3, ADIPOR1, ADIPOR2, ADM, ADORA2B, ADPGK, ADRA2A, ADRA2B, ADRB2, AEBP1, AGA, AGER, AGL, AHI1, AIF1, AKR1B1, AKT1, ALAD, ALB, ALDH2, ALMS1, ALOX5AP, AMACR, ANG, ANGPT1, ANGPT2, ANGPTL4, ANXA1, APLN, APOC1, APOD, APP, AR, ARAP1, ARHGAP4, ARHGEF11, ARHGEF12, ARNT, …
DOID:9970	obesity	disease of metabolism	acquired metabolic disease	166	6	5.83	5.02	0.00041	0.0031	7.59	2.45	20.1	5	DO	ADIPOR2, APOC1, FASN, FDFT1, LPIN1, SCD	ABCA1, ACSM3, ADAM17, ADCY3, ADIPOR1, ADIPOR2, ADM, ADRA2A, ADRB2, AEBP1, ALMS1, ANGPTL4, APLN, APOC1, APP, AR, ATF3, ATXN2, BBS4, BDNF, BGLAP, C1QTNF1, CAPN10, CAPN5, CCDC80, CCL2, CDK4, CEBPB, CEBPD, CETP, CHRNA2, CHUK, CIDEA, CLOCK, COL18A1, COMT, CRTC2, CRTC3, CST3, CTGF, CTNNBL1, CTSK, CXCL5, CXCL8, CYP2J2, DGAT1, DOK5, DPP4, EDN1, F11R, FABP4, FASN, FDFT1, FGFR1, FOXC2, FTO, GAL, GFPT1, GJA…
DOID:655	inherited metabolic disorder	disease of metabolism	inherited metabolic disorder	218	6	4.44	4.12	0.0017	0.0099	5.65	1.83	14.9	2	DO	ADIPOR2, DHCR7, FASN, LDLR, MVK, SCD	A4GALT, ABCA1, ABCD1, ACO1, ACSL3, ACSL5, ADIPOR1, ADIPOR2, ADRB2, AGA, AGER, AGL, AKR1B1, ALB, ALOX5AP, AMACR, APLN, ARSA, ARSB, ASAH1, ASL, ASS1, ATF3, ATOX1, ATP5J, ATP7B, B2M, BAMBI, BCKDHA, BCKDHB, BGLAP, BIRC5, BMP2, BTD, CACNA1S, CBS, CCL2, CCL5, CD55, CDIPT, CETP, CLN3, CLOCK, COMMD1, CPE, CPOX, CRABP2, CTH, CTNS, CXCL16, CXCL2, CXCL8, CXCR4, CYP27A1, DBT, DDAH1, DHCR7, DLAT, DLD, DPYD, E…
DOID:3393	coronary artery disease	disease of anatomical entity	cardiovascular system disease	167	5	4.83	3.99	0.0031	0.014	5.93	1.72	16.6	5	DO	APOC1, FADS2, HMGCR, INSIG1, LDLR	ABCA1, ADD1, ADM, ADRA2B, ADRB2, AGER, ALB, ALDH2, ALOX5AP, ANG, ANGPTL4, ANXA5, APLN, APOC1, ATP5J, BDNF, BTN2A1, CCL2, CD14, CD34, CD40, CDKN1C, CDKN2B, CETP, CFH, CLDN5, CLEC16A, CPE, CST3, CTSD, CTSL, CX3CL1, CXCL10, CXCL16, CXCL8, CXCR4, CYBA, CYP2J2, EDN1, ENG, EPHX1, F12, F2R, F3, FABP4, FADS2, FCAR, FCGR2A, FGF2, FN1, FTO, GCLM, GDF15, GJA4, GP1BA, GPX1, GSN, GSTM1, GSTT1, HIF1A, HMGCR, H…
DOID:1936	atherosclerosis	disease of anatomical entity	cardiovascular system disease	191	5	4.22	3.6	0.0055	0.021	5.13	1.49	14.3	7	DO	ADIPOR2, APOC1, HMGCR, LDLR, SCD	ABCA1, ABCD1, ABCG1, ACTA2, ADAM10, ADAM15, ADAM17, ADAM9, ADAMTS4, ADIPOR2, ADM, ADRB2, AGER, AHR, AKR1B1, AKT1, ALB, ALDH2, ALOX5AP, ANGPT2, APH1B, APOC1, AR, ARG2, BSG, CA12, CAPG, CAPN10, CASP3, CAT, CCL2, CCL23, CCL5, CD14, CD40, CD59, CD86, CDKN1C, CDKN2B, CETP, CFH, CHI3L1, CPE, CPT1A, CST3, CTSB, CX3CL1, CXCL1, CXCL16, CYBA, CYP27A1, ECE1, EDN1, EDNRB, ELAVL1, ESAM, F12, F3, FCGR2A, FGF23…
